# Supplementary material for: Crystal structure, synthesis and thermal properties of tetra­kis­(4-benzoyl­pyridine-κN)bis­(iso­thio­cyanato-κN)iron(II)
Source: Acta Crystallogr E Crystallogr Commun. 2019 May 31;75(Pt 6):917–20. doi: 10.1107/S2056989019007679 (PMC6658939; doi:10.1107/S2056989019007679)
Supplement: Supplementary file 1 [file e-75-00917-sup1.cif]

##############################################################################
#                                                                            #
# This CIF contains the data in a paper accepted for publication in          #
# Acta Crystallographica Section E. It conforms to the requirements of       #
# Notes for Authors for Acta Crystallographica Section E, and has been       #
# peer reviewed under the auspices of the IUCr Commission on Journals.       #
#                                                                            #
# Full details of the Crystallographic Information File format               #
# are given in the paper "The Crystallographic Information File (CIF):       #
# a New Standard Archive File for Crystallography" by S. R. Hall, F. H.      #
# Allen and I. D. Brown [Acta Cryst. (1991), A47, 655-685].                  #
#                                                                            #
# The current version of the core CIF dictionary is obtainable from          #
# ftp://ftp.iucr.org/pub/cif_core.dic.                                       #
#                                                                            #
# Software is freely available for graphical display of the structure(s)     #
# in this CIF. For information consult the CIF software page                 #
# http://www.iucr.org/resources/cif/software.                                #
#                                                                            #
# This file may be used for bona fide research purposes within the           #
# scientific community so long as proper attribution is given to the journal # 
# article from which it was obtained.                                        #
#                                                                            #
##############################################################################
data_I
_database_code_depnum_ccdc_archive 'CCDC 1918968'
_audit_creation_method     SHELXL-2014
_journal_date_recd_electronic     2019-05-09
_journal_date_accepted     2019-05-27
_journal_name_full     'Acta Crystallographica, Section E'
_journal_year     2019
_journal_volume     75
_journal_issue      6
_journal_page_first     917
_journal_page_last     920
_journal_paper_category     GM
_journal_paper_doi     10.1107/S2056989019007679
_journal_coeditor_code     LH5906
_publ_contact_author_name     'Carsten Wellm'
_publ_contact_author_address
;
Institut f\"ur Anorganische Chemie
Christian-Albrechts-Universit\"at Kiel
Max-Eyth Str. 2
D-24118 Kiel
Germany
;
_publ_contact_author_email     cwellm@ac.uni-kiel.de
_publ_contact_author_fax     +431-880-1520
_publ_contact_author_phone     +431-880-2183
_publ_section_title
;
Crystal structure, synthesis and thermal properties of
tetrakis(4-benzoylpyridine-\k<i>N</i>)bis(isothiocyanato-\k<i>N</i>)iron(II)
;
_publ_section_title_footnote     .
loop_
    _publ_author_name
    _publ_author_footnote
    _publ_author_address
    'Wellm, Carsten' .
;
Institut f\"ur Anorganische Chemie
Universit\"at Kiel
Max-Eyth. Str. 2
241128 Kiel
Germany
;
    'N\"ather, Christian' .
;
Institut f\"ur Anorganische Chemie
Universit\"at Kiel
Max-Eyth. Str. 2
241128 Kiel
Germany
;
_publ_section_synopsis
;
In the crystal structure of the title compound, the Fe^II^ ions are
ocathedrally coordinated, forming discrete complexes that are linked into
chains by intermolecular C---H...O interactions.
;
_chemical_name_systematic
;
Tetrakis(4-benzoylpyridine-\k<i>N</i>)bis(isothiocyanato-\k<i>N</i>)iron(II)
;
_chemical_name_common     ?
_chemical_formula_moiety     'C50 H36 Fe N6 O4 S2'
_chemical_formula_sum     'C50 H36 Fe N6 O4 S2'
_chemical_formula_iupac     '[Fe (N C S)2 (C12 H9 N O)4]'
_chemical_formula_weight     904.82
_chemical_melting_point     ?
_space_group_crystal_system     monoclinic
_space_group_name_H-M_alt     'P 21/c'
_space_group_name_Hall     '-P 2ybc'
loop_
    _space_group_symop_operation_xyz
    'x, y, z'
    '-x, y+1/2, -z+1/2'
    '-x, -y, -z'
    'x, -y-1/2, z-1/2'
_cell_length_a     9.0610(6)
_cell_length_b     20.9844(11)
_cell_length_c     11.2527(9)
_cell_angle_alpha     90
_cell_angle_beta     90.526(9)
_cell_angle_gamma     90
_cell_volume     2139.5(2)
_cell_formula_units_Z     2
_cell_measurement_reflns_used     25216
_cell_measurement_theta_min     2.45
_cell_measurement_theta_max     27.51
_cell_measurement_temperature     200(2)
_exptl_crystal_description     needle
_exptl_crystal_colour     'light yellow'
_exptl_crystal_size_max     0.16
_exptl_crystal_size_mid     0.04
_exptl_crystal_size_min     0.03
_exptl_crystal_density_diffrn     1.405
_exptl_crystal_density_meas     ?
_exptl_crystal_density_method     ?
_exptl_crystal_F_000     936
_exptl_absorpt_coefficient_mu     0.505
_exptl_absorpt_correction_type     numerical
_exptl_absorpt_process_details
;
(X-SHAPE and X-RED32; Stoe, 2008)
;
_exptl_absorpt_correction_T_min     0.8167
_exptl_absorpt_correction_T_max     0.9645
_exptl_special_details     ?
_diffrn_ambient_temperature     200(2)
_diffrn_source     ?
_diffrn_radiation_type     MoK\a
_diffrn_radiation_wavelength     0.71073
_diffrn_measurement_device_type     'STOE IPDS-1'
_diffrn_measurement_method     '\f scans'
_diffrn_detector_area_resol_mean     ?
_diffrn_reflns_number     25216
_diffrn_reflns_av_R_equivalents     0.0598
_diffrn_reflns_av_unetI/netI     0.0316
_diffrn_reflns_theta_min     2.448
_diffrn_reflns_theta_max     27.509
_diffrn_reflns_theta_full     25.242
_diffrn_measured_fraction_theta_max     0.997
_diffrn_measured_fraction_theta_full     0.997
_diffrn_reflns_limit_h_min     -11
_diffrn_reflns_limit_h_max     11
_diffrn_reflns_limit_k_min     -27
_diffrn_reflns_limit_k_max     27
_diffrn_reflns_limit_l_min     -14
_diffrn_reflns_limit_l_max     14
_refine_special_details     ?
_reflns_number_total     4907
_reflns_number_gt     4090
_reflns_threshold_expression     'I > 2\s(I)'
_refine_ls_structure_factor_coef     Fsqd
_refine_ls_matrix_type     full
_refine_ls_R_factor_all     0.0530
_refine_ls_R_factor_gt     0.0437
_refine_ls_wR_factor_gt     0.1069
_refine_ls_wR_factor_ref     0.1129
_refine_ls_goodness_of_fit_ref     1.039
_refine_ls_restrained_S_all     1.039
_refine_ls_number_reflns     4907
_refine_ls_number_parameters     287
_refine_ls_number_restraints     0
_refine_ls_hydrogen_treatment     constr
_refine_ls_weighting_scheme     calc
_refine_ls_weighting_details
              'w=1/[\s^2^(Fo^2^)+(0.0769P)^2^+0.3118P] where P=(Fo^2^+2Fc^2^)/3'
_atom_sites_solution_hydrogens     geom
_atom_sites_solution_primary     ?
_atom_sites_solution_secondary     ?
_refine_ls_shift/su_max     0.000
_refine_ls_shift/su_mean     0.000
_refine_diff_density_max     0.500
_refine_diff_density_min     -0.507
_refine_ls_extinction_method     SHELXL
_refine_ls_extinction_coef     0.026(2)
_refine_ls_extinction_expression
                                  'Fc^*^=kFc[1+0.001xFc^2^\l^3^/sin(2\q)]^-1/4^'
loop_
    _atom_type_symbol
    _atom_type_description
    _atom_type_scat_dispersion_real
    _atom_type_scat_dispersion_imag
    _atom_type_scat_source
    'C' 'C' 0.0033 0.0016
                         'International Tables Vol C Tables 4.2.6.8 and 6.1.1.4'
    'H' 'H' 0.0000 0.0000
                         'International Tables Vol C Tables 4.2.6.8 and 6.1.1.4'
    'N' 'N' 0.0061 0.0033
                         'International Tables Vol C Tables 4.2.6.8 and 6.1.1.4'
    'O' 'O' 0.0106 0.0060
                         'International Tables Vol C Tables 4.2.6.8 and 6.1.1.4'
    'S' 'S' 0.1246 0.1234
                         'International Tables Vol C Tables 4.2.6.8 and 6.1.1.4'
    'Fe' 'Fe' 0.3463 0.8444
                         'International Tables Vol C Tables 4.2.6.8 and 6.1.1.4'
_computing_data_collection
;
X-AREA (Stoe, 2008)
;
_computing_cell_refinement
;
X-AREA (Stoe, 2008)
;
_computing_data_reduction
;
X-AREA (Stoe, 2008)
;
_computing_structure_solution
;
SHELXS97 (Sheldrick, 2008)
;
_computing_structure_refinement
;
SHELXL2014 (Sheldrick, 2015)
;
_computing_molecular_graphics
;
XP in SHELXTL (Sheldrick, 2008) and DIAMOND (Brandenburg, 1999)
;
_computing_publication_material
;
publCIF (Westrip, 2010)
;
loop_
    _atom_site_type_symbol
    _atom_site_label
    _atom_site_fract_x
    _atom_site_fract_y
    _atom_site_fract_z
    _atom_site_U_iso_or_equiv
    _atom_site_adp_type
    _atom_site_calc_flag
    _atom_site_occupancy
    _atom_site_disorder_assembly
    _atom_site_disorder_group
    Fe Fe1 0.0000 0.5000 0.5000 0.01655(12) Uani d 1 . .
    N N1 0.21274(16) 0.51129(6) 0.43099(13) 0.0221(3) Uani d 1 . .
    C C1 0.32862(18) 0.52598(7) 0.39685(14) 0.0204(3) Uani d 1 . .
    S S1 0.48986(5) 0.54766(3) 0.34977(5) 0.03812(15) Uani d 1 . .
    N N11 0.05996(15) 0.40356(6) 0.57514(12) 0.0204(3) Uani d 1 . .
    C C11 0.18068(19) 0.37360(7) 0.53597(16) 0.0248(3) Uani d 1 . .
    H H11 0.2429 0.3953 0.4819 0.030 Uiso calc 1 . .
    C C12 0.2190(2) 0.31228(8) 0.57078(17) 0.0270(4) Uani d 1 . .
    H H12 0.3043 0.2924 0.5393 0.032 Uiso calc 1 . .
    C C13 0.13182(19) 0.28026(7) 0.65168(15) 0.0224(3) Uani d 1 . .
    C C14 0.0108(2) 0.31223(8) 0.69739(15) 0.0255(3) Uani d 1 . .
    H H14 -0.0487 0.2927 0.7562 0.031 Uiso calc 1 . .
    C C15 -0.02230(19) 0.37287(8) 0.65646(15) 0.0246(3) Uani d 1 . .
    H H15 -0.1068 0.3938 0.6871 0.030 Uiso calc 1 . .
    C C16 0.1689(2) 0.21450(8) 0.69528(16) 0.0288(4) Uani d 1 . .
    C C17 0.2345(2) 0.16681(7) 0.61300(16) 0.0252(4) Uani d 1 . .
    C C18 0.3114(2) 0.11520(9) 0.66334(19) 0.0319(4) Uani d 1 . .
    H H18 0.3276 0.1133 0.7468 0.038 Uiso calc 1 . .
    C C19 0.3635(2) 0.06699(9) 0.5907(2) 0.0393(5) Uani d 1 . .
    H H19 0.4160 0.0322 0.6246 0.047 Uiso calc 1 . .
    C C20 0.3395(2) 0.06935(9) 0.4693(2) 0.0400(5) Uani d 1 . .
    H H20 0.3751 0.0360 0.4202 0.048 Uiso calc 1 . .
    C C21 0.2638(2) 0.11996(9) 0.41879(19) 0.0367(4) Uani d 1 . .
    H H21 0.2475 0.1212 0.3353 0.044 Uiso calc 1 . .
    C C22 0.2112(2) 0.16913(8) 0.49028(16) 0.0286(4) Uani d 1 . .
    H H22 0.1599 0.2041 0.4556 0.034 Uiso calc 1 . .
    O O11 0.1429(2) 0.20092(7) 0.79860(13) 0.0537(5) Uani d 1 . .
    N N31 0.07705(15) 0.54355(6) 0.67343(12) 0.0206(3) Uani d 1 . .
    C C31 0.2025(2) 0.57704(8) 0.68418(15) 0.0274(4) Uani d 1 . .
    H H31 0.2607 0.5831 0.6153 0.033 Uiso calc 1 . .
    C C32 0.2519(2) 0.60332(9) 0.79080(16) 0.0277(4) Uani d 1 . .
    H H32 0.3403 0.6276 0.7937 0.033 Uiso calc 1 . .
    C C33 0.17005(18) 0.59348(7) 0.89320(14) 0.0217(3) Uani d 1 . .
    C C34 0.04162(19) 0.55810(8) 0.88302(15) 0.0239(3) Uani d 1 . .
    H H34 -0.0168 0.5500 0.9511 0.029 Uiso calc 1 . .
    C C35 -0.00132(19) 0.53446(8) 0.77268(15) 0.0232(3) Uani d 1 . .
    H H35 -0.0904 0.5107 0.7672 0.028 Uiso calc 1 . .
    C C36 0.21784(19) 0.61552(8) 1.01527(15) 0.0252(3) Uani d 1 . .
    C C37 0.29466(19) 0.67775(8) 1.03193(15) 0.0242(3) Uani d 1 . .
    C C38 0.2782(2) 0.72793(9) 0.95250(17) 0.0335(4) Uani d 1 . .
    H H38 0.2207 0.7224 0.8822 0.040 Uiso calc 1 . .
    C C39 0.3458(3) 0.78642(9) 0.9755(2) 0.0383(5) Uani d 1 . .
    H H39 0.3335 0.8208 0.9214 0.046 Uiso calc 1 . .
    C C40 0.4306(2) 0.79423(9) 1.07696(19) 0.0363(4) Uani d 1 . .
    H H40 0.4772 0.8340 1.0923 0.044 Uiso calc 1 . .
    C C41 0.4480(2) 0.74438(10) 1.15663(18) 0.0372(4) Uani d 1 . .
    H H41 0.5067 0.7500 1.2262 0.045 Uiso calc 1 . .
    C C42 0.3800(2) 0.68632(9) 1.13492(16) 0.0309(4) Uani d 1 . .
    H H42 0.3913 0.6523 1.1900 0.037 Uiso calc 1 . .
    O O21 0.19095(18) 0.58129(7) 1.10006(12) 0.0400(3) Uani d 1 . .
loop_
    _atom_site_aniso_label
    _atom_site_aniso_U_11
    _atom_site_aniso_U_22
    _atom_site_aniso_U_33
    _atom_site_aniso_U_12
    _atom_site_aniso_U_13
    _atom_site_aniso_U_23
    Fe1 0.01555(17) 0.01668(16) 0.01743(17) -0.00085(10) 0.00129(12)
                                                                    -0.00031(11)
    N1 0.0182(7) 0.0252(6) 0.0229(7) 0.0000(5) 0.0008(5) 0.0007(5)
    C1 0.0222(8) 0.0205(7) 0.0183(7) 0.0020(6) -0.0022(6) 0.0004(6)
    S1 0.0200(2) 0.0558(3) 0.0387(3) -0.00491(19) 0.00399(19) 0.0148(2)
    N11 0.0235(7) 0.0174(6) 0.0201(6) 0.0003(5) -0.0002(5) -0.0009(5)
    C11 0.0256(8) 0.0194(7) 0.0294(9) 0.0008(6) 0.0058(7) 0.0008(6)
    C12 0.0267(9) 0.0205(7) 0.0340(9) 0.0041(6) 0.0060(7) 0.0000(7)
    C13 0.0282(8) 0.0174(7) 0.0217(8) -0.0004(6) -0.0032(6) -0.0011(6)
    C14 0.0306(9) 0.0236(8) 0.0225(8) -0.0013(6) 0.0032(7) 0.0027(6)
    C15 0.0243(8) 0.0245(8) 0.0250(8) 0.0024(6) 0.0042(6) 0.0013(6)
    C16 0.0381(10) 0.0224(8) 0.0257(8) 0.0001(7) -0.0038(7) 0.0026(6)
    C17 0.0260(8) 0.0177(7) 0.0318(9) -0.0011(6) -0.0020(7) 0.0024(6)
    C18 0.0300(9) 0.0259(8) 0.0398(11) 0.0019(7) -0.0070(8) 0.0071(7)
    C19 0.0299(10) 0.0269(9) 0.0610(14) 0.0106(7) 0.0012(9) 0.0075(9)
    C20 0.0395(11) 0.0279(9) 0.0527(13) 0.0067(8) 0.0126(10) -0.0018(8)
    C21 0.0459(12) 0.0281(9) 0.0362(10) 0.0045(8) 0.0086(9) -0.0008(8)
    C22 0.0358(10) 0.0212(7) 0.0290(9) 0.0031(6) 0.0008(7) 0.0033(6)
    O11 0.1029(15) 0.0328(7) 0.0256(7) 0.0158(8) 0.0054(8) 0.0069(6)
    N31 0.0232(7) 0.0191(6) 0.0194(7) -0.0018(5) 0.0016(5) -0.0012(5)
    C31 0.0299(9) 0.0330(9) 0.0193(8) -0.0106(7) 0.0052(7) -0.0038(6)
    C32 0.0270(9) 0.0338(9) 0.0224(8) -0.0118(7) 0.0020(7) -0.0033(7)
    C33 0.0252(8) 0.0209(7) 0.0189(7) 0.0012(6) -0.0006(6) -0.0003(6)
    C34 0.0261(8) 0.0266(7) 0.0189(7) -0.0017(6) 0.0043(6) 0.0006(6)
    C35 0.0221(8) 0.0260(8) 0.0215(8) -0.0044(6) 0.0019(6) -0.0011(6)
    C36 0.0263(9) 0.0303(8) 0.0189(8) 0.0010(6) 0.0001(6) 0.0003(6)
    C37 0.0240(8) 0.0290(8) 0.0194(8) 0.0012(6) 0.0010(6) -0.0042(6)
    C38 0.0422(11) 0.0304(9) 0.0278(9) -0.0002(8) -0.0076(8) -0.0024(7)
    C39 0.0482(12) 0.0274(9) 0.0394(11) -0.0012(8) 0.0007(9) -0.0014(8)
    C40 0.0321(10) 0.0359(10) 0.0409(11) -0.0051(8) 0.0077(8) -0.0161(8)
    C41 0.0305(10) 0.0503(11) 0.0309(10) -0.0052(8) -0.0041(8) -0.0124(8)
    C42 0.0315(10) 0.0387(10) 0.0224(8) 0.0001(7) -0.0033(7) -0.0033(7)
    O21 0.0545(9) 0.0444(8) 0.0210(6) -0.0136(7) -0.0015(6) 0.0055(6)
_geom_special_details
;
 All esds (except the esd in the dihedral angle between two l.s. planes)
 are estimated using the full covariance matrix.  The cell esds are taken
 into account individually in the estimation of esds in distances, angles
 and torsion angles; correlations between esds in cell parameters are only
 used when they are defined by crystal symmetry.  An approximate (isotropic)
 treatment of cell esds is used for estimating esds involving l.s. planes.
;
loop_
    _geom_bond_atom_site_label_1
    _geom_bond_atom_site_label_2
    _geom_bond_site_symmetry_2
    _geom_bond_distance
    _geom_bond_publ_flag
    Fe1 N1 3_566 2.0982(14) ?
    Fe1 N1 . 2.0982(14) y
    Fe1 N11 . 2.2576(13) y
    Fe1 N11 3_566 2.2576(13) ?
    Fe1 N31 . 2.2597(13) y
    Fe1 N31 3_566 2.2597(13) ?
    N1 C1 . 1.163(2) ?
    C1 S1 . 1.6237(17) ?
    N11 C11 . 1.340(2) ?
    N11 C15 . 1.349(2) ?
    C11 C12 . 1.388(2) ?
    C11 H11 . 0.9500 ?
    C12 C13 . 1.384(2) ?
    C12 H12 . 0.9500 ?
    C13 C14 . 1.388(2) ?
    C13 C16 . 1.502(2) ?
    C14 C15 . 1.385(2) ?
    C14 H14 . 0.9500 ?
    C15 H15 . 0.9500 ?
    C16 O11 . 1.222(2) ?
    C16 C17 . 1.491(2) ?
    C17 C22 . 1.396(3) ?
    C17 C18 . 1.404(2) ?
    C18 C19 . 1.386(3) ?
    C18 H18 . 0.9500 ?
    C19 C20 . 1.383(3) ?
    C19 H19 . 0.9500 ?
    C20 C21 . 1.383(3) ?
    C20 H20 . 0.9500 ?
    C21 C22 . 1.395(3) ?
    C21 H21 . 0.9500 ?
    C22 H22 . 0.9500 ?
    N31 C31 . 1.341(2) ?
    N31 C35 . 1.343(2) ?
    C31 C32 . 1.391(2) ?
    C31 H31 . 0.9500 ?
    C32 C33 . 1.392(2) ?
    C32 H32 . 0.9500 ?
    C33 C34 . 1.384(2) ?
    C33 C36 . 1.509(2) ?
    C34 C35 . 1.389(2) ?
    C34 H34 . 0.9500 ?
    C35 H35 . 0.9500 ?
    C36 O21 . 1.221(2) ?
    C36 C37 . 1.491(2) ?
    C37 C38 . 1.388(3) ?
    C37 C42 . 1.399(2) ?
    C38 C39 . 1.395(3) ?
    C38 H38 . 0.9500 ?
    C39 C40 . 1.380(3) ?
    C39 H39 . 0.9500 ?
    C40 C41 . 1.386(3) ?
    C40 H40 . 0.9500 ?
    C41 C42 . 1.386(3) ?
    C41 H41 . 0.9500 ?
    C42 H42 . 0.9500 ?
loop_
    _geom_angle_atom_site_label_1
    _geom_angle_atom_site_label_2
    _geom_angle_atom_site_label_3
    _geom_angle_site_symmetry_1
    _geom_angle_site_symmetry_3
    _geom_angle
    _geom_angle_publ_flag
    N1 Fe1 N1 3_566 . 180.0 ?
    N1 Fe1 N11 3_566 . 88.79(5) y
    N1 Fe1 N11 . . 91.21(5) y
    N1 Fe1 N11 3_566 3_566 91.21(5) ?
    N1 Fe1 N11 . 3_566 88.79(5) ?
    N11 Fe1 N11 . 3_566 180.0 ?
    N1 Fe1 N31 3_566 . 90.21(5) y
    N1 Fe1 N31 . . 89.79(5) y
    N11 Fe1 N31 . . 88.15(5) y
    N11 Fe1 N31 3_566 . 91.85(5) y
    N1 Fe1 N31 3_566 3_566 89.79(5) ?
    N1 Fe1 N31 . 3_566 90.21(5) ?
    N11 Fe1 N31 . 3_566 91.85(5) ?
    N11 Fe1 N31 3_566 3_566 88.15(5) ?
    N31 Fe1 N31 . 3_566 180.00(7) ?
    C1 N1 Fe1 . . 170.93(13) ?
    N1 C1 S1 . . 179.08(15) ?
    C11 N11 C15 . . 117.19(14) ?
    C11 N11 Fe1 . . 119.46(11) ?
    C15 N11 Fe1 . . 123.32(11) ?
    N11 C11 C12 . . 123.01(16) ?
    N11 C11 H11 . . 118.5 ?
    C12 C11 H11 . . 118.5 ?
    C13 C12 C11 . . 119.53(16) ?
    C13 C12 H12 . . 120.2 ?
    C11 C12 H12 . . 120.2 ?
    C12 C13 C14 . . 117.79(15) ?
    C12 C13 C16 . . 122.26(16) ?
    C14 C13 C16 . . 119.87(16) ?
    C15 C14 C13 . . 119.35(16) ?
    C15 C14 H14 . . 120.3 ?
    C13 C14 H14 . . 120.3 ?
    N11 C15 C14 . . 123.00(16) ?
    N11 C15 H15 . . 118.5 ?
    C14 C15 H15 . . 118.5 ?
    O11 C16 C17 . . 121.05(16) ?
    O11 C16 C13 . . 118.74(17) ?
    C17 C16 C13 . . 120.21(15) ?
    C22 C17 C18 . . 119.72(17) ?
    C22 C17 C16 . . 122.25(15) ?
    C18 C17 C16 . . 117.80(17) ?
    C19 C18 C17 . . 119.70(19) ?
    C19 C18 H18 . . 120.1 ?
    C17 C18 H18 . . 120.1 ?
    C20 C19 C18 . . 120.35(18) ?
    C20 C19 H19 . . 119.8 ?
    C18 C19 H19 . . 119.8 ?
    C19 C20 C21 . . 120.41(19) ?
    C19 C20 H20 . . 119.8 ?
    C21 C20 H20 . . 119.8 ?
    C20 C21 C22 . . 120.1(2) ?
    C20 C21 H21 . . 119.9 ?
    C22 C21 H21 . . 119.9 ?
    C21 C22 C17 . . 119.71(17) ?
    C21 C22 H22 . . 120.1 ?
    C17 C22 H22 . . 120.1 ?
    C31 N31 C35 . . 116.99(14) ?
    C31 N31 Fe1 . . 123.01(11) ?
    C35 N31 Fe1 . . 119.96(11) ?
    N31 C31 C32 . . 123.48(16) ?
    N31 C31 H31 . . 118.3 ?
    C32 C31 H31 . . 118.3 ?
    C31 C32 C33 . . 119.05(16) ?
    C31 C32 H32 . . 120.5 ?
    C33 C32 H32 . . 120.5 ?
    C34 C33 C32 . . 117.73(15) ?
    C34 C33 C36 . . 118.27(15) ?
    C32 C33 C36 . . 123.88(15) ?
    C33 C34 C35 . . 119.59(15) ?
    C33 C34 H34 . . 120.2 ?
    C35 C34 H34 . . 120.2 ?
    N31 C35 C34 . . 123.15(15) ?
    N31 C35 H35 . . 118.4 ?
    C34 C35 H35 . . 118.4 ?
    O21 C36 C37 . . 120.89(16) ?
    O21 C36 C33 . . 118.27(16) ?
    C37 C36 C33 . . 120.84(14) ?
    C38 C37 C42 . . 119.42(17) ?
    C38 C37 C36 . . 122.42(16) ?
    C42 C37 C36 . . 118.07(16) ?
    C37 C38 C39 . . 120.24(18) ?
    C37 C38 H38 . . 119.9 ?
    C39 C38 H38 . . 119.9 ?
    C40 C39 C38 . . 119.87(19) ?
    C40 C39 H39 . . 120.1 ?
    C38 C39 H39 . . 120.1 ?
    C39 C40 C41 . . 120.32(18) ?
    C39 C40 H40 . . 119.8 ?
    C41 C40 H40 . . 119.8 ?
    C40 C41 C42 . . 120.11(18) ?
    C40 C41 H41 . . 119.9 ?
    C42 C41 H41 . . 119.9 ?
    C41 C42 C37 . . 120.03(18) ?
    C41 C42 H42 . . 120.0 ?
    C37 C42 H42 . . 120.0 ?
loop_
    _geom_hbond_atom_site_label_D
    _geom_hbond_atom_site_label_H
    _geom_hbond_atom_site_label_A
    _geom_hbond_site_symmetry_A
    _geom_hbond_distance_DH
    _geom_hbond_distance_HA
    _geom_hbond_distance_DA
    _geom_hbond_angle_DHA
    C11 H11 N1 . 0.95 2.51 3.136(2) 123.1
    C15 H15 N1 3_566 0.95 2.57 3.134(2) 117.9
    C15 H15 O21 3_567 0.95 2.57 3.293(2) 132.7
    C31 H31 N1 . 0.95 2.60 3.168(2) 118.9
    C35 H35 N1 3_566 0.95 2.52 3.125(2) 121.3
    C35 H35 O21 3_567 0.95 2.61 3.309(2) 130.6
_shelx_space_group_comment
;
The symmetry employed for this shelxl refinement is uniquely defined
by the following loop, which should always be used as a source of
symmetry information in preference to the above space-group names.
They are only intended as comments.
;
_shelx_estimated_absorpt_T_min     ?
_shelx_estimated_absorpt_T_max     ?
_shelx_hkl_file
;
  -2   0   0 1304.24   27.83   0
  -2   0   0 1288.18   27.33   0
   2   0   0 1305.75   27.77   0
   2   0   0 1283.46   26.84   0
   3   0   0   25.34    8.13   0
   3   0   0   28.56    9.59   0
  -3   0   0   25.05    6.75   0
  -3   0   0   23.82    8.33   0
   5   0   0 2545.77   26.97   0
   5   0   0 2440.49   25.28   0
  -5   0   0 2265.40   24.17   0
   6   0   0 3928.00   31.50   0
   6   0   0 3910.30   31.59   0
  -6   0   0 3511.72   28.77   0
   7   0   0  202.99   11.64   0
   7   0   0  203.05   11.68   0
   8   0   0  344.57   14.19   0
   8   0   0  321.95   13.13   0
   9   0   0  165.14   13.51   0
   9   0   0  174.69   12.60   0
  10   0   0  534.76   19.36   0
  10   0   0  529.68   20.87   0
  -1   1   0   76.14   11.22   0
   1  -1   0   70.56   13.15   0
  -1   1   0   86.30    9.72   0
   1  -1   0   86.07    9.36   0
  -1  -1   0   93.97   11.52   0
  -3   1   0  385.70   11.85   0
   3   1   0  412.24   18.17   0
   3   1   0  395.00   17.20   0
  -3   1   0  394.08   12.21   0
   3  -1   0  409.45   12.87   0
  -3  -1   0  386.68   16.32   0
   3  -1   0  404.63   12.80   0
  -4  -1   0   25.71    7.36   0
   4  -1   0   22.34    8.99   0
   4   1   0   20.25    9.23   0
  -4   1   0   17.14    5.82   0
  -4   1   0   17.70    6.99   0
   4   1   0   29.07    9.47   0
   4  -1   0   17.66    7.44   0
   5   1   0  636.45   17.65   0
  -5   1   0  618.66   12.59   0
  -5   1   0  663.77   13.06   0
   5  -1   0  659.48   14.09   0
   5  -1   0  669.75   14.15   0
  -5  -1   0  599.17   15.94   0
   5   1   0  637.03   17.52   0
  -6   1   0   29.62    8.67   0
   6  -1   0   39.42    8.59   0
   6   1   0   40.62   10.95   0
   6  -1   0   34.45   10.71   0
   6   1   0   34.56   10.86   0
   7  -1   0   35.28    8.14   0
   7   1   0   36.27   10.70   0
   7   1   0   37.52   10.42   0
   7  -1   0   31.95    9.96   0
   8  -1   0   -3.11    9.30   0
   8   1   0   -2.61   11.37   0
   8  -1   0   -2.10    9.24   0
   8   1   0   -0.08   11.00   0
   9  -1   0    4.48   11.23   0
   9   1   0    1.49   12.01   0
   9   1   0    3.45   14.14   0
   9  -1   0    7.25   10.89   0
  10  -1   0   45.47   12.72   0
  10  -1   0   51.27   12.93   0
  11  -1   0   11.55   17.01   0
  11  -1   0   16.77   17.05   0
   1  -2   0 1654.85   25.86   0
  -1  -2   0 1859.54   29.75   0
   1   2   0 1647.45   46.65   0
  -1   2   0 1656.03   25.99   0
  -1   2   0 1605.52   24.62   0
   1  -2   0 1645.05   24.69   0
  -2   2   0 5045.28   37.43   0
   3  -2   0 1419.72   18.82   0
  -3  -2   0 1446.15   26.75   0
  -3   2   0 1320.71   17.88   0
   3   2   0 1336.81   46.40   0
   3  -2   0 1390.27   18.84   0
  -3   2   0 1349.77   18.42   0
  -3  -2   0 1426.40   26.99   0
   4   2   0 3344.45   48.79   0
  -4  -2   0 3452.86   44.09   0
   4  -2   0 3459.44   26.49   0
  -4   2   0 3132.99   24.96   0
   4   2   0 3170.06   49.36   0
  -4  -2   0 3394.43   42.42   0
  -4   2   0 3253.08   25.44   0
   4  -2   0 3368.95   26.28   0
   5   2   0  128.83   14.96   0
   5  -2   0  155.98    9.82   0
  -5   2   0  133.33    7.77   0
  -5   2   0  133.45    8.02   0
   5   2   0  137.58   14.53   0
  -5  -2   0  127.26   16.36   0
   5  -2   0  144.77    9.50   0
   6  -2   0 1865.08   19.15   0
   6  -2   0 1839.80   18.94   0
  -6   2   0 1664.60   17.58   0
   6   2   0 1794.94   30.80   0
   6   2   0 1672.64   31.10   0
   7   2   0  652.64   22.30   0
   7  -2   0  666.06   12.88   0
   7   2   0  623.54   22.66   0
  -7   2   0  593.65   11.66   0
   7  -2   0  647.93   12.90   0
   8   2   0  379.98   23.62   0
   8  -2   0  375.20   10.96   0
   8  -2   0  384.77   10.86   0
   8   2   0  351.07   22.99   0
   9  -2   0    9.45   11.41   0
   9  -2   0   22.22    9.16   0
  10  -2   0  581.60   15.64   0
  10  -2   0  554.94   15.45   0
  11  -2   0    3.12   13.18   0
  11  -2   0    7.14   12.81   0
   0   3   0    2.90    5.18   0
   0   3   0    8.77    9.67   0
   0  -3   0    1.07    5.39   0
   0  -3   0    7.17    9.47   0
   1  -3   0  658.15   14.63   0
  -1  -3   0  647.13   21.05   0
  -1   3   0  679.03   15.97   0
   1   3   0  716.06   22.87   0
  -1  -3   0  691.81   22.31   0
   1  -3   0  624.95   16.05   0
  -1   3   0  633.62   14.65   0
   1   3   0  633.33   21.43   0
   3   3   0  328.18   12.90   0
  -3  -3   0  338.45   12.62   0
   3  -3   0  333.94   10.32   0
  -3   3   0  309.87    9.70   0
   3  -3   0  303.17    9.25   0
  -3  -3   0  333.18   12.40   0
  -3   3   0  299.78    8.89   0
  -4   3   0 2387.07   20.50   0
  -4  -3   0 2447.56   29.55   0
  -4   3   0 2262.97   20.05   0
  -4  -3   0 2472.21   30.28   0
   4   3   0 2684.70   31.27   0
   4  -3   0 2488.52   21.20   0
   4  -3   0 2550.14   21.46   0
  -5   3   0    0.31    6.33   0
   5   3   0    5.47   10.13   0
   5  -3   0    3.16    8.26   0
  -5  -3   0    5.50    8.82   0
  -5   3   0    1.74    6.03   0
   5  -3   0    1.53    8.15   0
  -5  -3   0    0.48    8.50   0
  -6  -3   0  167.99   16.91   0
  -6   3   0  172.94    8.11   0
  -6  -3   0  177.36   18.42   0
   6  -3   0  223.27    9.76   0
  -6   3   0  196.64    8.42   0
   6  -3   0  197.33    9.66   0
  -7   3   0   98.61    7.12   0
   7  -3   0  105.40    8.64   0
   7  -3   0   99.41    8.79   0
   8  -3   0   23.64    7.75   0
   8  -3   0   22.95    9.39   0
   9  -3   0   38.63   11.48   0
   9  -3   0   34.66    9.34   0
  10  -3   0    3.34   10.13   0
  10  -3   0    2.17    9.04   0
  11  -3   0  114.83   13.87   0
  11  -3   0  115.94   11.62   0
   0  -4   0  303.33   12.05   0
   0   4   0  314.13   12.37   0
   0   4   0  280.56   10.42   0
   0  -4   0  292.08   10.37   0
  -1  -4   0   60.26    9.36   0
  -1   4   0   54.74    9.14   0
   1   4   0   57.87    9.74   0
   1  -4   0   56.76    9.24   0
  -1   4   0   63.31    9.10   0
  -1  -4   0   60.90    9.64   0
   1  -4   0   55.51    8.89   0
   1   4   0   65.70    9.84   0
  -3   4   0  212.64    7.35   0
   3  -4   0  248.52    9.26   0
   3   4   0  263.32   12.19   0
  -3   4   0  237.68    8.91   0
  -3  -4   0  248.69   10.47   0
   3  -4   0  232.58    7.78   0
  -3  -4   0  238.44   10.49   0
  -4   4   0   32.80    6.35   0
  -4  -4   0   45.56    7.57   0
   4  -4   0   40.39    7.37   0
  -4   4   0   47.73    6.23   0
   4  -4   0   40.98    5.11   0
   4   4   0   48.94    9.82   0
  -4  -4   0   49.38    8.99   0
   5  -4   0    1.02    8.05   0
  -5   4   0    2.34    6.87   0
   5   4   0   -0.17    7.26   0
   5  -4   0   -0.24    8.17   0
  -5  -4   0    2.63    9.26   0
  -5  -4   0    2.12    7.76   0
  -5   4   0   -4.31    6.93   0
  -6  -4   0  876.34   20.38   0
   6   4   0  961.14   21.42   0
   6  -4   0  985.25   13.75   0
  -6  -4   0  896.43   21.24   0
  -6   4   0  924.01   12.63   0
  -6   4   0  939.71   12.87   0
   6  -4   0 1012.66   13.86   0
   7  -4   0  503.37   12.56   0
   7  -4   0  503.19   11.22   0
  -7   4   0  444.83   11.10   0
   8  -4   0  544.89   11.27   0
  -8   4   0  472.82   11.33   0
   8  -4   0  528.74   12.51   0
   9  -4   0  403.51   11.90   0
   9  -4   0  398.26   11.82   0
  10  -4   0  200.73   11.92   0
  10  -4   0  195.92   12.69   0
  11  -4   0   47.78   13.03   0
  11  -4   0   50.29   13.21   0
   0   5   0    2.41    8.63   0
   0  -5   0   -3.33    8.67   0
   0   5   0    5.70    5.98   0
   0  -5   0    4.03    5.71   0
  -1  -5   0 3388.43   32.18   0
   1   5   0 3374.61   31.92   0
  -1   5   0 3340.11   26.19   0
   1  -5   0 3453.26   25.78   0
  -1   5   0 3255.49   25.21   0
   1  -5   0 3224.10   25.67   0
   1   5   0 3572.94   33.50   0
  -1  -5   0 3397.47   32.23   0
   2   5   0  899.37   21.80   0
  -2   5   0  802.07   14.79   0
  -2  -5   0  807.86   23.33   0
   2  -5   0  796.65   15.92   0
   2   5   0  858.33   21.30   0
  -2   5   0  843.31   14.64   0
  -2  -5   0  844.03   20.98   0
   2  -5   0  791.85   15.00   0
   3  -5   0  514.27   10.83   0
  -3   5   0  475.26   10.65   0
  -3  -5   0  476.17   26.31   0
   3   5   0  493.85   12.31   0
  -3   5   0  478.28   10.47   0
   3  -5   0  488.41   10.68   0
  -4  -5   0  425.94   12.83   0
  -4   5   0  429.51    9.78   0
  -4   5   0  408.69    9.55   0
   4  -5   0  451.90   10.07   0
  -4  -5   0  430.92   12.66   0
   4   5   0  449.19   13.09   0
   4  -5   0  423.59    9.97   0
   5   5   0 1843.84   21.72   0
  -5   5   0 1694.54   16.03   0
   5  -5   0 1764.31   16.76   0
   5  -5   0 1893.31   17.02   0
  -5  -5   0 1711.63   21.18   0
  -5   5   0 1736.59   16.24   0
  -5  -5   0 1660.28   21.16   0
  -6   5   0   -3.53    7.25   0
  -6  -5   0    2.12    8.26   0
   6  -5   0   -0.11    7.83   0
  -6   5   0    3.55    7.12   0
   6  -5   0    2.05    7.97   0
   6   5   0    2.26    8.88   0
  -6  -5   0   -2.66    8.19   0
   7  -5   0  286.54    9.75   0
  -7   5   0  259.42    8.81   0
   7  -5   0  315.78    9.74   0
  -7  -5   0  275.68   15.21   0
  -7  -5   0  259.95   14.58   0
   7   5   0  298.44   15.71   0
   8  -5   0  341.58    9.82   0
  -8   5   0  296.00    9.11   0
   8  -5   0  343.19    9.89   0
   9  -5   0   25.95    9.11   0
   9  -5   0   16.42    9.25   0
  10  -5   0   32.13   11.45   0
  10  -5   0   39.97    9.26   0
  11  -5   0    7.96   12.61   0
  11  -5   0    5.76   10.69   0
   0   6   0  208.89    9.98   0
   0   6   0  216.29    8.46   0
   0  -6   0  209.59    8.18   0
   0  -6   0  212.08    9.92   0
  -1  -6   0  943.98   17.15   0
   1   6   0 1003.89   17.60   0
  -1  -6   0  988.02   16.54   0
   1  -6   0  942.43   15.03   0
   1  -6   0  947.75   13.43   0
  -1   6   0  877.39   13.07   0
   1   6   0  956.70   16.77   0
  -1   6   0  955.45   15.30   0
   2   6   0  361.35   12.79   0
   2  -6   0  328.91    9.65   0
  -2  -6   0  337.15   13.21   0
  -2   6   0  340.84    9.67   0
   2  -6   0  347.73   10.04   0
   2   6   0  324.47   12.41   0
  -2  -6   0  336.51   12.24   0
  -2   6   0  319.61    8.29   0
  -3   6   0 1938.97   17.09   0
  -3  -6   0 1963.72   33.25   0
  -3   6   0 1932.20   16.32   0
   3  -6   0 2072.35   17.52   0
  -3  -6   0 1912.80   33.94   0
   3   6   0 2034.69   19.59   0
   3  -6   0 1850.85   16.13   0
   4   6   0 1295.80   17.21   0
   4  -6   0 1189.53   13.62   0
  -4  -6   0 1187.50   15.71   0
  -4   6   0 1171.16   13.47   0
  -4  -6   0 1184.82   16.77   0
   4  -6   0 1140.81   12.74   0
  -4   6   0 1148.42   12.86   0
  -5   6   0 1238.10   14.08   0
  -5  -6   0 1117.16   15.84   0
  -5   6   0 1176.72   13.94   0
   5   6   0 1238.31   17.38   0
   5  -6   0 1356.68   14.59   0
   5  -6   0 1265.76   14.36   0
  -5  -6   0 1074.92   15.63   0
  -6  -6   0  107.18    9.80   0
  -6   6   0  117.86    8.33   0
  -6   6   0  133.53    8.26   0
   6  -6   0  136.94    8.67   0
  -6  -6   0  110.04    9.77   0
   6  -6   0  139.28    8.69   0
   6   6   0  116.17   10.02   0
   7  -6   0  453.69   10.59   0
   7  -6   0  485.57   10.51   0
  -7  -6   0  394.31   13.41   0
  -7  -6   0  401.30   14.69   0
  -7   6   0  447.66   10.29   0
  -7   6   0  416.53   10.11   0
   7   6   0  446.51   13.89   0
  -8   6   0  568.02   10.69   0
   8  -6   0  609.38   12.36   0
   8   6   0  669.74   24.38   0
  -8  -6   0  629.19   24.60   0
  -8  -6   0  585.59   22.66   0
   8  -6   0  632.01   11.33   0
   9  -6   0  853.69   13.84   0
   9  -6   0  859.77   13.77   0
  10  -6   0  532.51   12.72   0
  10  -6   0  533.05   12.84   0
  11  -6   0   14.46   13.40   0
  11  -6   0   10.49   10.42   0
   0   7   0   -1.60    5.06   0
   0   7   0   -2.99    7.43   0
   0  -7   0   -0.82    5.05   0
   0  -7   0   11.14    7.22   0
   1  -7   0  113.56    8.09   0
   1  -7   0  110.31    8.18   0
  -1   7   0  120.59    6.36   0
  -1  -7   0  120.95    8.11   0
   1   7   0  117.99    9.02   0
   1   7   0  127.48    8.54   0
  -1  -7   0  120.21    8.62   0
  -1   7   0  115.50    8.13   0
   2  -7   0 1107.84   13.49   0
  -2  -7   0 1049.14   17.45   0
   2  -7   0  981.24   12.19   0
  -2   7   0 1077.34   13.52   0
   2   7   0 1180.32   19.11   0
   2   7   0 1046.45   17.45   0
  -2   7   0 1016.61   13.05   0
  -2  -7   0 1075.88   18.41   0
   3  -7   0 1492.90   14.72   0
  -3  -7   0 1348.60   24.10   0
  -3   7   0 1353.72   14.29   0
   3   7   0 1493.01   24.68   0
  -3   7   0 1402.02   14.43   0
  -3  -7   0 1449.62   24.80   0
   3  -7   0 1378.67   14.47   0
  -4  -7   0 2759.63   21.13   0
   4  -7   0 2952.94   19.44   0
  -4  -7   0 2543.17   20.68   0
  -4   7   0 2799.84   19.23   0
  -4   7   0 2793.64   19.08   0
   4  -7   0 3087.87   19.91   0
   4   7   0 2827.02   21.66   0
  -5   7   0    7.45    7.92   0
   5   7   0    4.45    7.33   0
  -5  -7   0    5.49    7.18   0
  -5   7   0    0.31    7.67   0
  -5  -7   0   11.80    7.00   0
   5  -7   0    7.90    8.04   0
   5  -7   0    7.37    8.01   0
  -6  -7   0  238.99   10.65   0
   6  -7   0  259.56    9.37   0
   6  -7   0  252.16    7.52   0
   6   7   0  247.22   10.87   0
  -6   7   0  244.77    8.91   0
  -6   7   0  229.85    7.09   0
  -6  -7   0  232.32   10.67   0
  -7   7   0  122.73    8.27   0
   7  -7   0  146.48    8.67   0
  -7  -7   0  120.31   10.17   0
   7  -7   0  136.03    8.58   0
  -7  -7   0  120.49    9.97   0
  -7   7   0  137.39    8.35   0
   7   7   0  138.05   10.10   0
  -8  -7   0    2.46   11.03   0
   8  -7   0   -3.76    7.24   0
   8  -7   0    1.70    7.33   0
   8   7   0   -0.33   10.96   0
  -8  -7   0    2.72   10.52   0
  -8   7   0   -7.71    7.20   0
   9  -7   0   49.79    9.54   0
   9  -7   0   65.64    9.46   0
  10  -7   0  198.11   10.61   0
  10  -7   0  218.59   10.75   0
  11  -7   0   16.17   12.54   0
  11  -7   0    9.39   11.09   0
   0  -8   0 1172.29   13.78   0
   0   8   0 1216.92   14.05   0
   0  -8   0 1204.13   14.67   0
   0   8   0 1183.38   14.66   0
   1  -8   0 1083.38   13.37   0
  -1  -8   0 1068.25   14.98   0
  -1  -8   0 1102.42   15.02   0
   1   8   0 1148.46   15.60   0
  -1   8   0 1060.86   12.57   0
   1  -8   0 1024.91   12.42   0
   1   8   0 1076.52   15.02   0
  -1   8   0 1080.53   13.44   0
  -2  -8   0    8.64    6.96   0
   2   8   0    8.16    7.16   0
   2  -8   0   14.56    4.78   0
  -2   8   0   11.23    4.78   0
  -2   8   0   10.85    4.83   0
   2   8   0   11.36    7.24   0
   2  -8   0    8.61    4.87   0
  -2  -8   0    8.20    6.74   0
  -3   8   0  616.92   10.62   0
  -3  -8   0  589.40   15.46   0
  -3   8   0  591.42   10.25   0
   3  -8   0  613.39   10.56   0
   3  -8   0  617.09   10.41   0
  -3  -8   0  621.10   15.40   0
   3   8   0  673.42   16.01   0
  -4   8   0  961.79   12.88   0
   4  -8   0  984.50   11.47   0
   4   8   0  953.74   13.23   0
  -4  -8   0  944.24   26.78   0
  -4  -8   0  949.63   26.45   0
   4  -8   0 1005.29   12.96   0
  -4   8   0  922.56   11.18   0
   5   8   0  423.39   10.30   0
  -5   8   0  419.51    8.38   0
  -5  -8   0  392.72   11.24   0
   5  -8   0  431.70    8.33   0
  -5   8   0  392.64    8.11   0
  -5  -8   0  392.89   10.13   0
   5  -8   0  447.62    8.40   0
  -6   8   0   -0.51    5.27   0
   6  -8   0    4.72    7.65   0
   6  -8   0   -0.44    5.56   0
   6   8   0    2.53    6.86   0
  -6  -8   0    1.70    8.22   0
  -6   8   0    0.08    7.37   0
  -6  -8   0    0.11    6.71   0
  -7  -8   0 1199.16   17.91   0
  -7   8   0 1385.60   13.85   0
   7  -8   0 1525.63   14.40   0
  -7  -8   0 1247.44   16.95   0
   7  -8   0 1492.86   14.26   0
  -7   8   0 1423.17   13.94   0
   7   8   0 1372.70   17.27   0
   8  -8   0   -2.01    9.13   0
   8  -8   0   -2.22    9.23   0
  -8   8   0    6.75    8.90   0
   8   8   0    1.85   10.82   0
  -8  -8   0    4.26    9.71   0
  -8  -8   0    0.90   10.89   0
   9  -8   0  415.11   11.27   0
   9   8   0  416.38   20.10   0
  -9  -8   0  363.94   20.15   0
   9  -8   0  384.43   11.22   0
  -9  -8   0  353.13   19.30   0
  -9   8   0  365.28   10.85   0
  10  -8   0    9.93   10.85   0
  10  -8   0   11.50   10.96   0
  11  -8   0  178.63   14.73   0
  11  -8   0  185.42   11.91   0
   0   9   0    4.05    4.71   0
   0  -9   0    4.93    6.37   0
   0   9   0    0.25    6.72   0
   0  -9   0   -0.47    4.76   0
   1  -9   0    6.66    6.60   0
   1   9   0   29.80    7.09   0
   1  -9   0    5.96    4.73   0
  -1   9   0   10.35    6.71   0
  -1  -9   0   42.01    6.93   0
  -1   9   0   12.57    4.78   0
  -1  -9   0    0.31    4.90   0
   1   9   0    2.32    4.96   0
  -2   9   0   86.03    6.92   0
   2  -9   0   95.98    5.45   0
  -2   9   0   96.40    5.46   0
  -2  -9   0   87.93    7.52   0
   2   9   0  101.71    7.87   0
  -2  -9   0   89.53    7.28   0
   2   9   0   89.15    7.61   0
   2  -9   0   92.12    6.95   0
   3  -9   0  558.09   10.94   0
  -3  -9   0  545.99   14.90   0
   3   9   0  568.48   13.99   0
   3  -9   0  535.12    9.16   0
  -3   9   0  531.80   10.80   0
  -3  -9   0  556.86   14.84   0
  -3   9   0  523.77    9.11   0
   4   9   0  524.36   10.60   0
   4  -9   0  576.01    9.12   0
  -4  -9   0  529.21   18.41   0
   4  -9   0  549.61    8.94   0
  -4   9   0  537.49    8.78   0
  -4   9   0  586.02    9.26   0
  -4  -9   0  543.22   17.77   0
   5  -9   0  107.72    6.36   0
  -5   9   0  104.10    8.34   0
  -5  -9   0  111.42    7.73   0
  -5   9   0   98.02    6.22   0
  -5  -9   0  100.38    7.75   0
   5  -9   0   90.13    8.49   0
   5   9   0  108.51    7.96   0
  -6   9   0    2.77    5.33   0
   6  -9   0   -3.28    7.46   0
  -6  -9   0    4.99    6.56   0
   6   9   0   -3.52    6.80   0
   6  -9   0    7.46    7.63   0
  -6  -9   0   -1.98    6.63   0
  -6   9   0   -1.87    7.39   0
   7  -9   0   18.71    7.65   0
   7   9   0   22.97    8.14   0
  -7  -9   0   28.67    8.03   0
  -7   9   0   23.39    7.54   0
  -7  -9   0   20.97    6.63   0
   7  -9   0   29.33    7.74   0
  -7   9   0   27.14    7.58   0
   8  -9   0  225.63   10.32   0
  -8  -9   0  191.36   11.61   0
   8  -9   0  212.59    7.68   0
  -8   9   0  188.27    7.53   0
   8   9   0  226.53   11.35   0
  -8  -9   0  208.92   11.33   0
  -9  -9   0   77.38   13.75   0
   9  -9   0   90.97    7.18   0
  -9   9   0   83.81    7.05   0
  -9  -9   0   77.14   13.05   0
   9  -9   0  104.60    9.45   0
   9   9   0   88.15   11.58   0
  10  -9   0   73.37   11.11   0
  10  -9   0   61.10   11.29   0
  11  -9   0   -7.28   11.90   0
  11  -9   0   -9.02   12.11   0
   0  10   0 3905.02   22.44   0
   0  10   0 4086.39   23.25   0
   0 -10   0 3992.64   22.87   0
   0 -10   0 3904.99   22.93   0
   1 -10   0 3855.24   21.53   0
   1  10   0 3841.28   23.74   0
  -1 -10   0 3652.07   22.57   0
   1 -10   0 3652.28   20.31   0
  -1 -10   0 3794.42   23.68   0
  -1  10   0 3661.00   20.83   0
   1  10   0 4024.98   23.75   0
  -1  10   0 3700.17   20.73   0
   2  10   0 1451.91   16.58   0
  -2 -10   0 1473.88   16.52   0
   2 -10   0 1519.04   13.83   0
  -2  10   0 1399.61   12.82   0
   2 -10   0 1335.46   12.47   0
  -2  10   0 1430.21   13.52   0
   2  10   0 1570.83   17.23   0
  -2 -10   0 1409.41   16.37   0
   3  10   0  344.64   13.25   0
  -3  10   0  306.21    9.30   0
  -3 -10   0  303.73   11.00   0
   3  10   0  327.36   11.41   0
   3 -10   0  313.95    7.71   0
  -3 -10   0  321.74   12.24   0
   3 -10   0  292.24    9.34   0
  -3  10   0  313.14    7.60   0
  -4 -10   0    8.65   10.16   0
  -4  10   0    4.91    7.61   0
   4 -10   0   10.20    7.65   0
  -4 -10   0   11.66    9.40   0
   4 -10   0    1.77    7.93   0
   4  10   0    7.49    6.99   0
  -4  10   0    6.67    7.73   0
   5 -10   0 2405.05   16.57   0
   5 -10   0 2354.43   16.34   0
   5  10   0 2282.47   17.80   0
  -5 -10   0 2246.99   56.57   0
  -5  10   0 2200.23   15.85   0
  -5  10   0 2286.18   16.02   0
   6 -10   0   56.11    7.75   0
  -6 -10   0   46.84    8.50   0
  -6  10   0   44.89    7.65   0
   6  10   0   47.87    7.25   0
  -6  10   0   44.53    7.78   0
   6 -10   0   54.28    7.77   0
  -6 -10   0   43.65    6.95   0
  -7 -10   0  821.53   13.45   0
   7 -10   0  883.78   10.37   0
  -7 -10   0  831.66   13.45   0
   7 -10   0  903.88   11.54   0
   7  10   0  906.76   13.91   0
  -7  10   0  882.26   11.64   0
  -7  10   0  825.52    9.97   0
  -8 -10   0    0.61    9.13   0
   8 -10   0    2.34    8.89   0
  -8  10   0   15.73    8.59   0
  -8 -10   0   -1.42    9.31   0
   8  10   0    8.95    9.11   0
   8 -10   0    4.44    8.98   0
   9 -10   0  342.54   10.70   0
  -9  10   0  316.89   10.31   0
  -9 -10   0  273.01   13.48   0
   9 -10   0  303.36   10.77   0
   9  10   0  311.98   12.63   0
  -9 -10   0  262.01   13.11   0
 -10 -10   0   13.91   20.56   0
  10 -10   0   26.66    7.64   0
  10 -10   0   21.86   10.93   0
 -10 -10   0   12.94   19.06   0
   0 -11   0   -3.24    6.37   0
   0  11   0    2.94    6.54   0
   0  11   0    3.82    6.54   0
   0 -11   0    8.45    6.27   0
  -1  11   0   -5.24    8.25   0
   1  11   0   -3.13    5.97   0
  -1 -11   0  -17.59    8.28   0
  -1 -11   0  -14.39    8.55   0
   1 -11   0   -1.43    5.72   0
   1 -11   0   -0.23    8.09   0
  -1  11   0   -5.03    5.75   0
   1  11   0   -1.67    5.78   0
   2 -11   0 1422.27   13.85   0
   2  11   0 1534.32   17.01   0
  -2  11   0 1344.46   13.57   0
   2 -11   0 1363.53   12.46   0
  -2 -11   0 1387.13   16.16   0
  -2 -11   0 1420.29   16.09   0
  -2  11   0 1374.79   12.58   0
   2  11   0 1419.90   16.45   0
  -3 -11   0   45.32    8.32   0
  -3  11   0   46.56    7.91   0
   3  11   0   42.41    8.56   0
   3  11   0   59.89    8.81   0
  -3  11   0   41.72    5.65   0
  -3 -11   0   45.69    7.98   0
   3 -11   0   46.29    5.73   0
   3 -11   0   47.08    7.94   0
  -4 -11   0   45.32   10.33   0
  -4  11   0   49.99    7.87   0
  -4 -11   0   47.48    8.17   0
  -4  11   0   42.67    5.62   0
   4 -11   0   54.11    8.00   0
   4  11   0   46.19    7.31   0
   4 -11   0   49.11    5.65   0
  -5 -11   0    8.14   13.41   0
   5  11   0    2.50    7.14   0
  -5  11   0   -1.63    7.72   0
   5 -11   0    6.39    8.03   0
  -5  11   0   13.25    7.71   0
  -5 -11   0   11.04   15.42   0
   5 -11   0   -6.59    7.88   0
  -6 -11   0  354.19    9.18   0
  -6  11   0  377.66    9.28   0
  -6 -11   0  303.12    9.03   0
   6 -11   0  395.18    9.33   0
   6 -11   0  444.76    9.64   0
  -6  11   0  386.31    9.31   0
   6  11   0  339.16    7.91   0
   7 -11   0  158.71    8.20   0
  -7 -11   0  138.69    8.81   0
  -7  11   0  147.36    7.99   0
   7  11   0  165.42    8.87   0
  -7  11   0  136.26    7.88   0
   7 -11   0  136.29    8.20   0
  -7 -11   0  143.42    8.72   0
  -8 -11   0  249.72   11.10   0
  -8  11   0  275.58    9.99   0
   8 -11   0  337.83   10.23   0
   8  11   0  278.74   11.32   0
   8 -11   0  299.01   10.28   0
  -8 -11   0  244.45   11.30   0
  -9  11   0   13.56    8.76   0
   9 -11   0   13.72    8.99   0
   9 -11   0   26.05    8.89   0
  -9 -11   0    9.41    9.50   0
   9  11   0   13.01    8.54   0
  -9 -11   0    9.92    9.15   0
  10 -11   0  109.07   11.30   0
 -10 -11   0   78.91   16.80   0
 -10 -11   0   81.82   14.59   0
  10 -11   0   98.20   11.28   0
  10  11   0   96.67   16.10   0
   0 -12   0  342.85    9.52   0
   0  12   0  354.59   10.10   0
   0  12   0  340.22    9.74   0
   0 -12   0  353.06    9.73   0
   1  12   0  387.42   10.38   0
  -1 -12   0  363.55   10.00   0
   1 -12   0  355.60    9.47   0
   1  12   0  342.54    8.27   0
  -1 -12   0  358.55    9.82   0
   1 -12   0  342.08    9.69   0
  -1  12   0  359.45    9.51   0
  -1  12   0  380.85    9.76   0
   2 -12   0  262.86    7.20   0
  -2 -12   0  265.35    9.67   0
   2  12   0  283.75   10.31   0
   2 -12   0  262.68    8.91   0
  -2 -12   0  268.29    9.77   0
  -2  12   0  258.94    7.22   0
  -2  12   0  250.81    9.01   0
   2  12   0  281.66   10.13   0
   3  12   0  272.47   10.30   0
  -3  12   0  259.59    8.76   0
  -3  12   0  270.36    8.95   0
   3  12   0  286.93   10.58   0
  -3 -12   0  264.49   11.39   0
  -3 -12   0  275.18    9.82   0
   3 -12   0  257.06    8.93   0
   3 -12   0  286.67    8.90   0
  -4  12   0  309.63    7.30   0
  -4 -12   0  286.30   10.74   0
   4 -12   0  334.36    9.26   0
  -4 -12   0  293.57   12.58   0
   4 -12   0  284.98    7.43   0
  -4  12   0  310.63    9.01   0
   4  12   0  289.16    8.72   0
   5 -12   0 1646.08   13.98   0
   5 -12   0 1702.07   12.93   0
  -5 -12   0 1526.29   25.86   0
   5  12   0 1592.20   14.51   0
  -5 -12   0 1521.78   27.19   0
  -5  12   0 1580.35   13.77   0
  -5  12   0 1507.57   12.37   0
  -6  12   0   35.39    7.40   0
  -6 -12   0   21.61    6.56   0
   6  12   0   33.67    6.59   0
  -6  12   0   21.63    5.44   0
   6 -12   0   34.03    7.40   0
   6 -12   0   23.05    7.68   0
  -6 -12   0   24.32    6.49   0
  -7  12   0   63.75    9.20   0
   7 -12   0   65.34    6.81   0
  -7 -12   0   67.10    7.86   0
  -7  12   0   69.43    9.19   0
  -7 -12   0   63.37    7.94   0
   7 -12   0   59.62    9.43   0
   7  12   0   68.72    8.17   0
   8  12   0    1.81    7.29   0
  -8  12   0    5.06    5.97   0
  -8 -12   0    6.62    7.27   0
   8 -12   0  -10.94    6.34   0
  -8 -12   0   -2.86    7.34   0
   8 -12   0    8.14    8.81   0
   9 -12   0  316.65   10.74   0
  -9  12   0  259.25   10.35   0
   9 -12   0  334.74   10.63   0
   9  12   0  292.87   11.56   0
  -9 -12   0  218.63   10.73   0
  -9 -12   0  240.33   11.95   0
  10 -12   0    2.49   11.06   0
 -10 -12   0   16.58   13.16   0
  10 -12   0   24.75   10.79   0
 -10 -12   0   14.06   12.59   0
  10  12   0   13.45   12.82   0
   0  13   0    3.08    7.70   0
   0 -13   0    0.78    7.39   0
   0  13   0   -1.56    7.60   0
   0 -13   0    4.50    7.57   0
  -1  13   0  888.18   11.65   0
   1 -13   0  906.18   11.70   0
  -1 -13   0  894.12   12.37   0
  -1  13   0  912.55   11.90   0
  -1 -13   0  859.42   10.83   0
   1  13   0  875.75   10.97   0
   1  13   0  928.55   12.74   0
   1 -13   0  899.41   11.77   0
   2 -13   0   12.03    5.54   0
   2  13   0   16.62    7.84   0
  -2  13   0    8.66    5.52   0
  -2 -13   0   12.38    7.47   0
  -2 -13   0   15.01    7.68   0
  -2  13   0    8.46    5.51   0
   2 -13   0   15.92    5.27   0
   2  13   0   19.70    8.00   0
  -3  13   0  295.99    8.85   0
  -3  13   0  285.34    9.01   0
   3  13   0  313.45   10.61   0
  -3 -13   0  284.33    9.84   0
   3 -13   0  278.94    9.12   0
  -3 -13   0  285.37    9.95   0
   3 -13   0  283.17    9.05   0
   3  13   0  310.24   10.36   0
  -4  13   0  284.11    8.87   0
  -4 -13   0  303.70   11.74   0
   4 -13   0  280.42    8.96   0
   4  13   0  292.49    8.45   0
  -4  13   0  285.01    8.77   0
   4 -13   0  311.52    7.14   0
  -4 -13   0  284.90   12.10   0
   5 -13   0 1507.77   13.33   0
  -5 -13   0 1367.99   23.75   0
  -5 -13   0 1305.33   21.51   0
  -5  13   0 1447.94   13.21   0
  -5  13   0 1372.57   13.03   0
   5 -13   0 1489.35   13.47   0
   5  13   0 1407.44   13.50   0
  -6 -13   0  182.29    8.73   0
  -6 -13   0  170.16    8.81   0
   6 -13   0  200.62    6.38   0
   6  13   0  206.28    8.93   0
  -6  13   0  182.19    8.07   0
  -6  13   0  184.46    6.27   0
   6 -13   0  200.61    8.16   0
  -7 -13   0    0.63    7.35   0
  -7 -13   0   12.00    7.30   0
  -7  13   0    4.12    8.70   0
   7 -13   0    4.72    6.42   0
   7  13   0   13.09    7.42   0
   7 -13   0    0.03    9.20   0
  -7  13   0    5.67    6.20   0
   8 -13   0   65.18    8.92   0
  -8 -13   0   47.08    7.70   0
   8 -13   0   73.26    8.94   0
  -8  13   0   59.94    8.77   0
  -8 -13   0   35.59    9.20   0
   8  13   0   52.95    9.31   0
  -9 -13   0   19.69    9.49   0
   9  13   0   33.55    7.26   0
   9 -13   0   52.73   10.77   0
  -9  13   0   43.45   10.72   0
   9 -13   0   45.40   11.06   0
  -9 -13   0   33.82    7.66   0
  10 -13   0   16.29    7.86   0
 -10 -13   0   18.49    9.81   0
 -10 -13   0   17.18   11.42   0
  10 -13   0   13.79   10.91   0
  10  13   0   15.53   11.16   0
   0 -14   0   12.01    7.28   0
   0  14   0    8.02    5.44   0
   0  14   0    2.30    7.61   0
   0 -14   0    0.37    7.57   0
   1  14   0  470.34   10.34   0
  -1 -14   0  449.97   10.23   0
  -1  14   0  470.95    9.70   0
   1  14   0  505.62   10.65   0
   1 -14   0  478.31    9.76   0
   1 -14   0  466.25    9.85   0
  -1  14   0  475.72   10.08   0
  -1 -14   0  457.25    8.56   0
   2 -14   0   60.83    5.80   0
   2  14   0   66.95    8.33   0
  -2  14   0   47.79    5.73   0
  -2 -14   0   62.02    8.03   0
   2 -14   0   47.18    5.78   0
  -2 -14   0   56.12    7.75   0
  -2  14   0   51.51    5.76   0
   2  14   0   48.21    8.25   0
   3 -14   0   78.20    5.88   0
   3  14   0   78.81    8.89   0
   3 -14   0   76.33    7.97   0
  -3  14   0   82.85    7.85   0
  -3 -14   0   83.42    9.62   0
   3  14   0   76.43    8.61   0
  -3  14   0   70.33    8.00   0
  -3 -14   0   71.41    8.32   0
  -4 -14   0  261.02   11.23   0
   4 -14   0  267.10    8.99   0
  -4  14   0  271.60    8.83   0
   4  14   0  238.47    6.58   0
  -4  14   0  244.65    6.78   0
  -4 -14   0  250.53   10.18   0
   4 -14   0  263.80    6.88   0
  -5 -14   0  695.40   15.49   0
   5  14   0  714.06   10.60   0
  -5  14   0  717.48    9.10   0
   5 -14   0  810.60    9.47   0
  -5 -14   0  718.52   16.26   0
   5 -14   0  772.99   10.92   0
  -5  14   0  772.28   10.81   0
  -6  14   0  457.15    9.29   0
   6 -14   0  513.95    9.51   0
   6  14   0  503.93   10.39   0
  -6 -14   0  208.60   22.53   0
   6 -14   0  484.42    9.56   0
  -6  14   0  473.41    9.37   0
   7  14   0  264.76    9.18   0
  -7 -14   0  242.19    9.09   0
  -7  14   0  278.79    9.75   0
  -7 -14   0  238.11    8.92   0
   7 -14   0  280.00   10.14   0
   7 -14   0  297.40   10.11   0
  -7  14   0  258.66    9.83   0
   8 -14   0   28.19    8.93   0
   8 -14   0   46.80    8.93   0
   8  14   0   23.26    7.50   0
  -8 -14   0   34.03    7.36   0
  -8  14   0   23.18    8.78   0
  -8 -14   0   16.71    7.34   0
  -9 -14   0   96.26    9.37   0
   9 -14   0  135.72   11.31   0
   9  14   0  106.31    9.01   0
  -9  14   0  115.65   11.12   0
  -9 -14   0   90.87   11.61   0
   9 -14   0  124.57   11.38   0
  10 -14   0    0.95   11.81   0
  10  14   0    6.50   10.65   0
 -10 -14   0    7.60   11.91   0
 -10 -14   0    8.48   11.25   0
  10 -14   0    5.01   11.76   0
   0 -15   0   -1.03    7.63   0
   0  15   0    1.86    7.67   0
   0 -15   0    3.33    5.29   0
   0  15   0    5.43    5.38   0
   1  15   0  304.21    9.52   0
   1 -15   0  305.44    9.04   0
  -1  15   0  295.91    9.10   0
  -1  15   0  298.16    9.23   0
   1  15   0  303.87    7.76   0
  -1 -15   0  303.98    9.17   0
  -1 -15   0  297.61    7.49   0
   1 -15   0  301.97    9.07   0
   2  15   0   31.92    8.05   0
  -2  15   0   27.51    5.47   0
  -2  15   0   33.50    5.52   0
   2 -15   0   28.86    5.39   0
   2 -15   0   19.56    7.70   0
  -2 -15   0   24.92    7.53   0
  -2 -15   0   40.73    7.67   0
   2  15   0   33.77    7.85   0
   3  15   0 1098.85   15.53   0
   3  15   0 1089.36   15.20   0
   3 -15   0 1049.65   10.42   0
  -3  15   0 1026.49   11.69   0
   3 -15   0  979.56   11.63   0
  -3  15   0  930.60   10.02   0
  -3 -15   0  930.99   13.39   0
  -3 -15   0 1014.64   13.54   0
  -4  15   0   61.62    7.79   0
  -4 -15   0   68.85    8.10   0
   4 -15   0   68.25    7.86   0
  -4  15   0   64.87    7.67   0
  -4 -15   0   52.19    9.94   0
   4 -15   0   68.89    7.92   0
   4  15   0   55.52    7.04   0
  -5  15   0   80.95    7.77   0
   5 -15   0   83.92    5.86   0
  -5  15   0   87.68    5.68   0
   5 -15   0  102.45    7.88   0
  -5 -15   0   43.33    9.79   0
  -5 -15   0   50.20   10.31   0
   5  15   0   49.11    8.14   0
  -6 -15   0   35.00   14.18   0
   6 -15   0   71.84    6.93   0
  -6  15   0   75.48    9.12   0
  -6  15   0   68.81    6.48   0
   6 -15   0   81.30    9.18   0
   6  15   0   70.64    7.90   0
  -6 -15   0   71.78   17.28   0
  -7  15   0   12.14    8.72   0
  -7 -15   0   10.42    7.14   0
  -7 -15   0   15.77    7.20   0
   7  15   0   11.99    7.10   0
  -7  15   0    1.15    6.09   0
   7 -15   0   16.29    6.25   0
   7 -15   0    7.14    8.70   0
  -8 -15   0   11.94    7.22   0
   8 -15   0   23.92    8.74   0
  -8 -15   0    2.59    7.28   0
  -8  15   0   15.90    8.64   0
   8  15   0    6.72    7.24   0
   8 -15   0    3.30    8.92   0
   9  15   0  128.63   11.58   0
  -9  15   0   89.43   11.35   0
   9 -15   0  115.90   11.50   0
  -9 -15   0   80.11   10.22   0
  -9 -15   0  102.56   11.99   0
   9 -15   0  126.51   11.46   0
   0 -16   0  621.51   10.75   0
   0  16   0  677.01   10.97   0
   0  16   0  617.77   10.65   0
   0 -16   0  646.88    8.96   0
  -1 -16   0   72.11    5.83   0
   1  16   0   81.28    8.02   0
  -1  16   0   56.68    8.05   0
   1 -16   0   75.78    7.87   0
  -1 -16   0   68.66    7.72   0
  -1  16   0   83.90    7.91   0
   1  16   0   76.11    5.99   0
   1 -16   0   80.03    7.84   0
   2  16   0  407.18   10.15   0
  -2  16   0  377.08    7.42   0
   2  16   0  427.00   10.10   0
  -2  16   0  373.44    9.33   0
   2 -16   0  391.60    7.51   0
  -2 -16   0  392.46    9.82   0
  -2 -16   0  412.01    9.70   0
   2 -16   0  395.40    9.31   0
  -3 -16   0  835.97   12.54   0
   3  16   0  910.14   12.94   0
  -3  16   0  804.32    9.23   0
  -3  16   0  813.16   10.98   0
   3 -16   0  851.48   10.93   0
   3 -16   0  839.10    9.45   0
   3  16   0  897.60   13.19   0
  -3 -16   0  784.35   12.50   0
  -4 -16   0  717.43   12.85   0
  -4  16   0  760.05   10.45   0
   4 -16   0  812.08   10.58   0
   4 -16   0  764.85   10.63   0
  -4  16   0  751.15   10.53   0
   4  16   0  735.07   10.10   0
  -4 -16   0  747.16   12.95   0
  -5 -16   0  537.72   13.03   0
  -5 -16   0  585.74   14.09   0
   5 -16   0  664.83    8.57   0
   5  16   0  595.60    8.83   0
   5 -16   0  615.53    9.81   0
  -5  16   0  581.68    8.37   0
  -5  16   0  584.11    9.93   0
   6 -16   0  211.28    9.64   0
  -6  16   0  184.14    9.46   0
  -6 -16   0  166.94   16.16   0
  -6  16   0  174.24    9.35   0
  -6 -16   0  100.02   14.12   0
   6 -16   0  206.73    9.63   0
   6  16   0  188.02    8.44   0
   7 -16   0   37.57    9.08   0
   7  16   0   32.24    7.51   0
  -7  16   0   40.16    6.41   0
  -7 -16   0   31.12    7.38   0
  -7 -16   0   42.23    7.39   0
   7 -16   0   52.52    8.84   0
  -7  16   0   40.54    8.88   0
   8 -16   0  182.56   11.74   0
   8  16   0  174.75    8.54   0
  -8  16   0  189.28   11.09   0
   8 -16   0  204.49   11.34   0
  -8 -16   0  124.89    8.68   0
  -8 -16   0  170.33    8.55   0
  -9  16   0  198.23    9.02   0
   9  16   0  221.53   10.80   0
   9 -16   0  240.09    9.20   0
  -9 -16   0  138.59   10.90   0
  -9 -16   0  190.13   10.93   0
   9 -16   0  184.37    9.08   0
   0  17   0   -1.91    7.43   0
   0 -17   0   -1.10    7.29   0
   0  17   0    2.23    5.37   0
   0 -17   0    1.13    5.32   0
  -1  17   0    1.78    5.24   0
   1  17   0    2.74    7.58   0
   1 -17   0   -1.89    7.18   0
  -1 -17   0    4.30    7.18   0
  -1 -17   0    5.89    5.27   0
   1  17   0    2.06    7.52   0
   1 -17   0   -9.46    7.39   0
  -1  17   0    0.74    7.48   0
   2 -17   0   58.97    5.67   0
  -2 -17   0   63.49    7.72   0
   2  17   0   59.26    8.18   0
  -2  17   0   66.13    7.81   0
   2  17   0   49.95    5.81   0
   2 -17   0   57.52    7.91   0
  -2  17   0   52.67    5.61   0
  -2 -17   0   61.37    7.91   0
  -3  17   0   19.50    7.31   0
  -3  17   0   13.42    5.07   0
  -3 -17   0   10.92    7.38   0
   3 -17   0    1.76    7.47   0
  -3 -17   0   16.70    7.45   0
   3 -17   0    8.15    7.22   0
   3  17   0   13.54    7.79   0
  -4  17   0   95.91    7.73   0
  -4 -17   0  100.49    8.11   0
   4 -17   0  113.00    5.68   0
   4 -17   0   90.76    7.66   0
  -4  17   0   93.20    5.62   0
  -4 -17   0  106.50    8.25   0
   4  17   0  112.32    8.14   0
  -5 -17   0    5.46    9.41   0
   5 -17   0   -0.34    8.94   0
  -5 -17   0    6.88   11.10   0
  -5  17   0    7.50    8.77   0
  -5  17   0    3.15    8.83   0
   5  17   0    8.67    7.42   0
   5 -17   0   -6.75    9.09   0
  -6 -17   0   33.30   11.97   0
   6  17   0   41.61    7.44   0
  -6  17   0   41.87    9.00   0
  -6  17   0   33.55    6.40   0
   6 -17   0   44.55    9.17   0
   6 -17   0   65.19    6.43   0
  -6 -17   0   47.41   13.92   0
  -7  17   0   -1.79    8.64   0
   7 -17   0    8.89    8.65   0
  -7 -17   0    3.24    7.08   0
  -7 -17   0   -2.19    7.04   0
   7 -17   0   -1.31    8.78   0
  -7  17   0   10.27    8.55   0
   7  17   0    6.12    6.98   0
   8 -17   0   10.12   10.65   0
  -8 -17   0   -3.04    8.09   0
   8 -17   0    6.30    7.51   0
   8  17   0    8.70    7.91   0
  -8  17   0   -8.94   10.66   0
  -8 -17   0   -5.46    8.06   0
  -9 -17   0   -2.98   11.37   0
   9 -17   0   10.98   11.94   0
  -9  17   0   16.88   10.71   0
  -9 -17   0    2.64    9.07   0
   9  17   0   34.78    8.63   0
   9 -17   0   23.46   10.70   0
   0 -18   0  941.73   11.48   0
   0 -18   0  896.79   10.03   0
   0  18   0  991.00   11.86   0
   0  18   0  977.08   11.56   0
   1 -18   0  100.53    5.68   0
   1 -18   0   95.42    5.56   0
   1  18   0  103.62    8.03   0
  -1 -18   0   92.17    7.83   0
   1  18   0  103.41    7.99   0
  -1  18   0   87.26    5.82   0
  -1 -18   0  101.35    7.86   0
  -1  18   0   91.41    5.79   0
  -2  18   0   15.21    7.23   0
  -2  18   0   12.42    5.10   0
   2 -18   0   17.43    7.25   0
   2  18   0   28.92    7.46   0
  -2 -18   0   17.39    7.37   0
   2 -18   0   24.95    5.10   0
  -2 -18   0   26.36    7.16   0
   2  18   0   20.27    5.33   0
  -3  18   0   88.91    7.54   0
  -3  18   0   90.73    7.33   0
  -3 -18   0   84.49    9.36   0
   3 -18   0   90.75    7.32   0
   3  18   0   85.20    7.91   0
  -3 -18   0   85.05    7.57   0
   3 -18   0   85.67    7.47   0
  -4 -18   0  751.93   14.93   0
   4  18   0  771.32   10.87   0
  -4  18   0  774.12    9.71   0
   4 -18   0  752.37   11.72   0
   4 -18   0  820.60    9.80   0
  -4 -18   0  727.44   13.42   0
  -4  18   0  729.25   11.63   0
  -5  18   0    4.21    8.71   0
   5 -18   0   -0.27    8.62   0
  -5 -18   0    1.60    9.43   0
  -5 -18   0    9.23   10.84   0
   5 -18   0   -4.05    8.84   0
  -5  18   0    6.02    8.66   0
   5  18   0    1.31    7.23   0
  -6  18   0   36.88    6.46   0
  -6  18   0   30.65    8.78   0
   6 -18   0   35.06    8.81   0
  -6 -18   0   22.50   11.97   0
   6  18   0   30.49    7.31   0
   6 -18   0   30.81    6.42   0
  -6 -18   0   31.38   11.84   0
  -7 -18   0    5.49    6.93   0
  -7 -18   0    5.85    6.92   0
   7 -18   0   13.60    9.47   0
  -7  18   0    5.81    6.10   0
   7 -18   0   15.73    6.07   0
   7  18   0   -0.65    7.00   0
  -7  18   0   14.32    7.21   0
  -8  18   0  217.53   11.62   0
  -8 -18   0  184.93   10.55   0
   8 -18   0  276.97   11.97   0
   8  18   0  221.99   10.53   0
  -8 -18   0  176.89   10.32   0
   8 -18   0  263.25   11.78   0
   0 -19   0   -7.00    7.35   0
   0 -19   0    4.91    6.97   0
   0  19   0   -2.70    7.41   0
   0  19   0   -3.06    7.22   0
  -1 -19   0  158.08    8.06   0
   1 -19   0  160.26    6.08   0
   1 -19   0  152.71    6.01   0
  -1 -19   0  148.05    8.13   0
   1  19   0  163.22    8.25   0
  -1  19   0  158.39    6.15   0
   1  19   0  151.12    6.27   0
  -1  19   0  157.59    6.15   0
   2 -19   0   27.87    7.32   0
   2  19   0   22.81    7.53   0
  -2 -19   0   16.23    7.56   0
  -2  19   0   31.22    7.27   0
  -2  19   0   17.27    5.14   0
  -2 -19   0   14.81    5.33   0
   2 -19   0   16.76    5.14   0
   2  19   0   20.02    7.62   0
   3 -19   0   -3.59    9.03   0
  -3 -19   0   12.28    8.97   0
  -3  19   0   15.76    8.72   0
   3  19   0 -194.20   13.57   0
  -3 -19   0   15.53    9.00   0
  -3  19   0   13.12    9.03   0
   3 -19   0   14.74    8.90   0
   4  19   0   40.75    7.61   0
  -4  19   0   44.10    8.92   0
   4 -19   0   56.54    8.90   0
  -4 -19   0   48.72    9.27   0
   4 -19   0   47.79    8.97   0
  -4 -19   0   51.03   11.36   0
  -4  19   0   64.19    8.70   0
  -5  19   0  111.78    9.20   0
  -5  19   0  106.33    9.10   0
  -5 -19   0  110.93   12.19   0
   5  19   0   98.74    8.02   0
  -5 -19   0  101.99    9.72   0
   5 -19   0  120.55    9.17   0
   5 -19   0  110.12    9.18   0
   6  19   0   42.48    5.26   0
  -6  19   0   47.63    8.72   0
  -6  19   0   40.39    8.76   0
  -6 -19   0   30.34   11.94   0
   6 -19   0   44.39    6.37   0
  -6 -19   0   26.59   12.00   0
   6 -19   0   53.93    9.00   0
  -7  19   0  -12.78   10.37   0
   7  19   0   -5.45    6.97   0
  -7 -19   0   -6.05    6.93   0
  -7 -19   0    4.69    7.74   0
   7 -19   0   -5.06   10.56   0
   7 -19   0   -8.08   10.51   0
  -7  19   0    4.31   10.45   0
  -8 -19   0    2.80    8.76   0
  -8 -19   0    5.78    8.78   0
   8  19   0   -0.44    8.91   0
  -8  19   0    9.58    7.46   0
   8 -19   0    0.26    7.62   0
   8 -19   0   13.02    7.35   0
   0  20   0   18.42    8.21   0
   0 -20   0   17.54    7.99   0
   0  20   0   29.81    8.23   0
   0 -20   0   24.47    8.09   0
  -1 -20   0  144.04    9.48   0
   1  20   0  131.65    7.21   0
  -1  20   0  137.09    9.65   0
   1  20   0  149.38    9.86   0
   1 -20   0  137.33    6.82   0
  -1  20   0  134.81    7.11   0
  -1 -20   0  129.56    6.93   0
   1 -20   0  133.06    9.44   0
   2  20   0 2221.84   17.51   0
   2 -20   0 2099.98   15.26   0
  -2  20   0 2059.11   15.53   0
   2  20   0 2260.83   17.65   0
  -2 -20   0 2112.43   16.91   0
  -2  20   0 2107.66   13.88   0
  -2 -20   0 2160.14   17.10   0
   2 -20   0 2080.77   13.87   0
  -3 -20   0    4.21    8.77   0
  -3 -20   0   -5.26    8.90   0
  -3  20   0   23.32    8.44   0
   3 -20   0   12.17    8.67   0
   3 -20   0   -5.59    8.69   0
   3  20   0    3.20    5.11   0
  -3  20   0    9.02    8.72   0
   4 -20   0  196.20    9.52   0
  -4  20   0  188.09    9.48   0
  -4 -20   0  172.39   10.00   0
  -4 -20   0  176.99   10.23   0
   4  20   0  153.04    8.13   0
  -4  20   0  184.63    9.40   0
   4 -20   0  163.79    9.41   0
   5 -20   0   15.42    8.63   0
  -5 -20   0    0.54   10.78   0
   5 -20   0   -5.34    6.04   0
  -5 -20   0    1.25    9.15   0
   5  20   0   -0.55    7.06   0
  -5  20   0   -2.86    6.08   0
  -5  20   0    4.61    8.60   0
  -6 -20   0   18.58   13.72   0
  -6  20   0   25.21    7.43   0
  -6 -20   0    6.72   14.30   0
   6  20   0   11.95    6.97   0
   6 -20   0    7.80    7.28   0
  -6  20   0   21.68    9.47   0
   6 -20   0   15.01    9.71   0
  -7  20   0   10.00    7.80   0
  -7 -20   0   23.29    8.75   0
   7  20   0   34.02    8.86   0
   7 -20   0   22.53    7.64   0
  -7  20   0    6.06   10.68   0
  -7 -20   0   12.19    8.85   0
   7 -20   0   19.24   10.73   0
  -8 -20   0   38.04    9.28   0
  -8 -20   0   55.73    9.17   0
   8 -20   0   51.16   13.01   0
   8  20   0   34.35    9.35   0
   8 -20   0  113.10   12.83   0
  -8  20   0   70.71   12.78   0
   0 -21   0   14.37    8.96   0
   0 -21   0   -3.70    8.88   0
   0  21   0   -5.42    6.43   0
   0  21   0    2.37    9.04   0
  -1  21   0   23.55    8.83   0
  -1 -21   0    8.54    9.00   0
   1 -21   0   23.51    6.14   0
   1  21   0   19.47    8.94   0
   1 -21   0   19.19    8.81   0
   1  21   0   22.66    9.05   0
  -1 -21   0   18.92    6.23   0
  -1  21   0   22.87    8.74   0
   2 -21   0   -3.86    6.40   0
   2 -21   0    9.55    8.86   0
   2  21   0   10.11    9.34   0
   2  21   0   15.75    9.15   0
  -2 -21   0   10.10    8.85   0
  -2  21   0   11.68    8.85   0
  -2  21   0   13.93    8.87   0
  -2 -21   0   -0.39    9.21   0
  -3  21   0    7.26    8.64   0
   3 -21   0  -11.03    8.59   0
   3  21   0   -0.64    5.05   0
  -3  21   0    4.46    8.60   0
  -3 -21   0   -6.39    8.67   0
  -3 -21   0    4.67    8.84   0
   3 -21   0   -5.12    8.67   0
   4  21   0  184.66    8.36   0
  -4  21   0  200.52    9.71   0
   4 -21   0  225.81    9.65   0
  -4 -21   0  191.97   10.38   0
   4 -21   0  214.42    9.53   0
  -4 -21   0  193.19   10.26   0
  -4  21   0  212.03    9.53   0
  -5  21   0   81.80    6.59   0
  -5  21   0   80.86    6.64   0
   5 -21   0  102.35    6.64   0
   5  21   0   81.37    7.58   0
   5 -21   0   70.46    6.76   0
  -5 -21   0   80.65   10.11   0
  -5 -21   0   86.37    9.85   0
   6 -21   0   10.27   10.40   0
  -6  21   0    0.43   10.68   0
  -6  21   0    9.17   10.43   0
   6 -21   0    3.46   10.71   0
  -6 -21   0    6.47   11.61   0
  -6 -21   0   11.40   13.74   0
   6  21   0    8.23    7.76   0
   7  21   0   20.10    8.72   0
   7 -21   0   -6.98   10.56   0
  -7 -21   0   -0.37   24.07   0
  -7 -21   0    1.12   28.20   0
  -7  21   0   11.49    7.42   0
   7 -21   0    4.24    7.57   0
   0  22   0  219.19    7.41   0
   0 -22   0  206.67    9.68   0
   0 -22   0  214.41    7.27   0
   0  22   0  209.75    9.81   0
  -1  22   0  489.90   10.91   0
   1  22   0  524.20   11.30   0
   1  22   0  511.62   11.23   0
  -1  22   0  511.37   10.86   0
   1 -22   0  489.33   10.69   0
   1 -22   0  476.42   10.84   0
  -1 -22   0  471.10   10.92   0
  -1 -22   0  490.11   11.20   0
   2  22   0  882.52   12.90   0
   2 -22   0  706.85   11.57   0
   2 -22   0  684.39    9.48   0
  -2  22   0  713.43    9.51   0
  -2 -22   0  760.96   12.47   0
  -2 -22   0  756.55   12.20   0
  -2  22   0  714.11   11.60   0
  -3  22   0   10.66    8.51   0
  -3 -22   0   10.51    8.80   0
   3 -22   0   13.84    8.53   0
  -3 -22   0   11.77    8.66   0
  -3  22   0    4.36    6.21   0
   3  22   0    8.58    7.05   0
   3 -22   0    9.15    6.14   0
   4  22   0  273.37    8.82   0
   4 -22   0  347.92   10.29   0
  -4 -22   0  325.47   11.45   0
  -4 -22   0  325.47   11.16   0
  -4  22   0  348.99   10.26   0
   4 -22   0  345.95   10.27   0
  -4  22   0  304.72   10.25   0
  -5  22   0   -1.81    7.47   0
   5 -22   0   -7.37   10.60   0
   5 -22   0    3.81    7.54   0
  -5 -22   0    5.12   11.30   0
   5  22   0   11.96    4.93   0
  -5 -22   0    0.51   13.35   0
  -5  22   0    6.17    7.44   0
   6 -22   0   87.23   10.99   0
  -6  22   0   81.35   10.83   0
  -6  22   0   86.76   11.19   0
   6 -22   0   94.09   11.16   0
   6  22   0   86.14    9.18   0
  -6 -22   0   96.39   14.85   0
  -6 -22   0   66.78   14.95   0
   0  23   0    7.70    6.03   0
   0 -23   0    6.05    8.64   0
   0 -23   0    6.33    6.06   0
   0  23   0    6.76    8.75   0
  -1  23   0  184.30    9.42   0
   1  23   0  184.68    9.86   0
  -1 -23   0  174.60    7.30   0
   1 -23   0  164.82    9.45   0
   1  23   0  207.86    9.82   0
  -1  23   0  168.16    9.47   0
  -1 -23   0  177.08    9.72   0
   1 -23   0  185.57    9.48   0
   2 -23   0    8.10    6.04   0
   2  23   0    3.31    6.90   0
   2 -23   0   20.05    8.45   0
  -2  23   0    5.79    6.14   0
  -2 -23   0   10.47    8.67   0
  -2  23   0   -2.46    8.59   0
  -2 -23   0    3.93    8.82   0
   3 -23   0  101.11    6.51   0
  -3  23   0   80.22    9.00   0
   3 -23   0   86.49    9.04   0
  -3 -23   0  100.87    9.18   0
  -3 -23   0   89.71    9.41   0
  -3  23   0   77.71    6.66   0
   3  23   0   81.55    7.48   0
  -4  23   0    2.49   10.51   0
  -4 -23   0   -0.90    7.78   0
   4  23   0    1.78    6.90   0
   4 -23   0   -0.51   10.54   0
  -4 -23   0    2.49   10.86   0
  -4  23   0  -13.56   10.72   0
   4 -23   0    2.49   10.55   0
   5 -23   0   13.11    7.38   0
   5  23   0    7.37    6.06   0
  -5 -23   0    4.15   11.00   0
  -5 -23   0    0.19   10.90   0
  -5  23   0    9.79    7.35   0
  -5  23   0   25.56   10.65   0
   5 -23   0   20.90   10.44   0
  -6 -23   0    7.85   14.44   0
   6  23   0   12.47    8.74   0
  -6 -23   0   14.49   11.44   0
   6 -23   0   25.90    7.68   0
  -6  23   0    1.25   10.68   0
   6 -23   0   18.68   10.56   0
   0  24   0  475.53   10.85   0
   0 -24   0  374.31    8.60   0
   0  24   0  415.58    8.78   0
   0 -24   0  398.34   10.88   0
  -1  24   0  164.05    9.55   0
  -1  24   0  179.75    7.21   0
   1  24   0  194.67   10.08   0
  -1 -24   0  156.92    7.33   0
   1 -24   0  174.40    9.40   0
  -1 -24   0  164.45    9.77   0
   1 -24   0  157.58    7.03   0
   2 -24   0  117.25   10.85   0
   2  24   0   62.77    7.54   0
  -2 -24   0  101.20   11.03   0
  -2 -24   0  113.29    8.14   0
  -2  24   0  124.59   11.10   0
  -2  24   0  139.99   10.87   0
   2 -24   0  109.02   10.95   0
   3 -24   0   53.55   10.59   0
   3 -24   0   42.54    7.67   0
   3  24   0   30.37    7.13   0
  -3 -24   0   47.31   11.11   0
  -3  24   0   48.16   10.61   0
  -3 -24   0   56.72    7.85   0
  -3  24   0   60.06    7.60   0
   4 -24   0  117.05   11.37   0
  -4 -24   0  124.84   11.86   0
   4  24   0  103.78    9.58   0
   4 -24   0  154.86   11.04   0
  -4  24   0  131.21   11.33   0
  -4 -24   0  125.10   12.09   0
  -4  24   0  124.64   11.11   0
  -5  24   0  159.88   11.64   0
  -5  24   0  134.63    8.56   0
  -5 -24   0  147.03   12.30   0
   5 -24   0  164.12    8.64   0
  -5 -24   0  138.92   14.88   0
   5 -24   0  168.51   11.55   0
   5  24   0  133.87    7.50   0
   0 -25   0    1.64   10.49   0
   0  25   0   -2.08   10.73   0
   0 -25   0   -2.78   10.23   0
   0  25   0    7.90   10.48   0
   1 -25   0   -2.89   10.30   0
  -1 -25   0   11.09   10.47   0
  -1  25   0    1.89    7.48   0
  -1  25   0    5.25    7.38   0
   1 -25   0  -11.47    7.49   0
   1  25   0   14.64    7.73   0
  -1 -25   0   -1.16    7.26   0
   2 -25   0   29.97   10.69   0
   2  25   0   44.59    8.77   0
  -2  25   0   33.10   10.71   0
  -2 -25   0   42.49   10.67   0
  -2 -25   0   38.66    7.66   0
  -2  25   0   37.17   10.78   0
   2 -25   0   31.55   10.50   0
  -3  25   0   91.66    8.11   0
  -3 -25   0   69.89   11.21   0
  -3 -25   0   69.05   11.53   0
   3 -25   0   75.14    7.92   0
   3  25   0   70.18    9.21   0
  -3  25   0   72.36    7.97   0
   3 -25   0   69.65   10.90   0
   4  25   0   16.17    8.71   0
   4 -25   0    0.87   10.62   0
  -4 -25   0   14.18   10.99   0
  -4  25   0   31.31   10.45   0
  -4 -25   0   10.10   10.87   0
  -4  25   0   20.09   10.87   0
   4 -25   0   16.82   10.60   0
   0 -26   0   22.57   10.36   0
   0  26   0   11.32    6.39   0
   0 -26   0   46.07   10.41   0
  -1  26   0   77.12   11.01   0
  -1 -26   0   69.01    7.76   0
   1  26   0   38.81    9.09   0
  -1  26   0   70.05    8.17   0
  -1 -26   0   83.16   11.01   0
   1 -26   0   78.30   10.79   0
   1 -26   0   72.72    7.78   0
   2  26   0   47.38    6.45   0
  -2  26   0   22.54   10.74   0
  -2 -26   0   67.86   10.58   0
  -2 -26   0   27.95   10.95   0
   2 -26   0   32.24   10.56   0
   2 -26   0   39.17   10.51   0
  -2  26   0   57.41   10.95   0
   3 -26   0  125.81    8.36   0
  -3  26   0  129.35    8.57   0
  -3 -26   0  112.98   11.78   0
  -3  26   0  106.99   11.07   0
  -3 -26   0  131.64   11.55   0
   3  26   0  110.71    9.35   0
   3 -26   0  137.97   10.94   0
   0 -27   0   -9.17    8.89   0
   0  27   0    4.09    6.04   0
   0 -27   0  -21.13   10.73   0
   1  27   0   -8.85    6.13   0
   1 -27   0    3.76    8.58   0
  -1 -27   0   16.62   11.37   0
  -1 -27   0    8.55   12.23   0
   1 -27   0   -5.39   11.40   0
  -1  27   0    0.12    6.07   0
  11   0  -1   -0.95   24.54   0
  10   0  -1    4.29   11.78   0
  10   0  -1    3.73   12.51   0
   9   0  -1   -2.08   10.19   0
   9   0  -1   -2.01   11.76   0
   8   0  -1    2.75    7.56   0
  -8   0   1   -1.88    6.14   0
   8   0  -1    1.37    8.06   0
   7   0  -1    3.17    9.49   0
  -7   0   1    1.75    5.98   0
   7   0  -1   -3.97   10.20   0
   6   0  -1    0.90    9.98   0
  -6   0   1    2.48    6.29   0
   6   0  -1   -3.34   10.38   0
   5   0  -1    0.90    8.34   0
  -5   0   1    0.19    5.92   0
   5   0  -1    2.24   10.42   0
  -4   0   1   -0.10    5.45   0
   4   0  -1    1.88    7.24   0
   4   0  -1    1.03    7.13   0
   3   0  -1   -0.62    7.69   0
   3   0  -1   -4.94    8.19   0
  -3   0   1   -5.97    6.55   0
   2   0  -1    8.99    9.66   0
  -2   0   1    5.10    8.46   0
  -1   0   1    0.74    9.36   0
   1   0  -1    1.17    6.03   0
  -1   0  -1    5.94    8.72   0
   1   0   1    5.01    9.96   0
   2   0   1    2.04   11.79   0
  -2   0  -1    4.76    8.22   0
   3   0   1    0.93    7.28   0
  -3   0  -1    1.04    5.29   0
   3   0   1    3.46    7.69   0
  -4   0  -1    3.60    5.12   0
   4   0   1    0.16    8.46   0
   4   0   1    0.88    8.86   0
  -5   0  -1    0.61    5.95   0
   5   0   1    2.89    9.80   0
   5   0   1    0.61    8.49   0
   6   0   1    2.85    9.72   0
  -6   0  -1   -2.72    7.54   0
   6   0   1   -2.84    8.53   0
   7   0   1    2.46   10.08   0
   7   0   1    1.53    9.49   0
   8   0   1   -3.18    9.17   0
   8   0   1    1.90    9.55   0
   9   0   1   -0.25   12.29   0
   9   0   1    1.08   12.77   0
  10   0   1   -0.20   12.56   0
  10   0   1    0.70   13.59   0
  11  -1  -1   77.00   16.46   0
  11  -1  -1   74.77   15.83   0
  10   1  -1  385.52   25.26   0
  10  -1  -1  387.00   14.47   0
  10  -1  -1  369.28   14.71   0
  10   1  -1  363.13   25.92   0
   9  -1  -1   15.27   11.81   0
   9   1  -1   18.35   13.26   0
   9  -1  -1   13.87    8.99   0
   9   1  -1   13.37   12.99   0
   8  -1  -1  598.95   13.52   0
   8   1  -1  652.39   17.35   0
  -8   1   1  581.63   12.85   0
   8   1  -1  601.29   16.92   0
   8  -1  -1  655.33   14.34   0
   7   1  -1   37.85    9.99   0
   7   1  -1   36.89   10.95   0
  -7  -1   1   38.61    7.94   0
   7  -1  -1   35.28    8.42   0
   7  -1  -1   47.90    8.11   0
  -7   1   1   34.56    6.52   0
  -6   1   1 1253.72   15.88   0
  -6  -1   1 1274.52   20.06   0
   6   1  -1 1395.68   21.05   0
   6  -1  -1 1330.38   17.14   0
   6  -1  -1 1300.11   17.27   0
   6   1  -1 1281.85   21.62   0
  -5   1   1  502.14   11.24   0
   5   1  -1  514.06   16.43   0
   5   1  -1  568.49   15.83   0
   5  -1  -1  570.45   14.27   0
   5  -1  -1  517.22   12.72   0
  -5  -1   1  517.54   13.67   0
   4  -1  -1 2765.41   24.87   0
   4   1  -1 2829.71   30.69   0
  -4  -1   1 2592.67   29.29   0
   4  -1  -1 2627.89   24.51   0
  -4   1   1 2636.58   24.00   0
   4   1  -1 2520.19   30.61   0
   3   1  -1    5.23    8.12   0
  -3  -1   1    3.86    6.80   0
  -3   1   1    3.11    5.69   0
   3  -1  -1    5.81    7.37   0
   3  -1  -1    3.01    7.39   0
   1  -1  -1  784.61   18.36   0
  -1  -1   1  860.87   24.82   0
   1   1  -1  845.12   24.17   0
  -1   1   1  848.28   20.22   0
  -1  -1  -1 1408.35   32.32   0
  -1   1  -1 1351.71   24.23   0
   1   1   1 1400.76   32.32   0
   1  -1   1 1355.53   25.35   0
  -2  -1  -1 2186.18   35.82   0
   2  -1   1 2437.51   28.52   0
   2   1   1 2315.21   38.60   0
  -2   1  -1 2272.20   27.92   0
   2  -1   1 2187.72   27.75   0
  -3   1  -1    3.73    5.28   0
   3  -1   1    2.28    7.65   0
   3  -1   1    2.77    7.17   0
   3   1   1    2.56    9.97   0
  -3  -1  -1    2.02    6.67   0
   3   1   1    2.89    8.95   0
  -4   1  -1  807.61   14.10   0
   4  -1   1  804.78   15.05   0
   4   1   1  849.93   18.88   0
  -4  -1  -1  790.84   17.55   0
   4   1   1  800.40   19.31   0
   4  -1   1  876.92   15.18   0
   5  -1   1  195.45   10.54   0
  -5  -1  -1  185.29   10.37   0
   5   1   1  210.78   12.57   0
   5  -1   1  210.76   11.71   0
  -5   1  -1  182.62    8.35   0
   5   1   1  198.80   13.31   0
   6  -1   1  293.39   10.74   0
   6  -1   1  270.41   10.99   0
  -6  -1  -1  267.69   11.62   0
   6   1   1  267.88   13.80   0
   6   1   1  281.62   13.24   0
  -6   1  -1  247.58    9.12   0
   7  -1   1  216.23   10.30   0
  -7   1  -1  202.66    8.65   0
   7   1   1  205.38   13.21   0
   7   1   1  218.64   12.27   0
   7  -1   1  222.86    9.87   0
   8  -1   1   45.99    9.96   0
   8   1   1   40.65   12.03   0
   8   1   1   40.14   11.38   0
   8  -1   1   47.07    7.82   0
   9  -1   1  324.28   13.93   0
   9  -1   1  344.67   14.10   0
   9   1   1  324.23   18.78   0
   9   1   1  325.39   19.59   0
  10  -1   1  448.18   15.59   0
  10  -1   1  438.92   15.15   0
  11  -1   1  175.83   19.54   0
  11  -1   1  176.80   18.13   0
  11  -2  -1   16.52   13.44   0
  11  -2  -1   27.51   12.68   0
  10  -2  -1  157.85    9.92   0
  10  -2  -1  147.63   12.36   0
   9  -2  -1   22.88   11.58   0
   9  -2  -1   20.21    9.10   0
  -9   2   1   16.72    7.66   0
  -8   2   1   13.35    7.51   0
   8  -2  -1    6.75    7.72   0
   8   2  -1   12.18   12.27   0
   8   2  -1    9.67   13.61   0
   8  -2  -1    8.86    9.37   0
   7  -2  -1  164.28    9.03   0
   7   2  -1  154.93   14.69   0
  -7   2   1  140.73    8.62   0
  -7  -2   1  149.96   11.34   0
   7   2  -1  149.59   12.06   0
   7  -2  -1  142.90    9.10   0
   6  -2  -1   -0.31    8.32   0
  -6   2   1    1.14    6.33   0
   6   2  -1    7.20   12.77   0
  -6  -2   1    2.71    7.64   0
   6   2  -1    8.87   11.44   0
   6  -2  -1    2.28    8.21   0
   5  -2  -1    4.45    8.22   0
   5  -2  -1    5.09    8.32   0
  -5   2   1    3.50    6.03   0
   5   2  -1    5.32   11.68   0
   5   2  -1    7.00   11.28   0
  -5  -2   1    4.86    8.49   0
  -4  -2   1  842.83   19.44   0
   4   2  -1  917.00   20.93   0
   4  -2  -1  871.93   14.62   0
  -4   2   1  863.82   13.54   0
   4  -2  -1  922.38   14.63   0
   4   2  -1  844.72   21.91   0
   3  -2  -1   28.61    7.52   0
   3   2  -1   29.49   11.21   0
   3  -2  -1   33.80    7.64   0
  -3  -2   1   28.49    7.69   0
  -3   2   1   35.07    4.78   0
   2  -2  -1  172.92    9.07   0
  -2  -2   1  165.40   13.25   0
   2  -2  -1  167.01   10.74   0
   2   2  -1  178.42   16.38   0
  -2   2   1  170.74    8.76   0
  -1   2   1  490.19   14.79   0
   1   2  -1  464.40   17.99   0
  -1  -2   1  476.86   18.76   0
   1  -2  -1  451.07   12.91   0
   0   2   1   26.19    9.60   0
   0  -2   1   17.87    9.46   0
   0  -2  -1   20.16    6.18   0
   0   2  -1   18.52    7.82   0
   1   2   1    4.92    9.58   0
   1  -2   1    0.52    6.38   0
   1  -2   1    8.88    7.85   0
  -1   2  -1    1.30    8.01   0
  -1  -2  -1    2.83    9.27   0
  -3   2  -1    1.02    6.45   0
  -3  -2  -1    2.92    7.69   0
  -3   2  -1    2.13    5.29   0
   3  -2   1    3.08    5.18   0
   3   2   1    3.39   10.41   0
   3  -2   1    1.60    7.11   0
   3   2   1    3.21   10.35   0
  -4  -2  -1    3.86    7.12   0
  -4   2  -1    3.17    5.24   0
   4  -2   1    2.34    6.79   0
   4   2   1    4.58    9.63   0
   4   2   1    4.05   10.98   0
   4  -2   1    5.30    7.01   0
  -5  -2  -1    1.09    9.11   0
   5   2   1   -0.93   13.23   0
  -5   2  -1   -3.56    6.09   0
   5  -2   1    2.82    8.33   0
   5  -2   1    2.22    7.97   0
   5   2   1    1.88   11.48   0
  -6  -2  -1  542.42   20.47   0
   6   2   1  541.32   19.76   0
   6   2   1  545.65   21.24   0
   6  -2   1  572.95   12.27   0
   6  -2   1  543.05   13.96   0
  -6   2  -1  507.66   10.81   0
   7  -2   1    7.72    7.57   0
   7   2   1    4.88   12.70   0
   7  -2   1    6.64    9.80   0
   7   2   1    7.89   12.41   0
  -7   2  -1    2.40    6.04   0
   8  -2   1  587.89   13.54   0
   8  -2   1  560.47   13.62   0
   8   2   1  512.24   25.24   0
   8   2   1  538.54   25.70   0
   9  -2   1  192.87   12.60   0
   9  -2   1  187.44   10.97   0
  10  -2   1   -2.94   10.24   0
  10  -2   1   -3.73   10.62   0
  11  -2   1    7.73   15.18   0
  11  -2   1    3.91   15.19   0
  11  -3  -1   -4.11   12.46   0
  11  -3  -1    1.66   12.94   0
  10  -3  -1  443.57   14.83   0
  10  -3  -1  448.25   12.14   0
  -9   3   1   24.81    7.76   0
   9  -3  -1   34.48    9.20   0
   9  -3  -1   41.72    9.52   0
  -8   3   1  685.85   11.63   0
   8  -3  -1  744.65   13.02   0
   8  -3  -1  771.30   12.82   0
  -7   3   1   -4.22    6.01   0
   7   3  -1    2.51   15.95   0
   7  -3  -1    1.80    7.84   0
   7   3  -1    0.68   17.41   0
   7  -3  -1    3.41    7.72   0
  -6  -3   1  423.29   18.63   0
   6  -3  -1  483.01   11.42   0
   6  -3  -1  496.76   11.35   0
   6   3  -1  435.44   22.09   0
  -6   3   1  434.53    9.82   0
   6   3  -1  471.44   20.34   0
   5   3  -1    1.47   13.36   0
  -5   3   1   -5.31    6.17   0
  -5  -3   1    0.80    9.50   0
   5   3  -1    0.11   12.92   0
   5  -3  -1   -2.71    8.14   0
   5  -3  -1    2.51    8.24   0
   4  -3  -1 4950.44   28.78   0
   4   3  -1 5070.04   53.22   0
   4  -3  -1 4902.23   28.73   0
  -4   3   1 4661.13   27.75   0
   4   3  -1 4788.92   55.27   0
  -4  -3   1 4641.16   50.85   0
   3   3  -1  870.08   25.45   0
  -3  -3   1  806.75   23.23   0
   3  -3  -1  855.02   14.14   0
  -3   3   1  813.99   12.69   0
   3  -3  -1  838.28   13.10   0
   2  -3  -1  174.63   10.45   0
  -2   3   1  184.71    9.79   0
  -2  -3   1  181.52   14.77   0
   2  -3  -1  185.10   10.01   0
   2   3  -1  172.60   13.29   0
   1   3  -1  184.88   12.21   0
   1  -3  -1  186.15    8.61   0
  -1   3   1  201.38   10.77   0
   1  -3  -1  195.11   10.95   0
  -1  -3   1  175.02   12.57   0
   0   3   1 5524.76   39.26   0
  -1   3  -1    4.55    7.99   0
   1  -3   1    3.23    8.04   0
  -1  -3  -1    0.73    8.83   0
   1  -3   1    2.71    8.58   0
   1   3   1    2.34    8.66   0
  -2   3  -1 1344.61   18.59   0
  -2  -3  -1 1360.81   33.07   0
   2  -3   1 1433.88   18.05   0
   2  -3   1 1366.70   18.79   0
   2   3   1 1336.67   31.01   0
  -2   3  -1 1361.24   17.65   0
   3  -3   1   34.87    7.27   0
  -3   3  -1   33.81    6.31   0
  -3  -3  -1   31.84   11.14   0
  -3   3  -1   28.04    6.88   0
   3  -3   1   30.97    7.45   0
   3   3   1   29.20   12.23   0
  -4  -3  -1 1852.22   24.23   0
   4  -3   1 1881.73   18.53   0
  -4   3  -1 1645.92   17.31   0
   4  -3   1 1701.65   18.00   0
   4   3   1 1783.56   46.36   0
  -4   3  -1 1701.44   17.38   0
   5  -3   1  330.81   10.52   0
  -5   3  -1  291.03    8.93   0
   5  -3   1  304.81   10.63   0
   5   3   1  306.11   12.59   0
  -5   3  -1  290.26    9.29   0
  -5  -3  -1  320.19   13.05   0
  -6  -3  -1   85.14   11.14   0
   6  -3   1   90.21    8.83   0
  -6   3  -1   83.19    8.35   0
   6   3   1   88.37   11.44   0
   6  -3   1   88.67   10.52   0
   7  -3   1   41.36    8.06   0
  -7   3  -1   43.94    6.45   0
   7  -3   1   48.37    8.20   0
  -7  -3  -1   40.81   13.98   0
   8  -3   1  126.91    8.73   0
   8  -3   1  129.57    8.61   0
   9  -3   1  194.81   10.53   0
   9  -3   1  188.29   10.69   0
  10  -3   1  519.02   13.18   0
  10  -3   1  539.56   13.32   0
  11  -3   1   28.60   12.97   0
  11  -3   1   35.53   13.48   0
  11  -4  -1   -0.97   12.30   0
  11  -4  -1   -3.24   10.55   0
  10  -4  -1   11.56   11.30   0
  10  -4  -1    8.47    8.64   0
   9  -4  -1   22.01    9.54   0
  -9   4   1   25.14    7.80   0
   9  -4  -1   21.76    9.32   0
   8  -4  -1   46.29    7.83   0
  -8   4   1   46.78    6.68   0
   8  -4  -1   55.10    7.89   0
   7  -4  -1  203.87    9.21   0
   7  -4  -1  207.13    9.24   0
  -7   4   1  191.83    7.86   0
  -6  -4   1    9.90    9.37   0
   6  -4  -1   11.57    8.07   0
  -6  -4   1    9.87    8.81   0
   6  -4  -1   16.56    8.06   0
  -6   4   1   10.00    6.75   0
   6   4  -1   13.13   11.07   0
   5   4  -1 1980.41   25.83   0
   5  -4  -1 1951.64   17.94   0
  -5  -4   1 1785.66   24.65   0
   5  -4  -1 1914.87   17.61   0
  -5   4   1 1821.90   16.68   0
  -5  -4   1 1640.52   23.18   0
  -4   4   1  864.88   12.48   0
   4  -4  -1  935.10   13.24   0
   4   4  -1  858.29   28.85   0
  -4  -4   1  835.42   27.32   0
   4  -4  -1  910.59   13.18   0
  -3  -4   1 4053.57   51.33   0
  -3   4   1 4135.58   26.12   0
   3   4  -1 3963.19   47.68   0
   3  -4  -1 4073.04   25.92   0
  -3   4   1 3881.44   25.41   0
   3  -4  -1 4022.95   25.70   0
   2  -4  -1 2079.51   20.51   0
  -2   4   1 2089.94   20.48   0
  -2  -4   1 2105.23   32.58   0
  -2   4   1 1973.94   19.38   0
   2   4  -1 2116.36   30.99   0
   2  -4  -1 2147.27   20.71   0
  -1  -4   1  802.10   19.68   0
  -1   4   1  797.38   14.12   0
   1  -4  -1  761.40   13.75   0
   1  -4  -1  831.52   14.38   0
  -1   4   1  856.00   14.64   0
   1   4  -1  822.43   18.33   0
   0  -4   1  339.13   11.06   0
   0  -4   1  367.54   12.58   0
   0  -4  -1  335.73   10.85   0
   0   4  -1  353.24   12.45   0
   0  -4  -1  350.59   12.69   0
   0   4   1  365.00   12.67   0
   1  -4   1 4862.54   32.38   0
  -1   4  -1 4906.83   32.64   0
  -1   4  -1 4699.08   32.04   0
  -1  -4  -1 5061.57   42.17   0
   1  -4   1 4934.53   32.43   0
   1   4   1 5251.83   34.54   0
  -2   4  -1 1219.31   15.79   0
   2   4   1 1295.46   26.60   0
  -2   4  -1 1249.93   16.70   0
   2  -4   1 1340.22   16.20   0
  -2  -4  -1 1288.49   27.77   0
   2  -4   1 1252.40   16.95   0
   3   4   1 3891.08   58.89   0
   3  -4   1 3793.50   25.30   0
   3  -4   1 4071.12   25.97   0
  -3  -4  -1 3893.38   59.15   0
  -3   4  -1 3704.05   24.93   0
  -3  -4  -1 3954.38   63.59   0
  -3   4  -1 3730.99   25.19   0
   4   4   1  361.61   12.35   0
  -4   4  -1  333.23    9.06   0
  -4  -4  -1  307.41   11.15   0
  -4   4  -1  320.36    9.05   0
   4  -4   1  351.14    9.65   0
   4  -4   1  347.13    9.72   0
  -5   4  -1  181.30    8.59   0
   5   4   1  189.29   10.77   0
   5  -4   1  192.28    9.34   0
  -5  -4  -1  187.58   10.93   0
   5  -4   1  187.40    9.54   0
  -5   4  -1  177.56    8.36   0
   6  -4   1  887.35   13.42   0
  -6  -4  -1  837.56   18.14   0
  -6  -4  -1  777.82   16.72   0
   6  -4   1  939.55   13.53   0
  -6   4  -1  812.63   12.04   0
   6   4   1  839.42   17.30   0
  -7  -4  -1   48.14   10.29   0
  -7   4  -1   45.13    6.24   0
  -7  -4  -1   41.92    9.38   0
   7  -4   1   45.03    7.98   0
   7   4   1   48.43   10.53   0
   7  -4   1   50.37    8.21   0
  -8   4  -1   92.74    7.03   0
   8  -4   1  100.63    8.25   0
   8  -4   1   94.79    8.26   0
   9  -4   1  222.95   10.68   0
   9  -4   1  211.29   10.89   0
  10  -4   1   60.80    9.45   0
  10  -4   1   59.54   10.85   0
  11  -4   1  434.36   16.17   0
  11  -4   1  422.69   14.33   0
  11  -5  -1  109.17   11.32   0
  11  -5  -1  103.53   14.12   0
  10  -5  -1  311.22   11.46   0
  10  -5  -1  319.98   11.38   0
  -9   5   1  723.24   12.59   0
   9  -5  -1  797.17   13.79   0
   9  -5  -1  851.02   13.72   0
  -8   5   1  264.29    8.64   0
   8  -5  -1  287.35    9.34   0
   8  -5  -1  295.77    9.52   0
   7  -5  -1  149.56    8.69   0
  -7  -5   1  148.05   14.23   0
  -7   5   1  146.40    7.81   0
  -7  -5   1  136.57   12.92   0
   7  -5  -1  160.04    8.73   0
  -6   5   1  579.84   10.74   0
   6  -5  -1  609.35   11.45   0
  -6  -5   1  560.27   15.53   0
   6   5  -1  621.45   16.19   0
  -6  -5   1  532.93   15.51   0
   6  -5  -1  601.97   11.51   0
   5   5  -1 1397.72   19.08   0
  -5  -5   1 1136.46   17.40   0
   5  -5  -1 1406.64   15.40   0
   5  -5  -1 1396.69   15.45   0
  -5  -5   1 1295.59   18.52   0
  -5   5   1 1311.51   14.70   0
   4  -5  -1 1003.31   13.12   0
  -4   5   1 1025.01   13.28   0
  -4   5   1  912.36   11.63   0
   4   5  -1  917.24   29.00   0
  -4  -5   1  869.28   29.70   0
  -4  -5   1  955.94   29.22   0
   4  -5  -1  932.17   12.01   0
  -3   5   1  682.50   11.69   0
   3  -5  -1  677.22   11.85   0
  -3  -5   1  663.61   19.60   0
   3  -5  -1  681.89   11.92   0
   3   5  -1  668.64   19.24   0
  -3   5   1  660.18   11.77   0
  -3  -5   1  699.33   21.37   0
  -2   5   1  548.25   11.57   0
   2   5  -1  546.09   16.22   0
  -2   5   1  532.32   11.58   0
  -2  -5   1  537.85   14.99   0
  -2  -5   1  530.16   15.59   0
   2  -5  -1  546.64   11.72   0
   2  -5  -1  574.06   13.14   0
   1  -5  -1 1005.94   14.43   0
  -1   5   1  991.43   14.33   0
   1  -5  -1  980.68   15.52   0
  -1  -5   1 1021.40   18.07   0
  -1  -5   1 1004.02   18.21   0
   1   5  -1  946.43   16.58   0
  -1   5   1 1033.72   15.71   0
   0  -5   1 8558.27   40.46   0
   0   5  -1 8295.93   40.05   0
   0  -5  -1 7910.53   41.78   0
   0   5   1 8094.54   42.82   0
   1  -5   1 2958.24   24.42   0
  -1   5  -1 2989.16   24.46   0
  -1   5  -1 3155.93   24.88   0
   1  -5   1 3213.76   25.20   0
  -1  -5  -1 3148.20   30.05   0
   1   5   1 3032.41   29.52   0
  -1  -5  -1 2848.04   28.73   0
   2   5   1  202.08   11.12   0
   2  -5   1  179.97   10.55   0
  -2  -5  -1  180.04   10.68   0
  -2   5  -1  196.07    8.92   0
  -2  -5  -1  188.03   11.19   0
   2  -5   1  182.89    9.16   0
  -2   5  -1  187.05    9.01   0
   3  -5   1   27.23    7.06   0
  -3  -5  -1   20.53   11.25   0
  -3   5  -1   18.25    6.76   0
  -3  -5  -1   25.58    9.95   0
   3   5   1   25.87   10.39   0
   3  -5   1   18.60    6.90   0
  -3   5  -1   19.49    6.91   0
   4  -5   1   32.74    5.13   0
   4  -5   1   30.90    5.06   0
  -4   5  -1   36.19    4.99   0
   4   5   1   32.81    7.68   0
  -4   5  -1   32.21    4.75   0
  -4  -5  -1   32.94    7.65   0
  -5   5  -1  926.10   13.03   0
   5  -5   1 1045.07   13.65   0
   5  -5   1  993.48   13.55   0
   5   5   1 1012.90   16.26   0
  -5  -5  -1  936.36   15.39   0
  -5   5  -1  923.74   12.82   0
   6  -5   1 1676.02   16.13   0
  -6  -5  -1 1529.55   21.31   0
   6   5   1 1561.27   19.48   0
  -6   5  -1 1451.84   15.49   0
  -6  -5  -1 1398.47   19.07   0
  -6   5  -1 1502.31   15.23   0
   6  -5   1 1537.38   15.88   0
   7  -5   1   60.26    8.19   0
  -7  -5  -1   57.61    9.54   0
   7  -5   1   64.40    8.02   0
   7   5   1   66.04   10.48   0
  -7  -5  -1   54.07    9.72   0
  -7   5  -1   58.42    7.13   0
   8   5   1  231.13   18.07   0
   8  -5   1  245.43    9.13   0
  -8   5  -1  208.57    8.08   0
   8  -5   1  226.05    9.19   0
  -8  -5  -1  199.71   17.56   0
  -8  -5  -1  214.10   17.71   0
   9  -5   1 1036.93   14.87   0
   9  -5   1  969.37   16.37   0
  10  -5   1    1.01   11.01   0
  10  -5   1    5.24    8.90   0
  11  -5   1   14.32   10.21   0
  11  -5   1    7.03   12.59   0
  11  -6  -1  372.35   13.04   0
  11  -6  -1  367.15   16.09   0
  10  -6  -1   18.53    9.06   0
 -10   6   1   -4.31    8.32   0
  10  -6  -1    4.00    8.85   0
  -9   6   1   48.80    8.79   0
   9  -6  -1   63.45    9.47   0
   9  -6  -1   58.90    9.58   0
   8  -6  -1   40.30    7.63   0
   8  -6  -1   51.61    7.62   0
  -8   6   1   44.29    7.21   0
  -7   6   1    1.86    7.31   0
   7  -6  -1    6.11    7.69   0
   7  -6  -1    3.32    7.57   0
   7   6  -1    4.13   10.15   0
  -7  -6   1    0.00    8.95   0
  -7  -6   1    6.10    9.33   0
  -6  -6   1  798.74   15.75   0
   6   6  -1  975.90   17.19   0
   6  -6  -1  961.59   12.76   0
  -6   6   1  887.90   12.40   0
   6  -6  -1  950.76   12.92   0
  -6  -6   1  871.11   16.78   0
   5   6  -1 1421.84   18.73   0
   5  -6  -1 1442.62   14.91   0
   5  -6  -1 1427.19   14.98   0
  -5   6   1 1366.71   14.53   0
  -5  -6   1 1324.44   18.27   0
  -5  -6   1 1199.85   16.40   0
  -4   6   1   32.55    8.21   0
  -4  -6   1   39.31   14.48   0
   4   6  -1   36.75   11.66   0
  -4  -6   1   36.07   14.58   0
   4  -6  -1   41.90    6.35   0
  -4   6   1   32.37    6.24   0
   4  -6  -1   39.26    6.89   0
  -3   6   1   70.05    7.27   0
   3   6  -1   77.95    9.81   0
   3  -6  -1   70.75    7.31   0
   3  -6  -1   86.36    7.40   0
  -3   6   1   79.64    7.20   0
  -3  -6   1   79.10    9.44   0
  -3  -6   1   76.03   10.45   0
  -2   6   1  242.05    7.65   0
  -2  -6   1  258.08   10.66   0
   2  -6  -1  265.07    9.07   0
  -2  -6   1  262.60   11.13   0
   2  -6  -1  254.78    7.58   0
   2   6  -1  261.85   10.70   0
  -2   6   1  253.74    8.92   0
  -1  -6   1 2299.41   22.87   0
   1  -6  -1 2382.82   20.72   0
  -1   6   1 2467.07   20.88   0
   1   6  -1 2444.77   23.76   0
   1  -6  -1 2465.80   21.03   0
  -1   6   1 2403.74   20.50   0
  -1  -6   1 2485.54   24.05   0
   0   6  -1   33.27    8.13   0
   0   6   1  358.82   11.85   0
   0   6  -1   35.42    6.24   0
   0   6   1   33.31    5.97   0
   0  -6   1   29.31    8.31   0
   0  -6  -1   35.70    5.87   0
   0  -6   1   37.79    7.91   0
   0  -6  -1   24.50    8.23   0
   2  -6   1    2.81    4.80   0
  -2  -6  -1    2.03    6.84   0
   2   6   1    1.60    6.84   0
  -2   6  -1    2.85    4.85   0
  -2  -6  -1    3.82    6.60   0
   2  -6   1   -2.51    6.84   0
  -2   6  -1   -0.35    6.72   0
   3   6   1  825.66   20.41   0
   3  -6   1  810.17   12.10   0
  -3  -6  -1  752.89   19.40   0
  -3   6  -1  753.26   11.86   0
   3  -6   1  751.86   11.90   0
  -3  -6  -1  774.09   21.94   0
  -3   6  -1  771.81   11.84   0
   4  -6   1 1129.81   12.39   0
  -4  -6  -1 1171.35   15.33   0
  -4   6  -1 1178.79   12.68   0
   4   6   1 1237.89   15.52   0
  -4   6  -1 1151.56   12.75   0
   4  -6   1 1257.25   13.06   0
  -5  -6  -1  227.03    9.43   0
   5  -6   1  224.38    7.51   0
   5  -6   1  241.67    9.62   0
  -5   6  -1  221.39    9.18   0
   5   6   1  253.06   10.87   0
  -5   6  -1  216.68    7.30   0
  -6  -6  -1   17.46    7.59   0
  -6   6  -1   23.89    8.00   0
   6   6   1   21.24    9.03   0
   6  -6   1   23.00    8.28   0
  -6   6  -1   16.91    7.87   0
  -6  -6  -1   15.87    8.78   0
   6  -6   1   19.09    8.26   0
   7   6   1  781.50   15.62   0
  -7  -6  -1  686.67   15.42   0
  -7   6  -1  765.88   11.59   0
   7  -6   1  874.29   12.47   0
  -7  -6  -1  736.88   16.53   0
   7  -6   1  758.82   10.53   0
   8  -6   1 1143.26   13.76   0
   8   6   1 1230.73   22.89   0
  -8  -6  -1 1092.99   22.29   0
  -8  -6  -1 1148.13   23.91   0
  -8   6  -1 1071.23   13.27   0
   8  -6   1 1175.52   13.90   0
   9  -6   1    7.91    9.16   0
   9  -6   1    0.11    9.17   0
  10  -6   1  144.12   12.18   0
  10  -6   1  155.54   10.05   0
  11  -6   1   37.61   10.64   0
  11  -6   1   27.79   11.12   0
  11  -7  -1  292.41   12.52   0
  11  -7  -1  240.15   13.39   0
  10  -7  -1   12.92   10.06   0
 -10   7   1   12.46    9.65   0
  10  -7  -1   28.07    8.85   0
   9  -7  -1  178.77   10.19   0
  -9   7   1  172.09    9.82   0
   9  -7  -1  175.59   10.37   0
   8  -7  -1   30.37    7.45   0
  -8  -7   1   22.66   11.17   0
  -8   7   1   25.09    7.20   0
  -8  -7   1   22.49   10.78   0
   8  -7  -1   27.36    7.48   0
   7   7  -1  351.82   12.53   0
  -7  -7   1  318.53   12.22   0
  -7   7   1  330.05    9.24   0
  -7  -7   1  295.70   11.82   0
   7  -7  -1  345.09    9.55   0
   7  -7  -1  350.04    9.71   0
  -6   7   1  657.93   11.24   0
   6  -7  -1  699.68   11.60   0
  -6  -7   1  555.16   12.33   0
   6   7  -1  705.43   14.56   0
  -6  -7   1  622.15   13.99   0
   6  -7  -1  734.29   11.50   0
   5   7  -1  536.18   12.79   0
   5  -7  -1  559.84   10.76   0
  -5  -7   1  472.51   11.08   0
   5  -7  -1  501.72   10.84   0
  -5   7   1  552.05   10.83   0
  -5  -7   1  494.85   12.41   0
  -5   7   1  472.65   10.50   0
  -4   7   1    4.64    5.61   0
  -4  -7   1    2.48   10.80   0
  -4  -7   1    0.45   11.29   0
   4   7  -1    3.33   11.65   0
   4  -7  -1    1.41    5.64   0
   4  -7  -1   -0.81    8.22   0
  -4   7   1    3.04    7.85   0
   3  -7  -1 1438.62   14.33   0
  -3  -7   1 1356.42   22.88   0
  -3   7   1 1353.17   13.97   0
   3   7  -1 1418.94   21.64   0
   3  -7  -1 1387.48   14.24   0
  -3   7   1 1350.29   14.05   0
  -3  -7   1 1376.89   21.46   0
   2  -7  -1    6.85    4.66   0
  -2  -7   1   10.79    7.02   0
  -2   7   1    5.30    6.48   0
  -2  -7   1    8.21    6.38   0
   2  -7  -1    6.13    6.74   0
  -2   7   1    8.86    6.65   0
   2   7  -1   10.02    6.83   0
  -1   7   1  974.41   13.81   0
  -1  -7   1  982.58   15.20   0
   1  -7  -1  999.04   13.58   0
  -1  -7   1 1012.54   15.21   0
   1   7  -1 1014.60   15.13   0
   1  -7  -1  999.49   13.70   0
  -1   7   1  998.05   13.57   0
   0  -7  -1 1410.17   15.68   0
   0   7  -1 1505.90   17.03   0
   0  -7   1 1412.76   15.87   0
   0   7   1 1410.44   16.60   0
   0  -7  -1 1395.33   16.29   0
   0  -7   1 1459.32   16.67   0
   0   7  -1 1378.51   15.62   0
   0   7   1 1400.11   15.86   0
  -1  -7  -1 2595.19   22.95   0
  -1   7  -1 2726.81   20.63   0
  -1  -7  -1 2738.42   23.67   0
   1  -7   1 2574.69   20.96   0
   1   7   1 2750.08   23.59   0
   1  -7   1 2875.42   21.03   0
  -1   7  -1 2736.58   21.16   0
  -2   7  -1  174.78    6.58   0
  -2  -7  -1  173.85    9.20   0
   2  -7   1  171.52    6.71   0
  -2   7  -1  173.19    6.61   0
   2  -7   1  183.93    6.70   0
   2   7   1  183.83    9.49   0
  -2  -7  -1  185.10    9.35   0
  -3   7  -1  936.06   12.33   0
  -3   7  -1  919.26   12.44   0
   3  -7   1  928.44   12.47   0
  -3  -7  -1  909.05   19.73   0
   3   7   1 1034.16   20.10   0
  -3  -7  -1  933.72   19.17   0
   3  -7   1 1017.26   12.60   0
  -4  -7  -1 1044.13   32.36   0
   4   7   1 1164.96   15.35   0
   4  -7   1 1167.79   13.82   0
  -4   7  -1 1070.22   13.39   0
  -4  -7  -1 1148.84   35.10   0
   4  -7   1 1118.78   13.73   0
  -4   7  -1 1073.86   13.55   0
  -5   7  -1 3032.84   18.37   0
   5  -7   1 3403.43   19.21   0
  -5   7  -1 3143.19   19.75   0
   5   7   1 3285.50   22.91   0
   5  -7   1 3394.33   20.25   0
  -5  -7  -1 2983.65   22.43   0
  -6  -7  -1 1465.21   17.69   0
   6  -7   1 1712.58   15.45   0
   6   7   1 1753.86   19.02   0
   6  -7   1 1867.39   15.86   0
  -6   7  -1 1640.62   14.98   0
  -6   7  -1 1595.84   15.02   0
  -6  -7  -1 1606.61   18.55   0
   7  -7   1  255.55    9.21   0
  -7   7  -1  228.86    8.76   0
  -7   7  -1  233.40    9.00   0
  -7  -7  -1  225.69   11.21   0
   7  -7   1  269.41    9.08   0
  -7  -7  -1  215.66   10.44   0
   7   7   1  224.09    9.43   0
  -8  -7  -1  112.97   12.98   0
   8  -7   1  101.76    8.27   0
   8   7   1  107.15   10.89   0
   8  -7   1  103.93    8.39   0
  -8  -7  -1  106.94   10.63   0
  -8   7  -1   89.49    8.81   0
   9  -7   1   34.06    9.06   0
  -9  -7  -1   26.12   13.47   0
  -9  -7  -1   28.06   14.31   0
   9   7   1   29.07   14.16   0
   9  -7   1   18.97    9.36   0
  10  -7   1  493.57   13.31   0
  10  -7   1  521.30   13.18   0
  11  -7   1  232.91   13.07   0
  11  -7   1  254.33   12.50   0
  11  -8  -1   17.49   10.65   0
  11  -8  -1   14.20   11.18   0
  10  -8  -1   11.16   10.81   0
  10  -8  -1   -4.37   10.88   0
 -10   8   1   16.23   10.50   0
  -9  -8   1   86.20   17.80   0
  -9  -8   1   86.14   17.63   0
   9  -8  -1  105.34    9.71   0
  -9   8   1   95.31    9.43   0
   9  -8  -1  109.14    9.90   0
  -8   8   1   18.37    8.95   0
   8  -8  -1   31.30    9.26   0
  -8  -8   1   35.14   11.11   0
  -8  -8   1   28.12   10.00   0
   8  -8  -1   34.02    9.29   0
   8   8  -1   35.82    9.95   0
  -7  -8   1    2.07    8.16   0
   7  -8  -1    3.54    5.39   0
   7  -8  -1    1.41    5.35   0
  -7  -8   1    0.94    7.82   0
  -7   8   1    8.11    7.23   0
   7   8  -1   -2.53    8.23   0
   6   8  -1  661.59   12.59   0
   6  -8  -1  686.06   11.17   0
   6  -8  -1  743.54   11.31   0
  -6  -8   1  557.37   11.70   0
  -6   8   1  649.43   10.90   0
  -6  -8   1  606.83   13.30   0
  -5  -8   1   71.04    7.69   0
   5   8  -1   84.42    7.93   0
  -5   8   1   63.44    8.11   0
   5  -8  -1   79.19    8.19   0
   5  -8  -1   74.23    8.29   0
  -5  -8   1   72.64    7.46   0
  -5   8   1   72.25    8.17   0
   4  -8  -1    4.23    7.84   0
   4   8  -1    3.83   11.52   0
  -4  -8   1    3.65    9.32   0
  -4  -8   1    0.97   12.06   0
   4  -8  -1   12.33    5.72   0
  -4   8   1    4.79    7.80   0
  -4   8   1    1.50    5.50   0
  -3   8   1 1361.48   13.77   0
  -3   8   1 1295.80   12.69   0
  -3  -8   1 1331.97   20.88   0
   3  -8  -1 1341.18   12.83   0
   3   8  -1 1372.17   20.05   0
   3  -8  -1 1430.04   13.99   0
  -3  -8   1 1335.60   19.06   0
   2  -8  -1  212.71    6.74   0
  -2  -8   1  212.40    8.89   0
  -2   8   1  216.52    8.33   0
  -2  -8   1  203.80   10.37   0
   2  -8  -1  215.17    8.29   0
  -2   8   1  211.08    6.79   0
   2   8  -1  213.24    9.04   0
   1  -8  -1    4.58    6.69   0
  -1  -8   1    6.50    4.65   0
  -1  -8   1    7.90    6.82   0
  -1   8   1    9.02    6.53   0
   1   8  -1    9.57    4.78   0
   1   8  -1    9.97    7.12   0
  -1   8   1    3.10    6.81   0
   1  -8  -1    4.33    6.66   0
   0  -8   1  489.72   10.82   0
   0   8   1  487.10    9.60   0
   0   8   1  474.46   10.55   0
   0   8  -1  465.42    9.35   0
   0   8  -1  489.49   11.03   0
   0  -8   1  493.58    9.41   0
   0  -8  -1  473.79    9.41   0
   0  -8  -1  464.86   10.38   0
   1  -8   1 7117.00   30.30   0
  -1  -8  -1 7354.94   35.56   0
  -1   8  -1 7128.72   30.91   0
  -1   8  -1 6882.30   29.84   0
  -1  -8  -1 7038.21   34.60   0
   1   8   1 7771.34   36.55   0
   1  -8   1 6869.90   30.55   0
   1   8   1 7194.70   35.25   0
  -2   8  -1 4551.06   23.93   0
  -2   8  -1 4380.66   23.68   0
   2  -8   1 4770.71   24.42   0
   2   8   1 4546.24   31.03   0
   2  -8   1 4449.80   23.61   0
  -2  -8  -1 4510.83   31.08   0
  -2  -8  -1 4332.02   30.32   0
  -3  -8  -1  139.34   10.27   0
  -3   8  -1  151.47    6.10   0
   3  -8   1  135.90    6.19   0
  -3  -8  -1  139.65    9.87   0
   3  -8   1  150.78    6.02   0
   3   8   1  160.10   10.52   0
  -3   8  -1  136.96    5.96   0
  -4   8  -1  285.68    9.40   0
  -4  -8  -1  276.15   15.87   0
   4   8   1  323.73   18.05   0
  -4   8  -1  270.27    7.57   0
  -4  -8  -1  273.40   17.52   0
   4  -8   1  312.18    9.55   0
   4  -8   1  297.25    7.93   0
   5  -8   1  426.80   10.53   0
   5   8   1  419.24   10.27   0
  -5   8  -1  396.79   10.20   0
  -5  -8  -1  372.59   10.05   0
  -5   8  -1  396.27   10.09   0
   5  -8   1  466.87   10.46   0
  -6   8  -1   56.69    9.77   0
   6   8   1   98.09    7.92   0
  -6   8  -1   63.36    8.41   0
   6  -8   1  142.13    9.22   0
   6  -8   1  100.31    8.68   0
  -6  -8  -1   91.07    7.77   0
  -6  -8  -1   91.12    9.21   0
  -7   8  -1   61.76    7.50   0
   7  -8   1   60.80    8.01   0
   7   8   1   63.71    8.71   0
  -7  -8  -1   61.90    7.51   0
  -7   8  -1   59.08    7.90   0
   7  -8   1   67.87    8.09   0
  -7  -8  -1   55.32    8.54   0
  -8  -8  -1   73.25   10.01   0
   8  -8   1   83.03    9.64   0
  -8   8  -1   74.95    9.27   0
  -8  -8  -1   69.25   10.68   0
   8  -8   1   88.79    9.46   0
   8   8   1   76.57   10.03   0
  -9  -8  -1   98.96   12.86   0
   9  -8   1  128.38    9.73   0
   9  -8   1  119.04    9.66   0
   9   8   1  116.50   11.80   0
  -9  -8  -1   98.86   11.73   0
  10  -8   1   39.76   11.12   0
  10  -8   1   44.24   11.18   0
  11  -8   1   29.27   11.20   0
  11  -8   1   19.32   10.66   0
  11  -9  -1   79.06   12.51   0
  11  -9  -1   74.69   12.35   0
 -10   9   1    0.83   10.75   0
  10  -9  -1    3.86    7.80   0
  10  -9  -1   17.70   10.88   0
  -9   9   1 1169.64   14.20   0
  -9  -9   1 1058.19   24.82   0
   9  -9  -1 1326.83   15.01   0
   9  -9  -1 1312.66   14.73   0
  -9  -9   1 1077.98   25.61   0
   8  -9  -1   -2.19    8.99   0
   8   9  -1   -1.62    9.56   0
  -8  -9   1   10.95    9.30   0
   8  -9  -1   -8.70    9.01   0
  -8   9   1    2.85    8.76   0
  -8  -9   1    3.71   10.70   0
   7  -9  -1    1.60    7.30   0
   7  -9  -1    1.62    7.33   0
   7   9  -1    1.50    8.64   0
  -7  -9   1   -0.17    8.88   0
  -7   9   1    3.67    7.10   0
  -7  -9   1    3.38    8.45   0
   6  -9  -1   55.31    8.08   0
  -6   9   1   51.02    7.79   0
   6   9  -1   52.84    7.55   0
   6  -9  -1   60.43    5.91   0
  -6  -9   1   53.73    7.12   0
  -6  -9   1   46.63    7.35   0
  -5   9   1 2299.02   16.35   0
  -5   9   1 2262.78   16.51   0
   5  -9  -1 2357.78   16.68   0
   5  -9  -1 2291.24   16.43   0
  -5  -9   1 2133.44   46.49   0
  -5  -9   1 2131.87   41.54   0
   5   9  -1 2187.37   18.16   0
  -4   9   1  137.00    8.41   0
  -4  -9   1  145.68   10.82   0
  -4   9   1  166.06    7.19   0
   4   9  -1  143.11   11.63   0
   4  -9  -1  139.39    6.57   0
   4  -9  -1  149.16    8.63   0
  -4  -9   1  134.26   12.92   0
  -3   9   1 1488.15   14.45   0
   3  -9  -1 1542.38   14.62   0
   3   9  -1 1497.94   19.23   0
  -3  -9   1 1487.94   18.90   0
   3  -9  -1 1554.32   14.67   0
  -3  -9   1 1459.59   19.63   0
  -3   9   1 1518.93   14.51   0
   2  -9  -1    1.69    6.40   0
  -2  -9   1    8.62    6.08   0
  -2   9   1    8.00    6.42   0
  -2  -9   1    5.60    6.59   0
   2   9  -1    3.76    6.47   0
  -2   9   1    1.14    6.35   0
   2  -9  -1   12.86    6.38   0
  -1   9   1 2244.86   17.38   0
   1  -9  -1 2254.02   17.57   0
   1   9  -1 2429.53   20.07   0
  -1  -9   1 2342.98   19.63   0
  -1   9   1 2265.77   17.48   0
  -1  -9   1 2192.13   18.39   0
   1   9  -1 2200.67   19.15   0
   1  -9  -1 2239.82   17.21   0
   0   9   1 3296.13   21.63   0
   0   9  -1 3103.58   21.20   0
   0  -9   1 3249.40   21.55   0
   0  -9  -1 3293.67   21.68   0
   0  -9   1 3134.43   20.49   0
   0  -9  -1 3077.44   21.02   0
   0   9  -1 3141.76   20.72   0
   0   9   1 3161.78   21.30   0
  -1  -9  -1 1501.75   16.62   0
   1   9   1 1558.04   16.81   0
   1   9   1 1486.62   16.43   0
  -1   9  -1 1427.50   14.94   0
  -1   9  -1 1390.89   14.43   0
  -1  -9  -1 1413.67   16.00   0
   1  -9   1 1394.07   14.70   0
   1  -9   1 1467.76   13.80   0
  -2  -9  -1 1121.93   15.50   0
   2   9   1 1195.57   15.93   0
   2  -9   1 1192.84   12.88   0
  -2   9  -1 1158.78   12.86   0
   2  -9   1 1124.88   12.90   0
  -2   9  -1 1121.77   12.99   0
  -2  -9  -1 1125.21   15.33   0
   3  -9   1 3365.75   18.68   0
  -3  -9  -1 3265.72   27.48   0
  -3  -9  -1 3406.01   29.40   0
  -3   9  -1 3355.81   19.82   0
   3  -9   1 3596.86   20.36   0
  -3   9  -1 3294.10   18.56   0
   3   9   1 3731.83   29.50   0
   4  -9   1  151.32    6.66   0
  -4   9  -1  151.87    6.63   0
   4  -9   1  177.26    8.69   0
  -4   9  -1  281.68    9.12   0
  -4  -9  -1  146.09   12.71   0
  -4  -9  -1  152.22   13.25   0
   4   9   1  176.55   14.04   0
   5  -9   1 1342.23   13.62   0
  -5   9  -1 1221.73   12.98   0
  -5  -9  -1 1178.07   13.97   0
   5   9   1 1239.08   14.20   0
   5  -9   1 1308.30   13.43   0
  -5   9  -1 1272.15   13.38   0
  -6  -9  -1  684.34   11.78   0
   6  -9   1  754.63   11.25   0
   6   9   1  740.72   12.01   0
   6  -9   1  792.65    9.81   0
  -6  -9  -1  655.25   11.92   0
  -6   9  -1  707.50   11.28   0
  -6   9  -1  695.21    9.47   0
  -7   9  -1  544.28   10.34   0
  -7  -9  -1  559.59   12.38   0
  -7  -9  -1  584.60   13.03   0
   7  -9   1  636.97   10.65   0
   7  -9   1  594.03   10.57   0
  -7   9  -1  561.52   10.32   0
   7   9   1  615.75   12.28   0
   8   9   1   82.11    9.74   0
   8  -9   1   72.71    9.41   0
  -8  -9  -1   71.83    9.64   0
   8  -9   1   90.47    9.22   0
  -8   9  -1   76.09    9.09   0
  -8  -9  -1   70.44   10.32   0
   9  -9   1   73.98    9.52   0
  -9   9  -1   81.29    9.09   0
  -9  -9  -1   60.23   10.98   0
  -9  -9  -1   54.88    9.80   0
   9   9   1   66.99    9.44   0
   9  -9   1   76.43    9.30   0
  10  -9   1  118.99   11.76   0
  10  -9   1  113.88   11.52   0
  11  -9   1   47.49   13.43   0
  11  -9   1   66.16   13.37   0
  10 -10  -1    3.86   10.86   0
 -10 -10   1    0.77   11.10   0
 -10 -10   1   -0.08    6.69   0
  10 -10  -1    3.24   11.02   0
 -10  10   1   11.39   10.45   0
   9 -10  -1    8.57    9.25   0
  -9 -10   1   11.22    9.54   0
  -9 -10   1   11.68    9.79   0
   9  10  -1   13.16   10.40   0
   9 -10  -1    3.03    9.23   0
  -9  10   1    8.67    8.88   0
  -8  10   1  106.23    9.35   0
   8 -10  -1  117.57    7.04   0
  -8 -10   1  106.90   10.46   0
   8 -10  -1  109.07    9.45   0
   8  10  -1  112.37   10.53   0
  -8 -10   1   87.92   10.25   0
  -7 -10   1    1.80    7.69   0
  -7  10   1    3.87    7.10   0
   7 -10  -1   -0.78    7.40   0
   7 -10  -1   -0.77    7.25   0
  -7 -10   1   -0.59    9.57   0
   7  10  -1   13.38    9.55   0
   6 -10  -1    4.05    7.57   0
   6  10  -1   13.12    7.02   0
  -6  10   1   17.62    7.16   0
  -6 -10   1    3.23    6.76   0
  -6 -10   1    4.82    6.60   0
   6 -10  -1    7.78    7.48   0
  -5 -10   1    1.58   12.51   0
  -5  10   1    3.48    5.47   0
   5 -10  -1   -8.18    5.61   0
  -5  10   1   -4.25    5.62   0
   5 -10  -1   -3.17    5.60   0
   5  10  -1   -5.35    4.97   0
  -5 -10   1    2.23   11.54   0
   4 -10  -1  322.30    9.41   0
  -4 -10   1  299.21   12.36   0
   4  10  -1  309.00   12.83   0
  -4  10   1  325.53    9.16   0
  -4  10   1  324.13    9.28   0
  -4 -10   1  305.89   13.99   0
   4 -10  -1  336.28    9.39   0
  -3 -10   1   38.05    8.63   0
  -3  10   1   34.23    7.93   0
   3 -10  -1   39.49    5.92   0
   3 -10  -1   42.58    8.05   0
   3  10  -1   39.59    8.30   0
  -3  10   1   39.21    7.98   0
  -3 -10   1   34.66    7.90   0
   2 -10  -1  117.98    7.18   0
  -2 -10   1  118.87    9.33   0
  -2  10   1  128.69    7.89   0
  -2  10   1  118.80    8.84   0
   2  10  -1  124.84    9.11   0
   2 -10  -1  140.86    8.59   0
  -2 -10   1  124.25    8.88   0
  -1 -10   1   -2.33    6.16   0
   1 -10  -1   -4.99    6.41   0
   1  10  -1   -2.66    6.80   0
  -1  10   1    0.52    6.51   0
   1  10  -1    2.81    6.38   0
   1 -10  -1   -1.36    6.46   0
  -1  10   1   -1.24    6.29   0
  -1 -10   1    1.45    6.70   0
   0 -10   1    1.94    4.45   0
   0  10   1    3.05    6.65   0
   0  10   1   -0.78    6.40   0
   0  10  -1    0.89    5.01   0
   0 -10   1   -5.89    6.81   0
   0  10  -1    5.81    4.48   0
   0 -10  -1   -5.28    6.58   0
   0 -10  -1   -0.36    6.35   0
  -1 -10  -1   86.65    5.66   0
   1 -10   1   79.15    7.22   0
  -1  10  -1   87.01    5.51   0
  -1  10  -1   86.59    7.35   0
   1  10   1   91.67    5.71   0
   1  10   1   92.02    7.69   0
   1 -10   1   95.79    5.43   0
  -1 -10  -1   83.16    5.67   0
   2 -10   1   17.02    5.60   0
   2 -10   1    7.79    6.53   0
  -2 -10  -1   11.38    7.97   0
  -2  10  -1    0.66    6.11   0
  -2  10  -1   10.07    5.72   0
   2  10   1   10.99    6.72   0
  -2 -10  -1   11.35    7.98   0
  -3 -10  -1  413.45   11.69   0
  -3 -10  -1  398.08   11.91   0
   3 -10   1  392.75    8.55   0
   3  10   1  447.63   12.33   0
  -3  10  -1  388.39    8.50   0
  -3  10  -1  392.18    9.90   0
   3 -10   1  416.97   10.04   0
  -4  10  -1  172.73    8.47   0
  -4  10  -1  160.12    6.58   0
  -4 -10  -1  171.58   11.65   0
   4  10   1  194.48   12.32   0
   4 -10   1  171.42    6.64   0
   4 -10   1  188.11    8.59   0
  -4 -10  -1  148.46   12.05   0
   5 -10   1   60.64    8.17   0
  -5 -10  -1   50.78   18.20   0
   5 -10   1   54.72    8.25   0
  -5  10  -1   54.77    8.02   0
  -5  10  -1   59.15    7.85   0
   5  10   1   57.18    7.27   0
  -5 -10  -1   56.62   19.82   0
  -6 -10  -1    4.86    6.68   0
   6  10   1   -6.26    6.74   0
  -6  10  -1    3.63    7.52   0
  -6  10  -1   -8.61    7.35   0
   6 -10   1   -8.05    7.70   0
  -6 -10  -1   -2.97    6.57   0
   6 -10   1    3.09    7.37   0
  -7 -10  -1  212.36    9.54   0
   7  10   1  252.42    9.57   0
  -7 -10  -1  225.32    9.40   0
  -7  10  -1  225.65    8.69   0
  -7  10  -1  217.85    8.42   0
   7 -10   1  248.28    8.70   0
   7 -10   1  271.68    8.77   0
   8 -10   1    8.91    8.79   0
  -8 -10  -1    2.91    7.74   0
   8  10   1    6.76    8.95   0
  -8 -10  -1    7.15    8.95   0
   8 -10   1   11.54    8.90   0
  -8  10  -1    5.93    8.51   0
  -9 -10  -1   24.63   11.46   0
   9 -10   1   26.55    9.13   0
   9  10   1   24.92    8.68   0
  -9 -10  -1   13.33    9.22   0
   9 -10   1   33.38    8.88   0
  -9  10  -1   25.19    8.86   0
 -10 -10  -1   27.49   14.02   0
  10 -10   1   37.25   10.92   0
  10  10   1   37.57   14.74   0
 -10 -10  -1   32.90   14.40   0
  10 -10   1   41.26   11.04   0
 -10 -11   1    2.58   14.99   0
 -10  11   1    5.50    7.24   0
  10 -11  -1    7.71    7.63   0
 -10 -11   1    2.19   14.67   0
  10 -11  -1    6.17    7.54   0
   9 -11  -1  739.88   10.82   0
  -9 -11   1  627.45   16.48   0
   9  11  -1  761.22   16.62   0
  -9 -11   1  563.77   16.21   0
  -9  11   1  703.76   12.41   0
   9 -11  -1  799.32   12.88   0
   8 -11  -1   38.51    9.10   0
  -8 -11   1   42.66    7.77   0
  -8  11   1   41.03    8.65   0
   8 -11  -1   30.78    9.01   0
  -8 -11   1   29.53    7.67   0
   8  11  -1   44.07    7.73   0
   7 -11  -1 1176.62   12.52   0
   7  11  -1 1206.53   14.80   0
  -7 -11   1 1045.73   15.22   0
   7 -11  -1 1142.33   11.11   0
  -7 -11   1 1090.21   14.48   0
  -7  11   1 1102.10   12.40   0
   6 -11  -1    4.75    5.57   0
   6 -11  -1    6.68    5.40   0
  -6  11   1   13.00    5.32   0
  -6  11   1    6.85    5.38   0
   6  11  -1   18.38    6.74   0
  -6 -11   1   14.40    6.67   0
  -6 -11   1    6.57    6.49   0
  -5  11   1 1053.52   10.61   0
   5  11  -1 1209.86   23.46   0
  -5 -11   1  989.58   20.51   0
   5 -11  -1 1063.71   10.75   0
  -5 -11   1 1052.11   23.26   0
   5 -11  -1 1181.38   12.63   0
  -5  11   1 1139.77   12.36   0
  -4 -11   1  393.20   12.74   0
  -4  11   1  399.20    9.50   0
   4 -11  -1  398.22    9.58   0
   4 -11  -1  416.32    9.62   0
  -4 -11   1  371.56   12.52   0
   4  11  -1  396.73   11.99   0
  -4  11   1  421.45    9.60   0
  -3  11   1 1183.08   12.90   0
  -3 -11   1 1219.59   15.96   0
  -3  11   1 1236.43   12.87   0
   3 -11  -1 1192.94   12.92   0
   3  11  -1 1293.10   17.37   0
   3 -11  -1 1275.11   12.98   0
  -3 -11   1 1222.62   17.42   0
   2 -11  -1  230.85    9.01   0
  -2 -11   1  235.72    9.37   0
  -2  11   1  225.73    9.00   0
   2  11  -1  234.59    9.72   0
  -2  11   1  230.85    9.10   0
  -2 -11   1  242.73    9.91   0
   2 -11  -1  250.19    9.16   0
  -1 -11   1 1229.67   13.26   0
  -1  11   1 1230.44   13.45   0
   1  11  -1 1290.71   15.07   0
   1  11  -1 1312.88   14.97   0
  -1 -11   1 1193.08   15.03   0
   1 -11  -1 1213.63   13.41   0
   1 -11  -1 1205.75   13.45   0
  -1  11   1 1206.27   13.44   0
   0 -11   1   13.57    4.73   0
   0 -11  -1   10.58    8.06   0
   0  11   1   17.25    8.26   0
   0  11  -1   15.99    4.84   0
   0  11  -1   14.86    5.89   0
   0  11   1   16.80    4.66   0
   0 -11  -1   19.62    6.44   0
   0 -11   1   24.48    5.77   0
  -1  11  -1 2256.52   15.90   0
  -1  11  -1 2121.43   15.59   0
  -1 -11  -1 2187.21   18.11   0
   1 -11   1 2177.36   15.48   0
   1 -11   1 2266.01   15.85   0
   1  11   1 2381.55   18.74   0
  -1 -11  -1 2326.14   18.55   0
   1  11   1 2206.43   17.21   0
   2 -11   1  765.86   11.42   0
  -2 -11  -1  718.47   12.64   0
  -2  11  -1  713.95   11.27   0
  -2 -11  -1  723.34   12.66   0
  -2  11  -1  702.88    9.81   0
   2  11   1  792.54   13.20   0
   2 -11   1  678.18    9.62   0
   3 -11   1 2293.04   16.11   0
  -3 -11  -1 2160.05   21.37   0
  -3  11  -1 1987.93   14.35   0
   3 -11   1 2086.24   15.74   0
   3  11   1 2396.94   21.68   0
  -3  11  -1 2093.85   15.75   0
  -3 -11  -1 2128.82   20.71   0
  -4 -11  -1 1495.22   21.53   0
   4 -11   1 1724.55   14.22   0
   4 -11   1 1483.04   12.56   0
   4  11   1 1698.80   21.30   0
  -4  11  -1 1580.05   13.83   0
  -4  11  -1 1518.64   12.49   0
  -4 -11  -1 1503.55   19.87   0
  -5  11  -1  364.96    9.19   0
  -5  11  -1  346.64    9.11   0
   5  11   1  342.60    9.02   0
   5 -11   1  340.12    9.31   0
   5 -11   1  388.96    9.42   0
  -5 -11  -1  322.58   17.91   0
  -5 -11  -1  324.72   18.32   0
  -6  11  -1    3.15    7.42   0
  -6 -11  -1    7.70    6.52   0
  -6  11  -1    9.65    5.15   0
   6 -11   1   13.22    5.25   0
  -6 -11  -1    3.38    6.51   0
   6  11   1    5.99    6.53   0
   6 -11   1    6.49    7.58   0
  -7  11  -1    7.74    5.18   0
  -7 -11  -1    8.67    7.44   0
   7 -11   1   10.85    5.26   0
   7 -11   1    0.88    7.23   0
  -7 -11  -1    6.29    7.62   0
  -7  11  -1    6.84    7.07   0
   7  11   1   15.57    7.70   0
  -8 -11  -1   66.35    7.90   0
  -8  11  -1   64.36    9.14   0
   8  11   1   75.85    7.98   0
  -8 -11  -1   65.69    8.27   0
   8 -11   1   74.94    9.29   0
   8 -11   1   71.60    6.80   0
  -9  11  -1  114.28    7.22   0
   9 -11   1  131.98    9.65   0
   9 -11   1  137.42    7.32   0
   9  11   1  119.92    9.90   0
  -9 -11  -1  114.98    8.91   0
  -9 -11  -1  100.43   10.99   0
  10 -11   1   45.63   10.97   0
 -10 -11  -1   23.74   12.70   0
 -10 -11  -1   20.94   13.44   0
  10 -11   1   24.71   11.02   0
  10  11   1   29.79   11.26   0
  10 -12  -1   36.36   10.92   0
 -10 -12   1   35.19   14.12   0
 -10  12   1   31.81    7.85   0
 -10 -12   1   31.17   14.73   0
  10 -12  -1   40.71    7.99   0
   9 -12  -1    4.46    9.11   0
  -9 -12   1    5.97    7.52   0
   9  12  -1    4.19    7.17   0
   9 -12  -1   12.79    6.27   0
  -9  12   1    4.56    6.28   0
  -9 -12   1    3.43    9.24   0
  -8  12   1    4.99    8.62   0
   8  12  -1   -8.70    7.36   0
  -8 -12   1   -2.78    7.42   0
   8 -12  -1    3.15    6.23   0
  -8 -12   1    0.07    7.34   0
   8 -12  -1   -1.27    8.96   0
   7 -12  -1  107.95    9.65   0
  -7  12   1  109.05    9.42   0
   7 -12  -1  116.73    9.60   0
  -7 -12   1  100.76    8.29   0
   7  12  -1   99.62    8.52   0
  -7 -12   1   75.32    8.49   0
  -6 -12   1  161.31    7.77   0
  -6  12   1  177.73    8.24   0
  -6 -12   1  156.89    7.40   0
   6  12  -1  176.11    7.83   0
   6 -12  -1  197.29    6.55   0
  -6  12   1  184.09    6.56   0
   6 -12  -1  186.18    8.38   0
  -5  12   1  302.29    7.32   0
  -5  12   1  338.61    9.20   0
  -5 -12   1  279.58   12.93   0
  -5 -12   1  315.76   15.25   0
   5  12  -1  359.91   14.25   0
   5 -12  -1  340.99    9.20   0
   5 -12  -1  312.17    7.29   0
  -4  12   1   -0.89    5.35   0
  -4 -12   1    0.91    9.02   0
   4 -12  -1   -6.84    5.54   0
   4 -12  -1   -3.07    7.58   0
  -4  12   1   -1.31    7.43   0
  -4 -12   1    1.71   10.20   0
   4  12  -1   -2.09    7.93   0
   3  12  -1  138.51    9.07   0
   3 -12  -1  133.46    8.25   0
  -3  12   1  131.35    6.24   0
  -3 -12   1  138.96    9.22   0
   3 -12  -1  135.17    6.24   0
  -3  12   1  124.87    8.26   0
  -3 -12   1  135.71   10.08   0
   2 -12  -1   67.67    8.09   0
  -2 -12   1    2.10    7.32   0
  -2  12   1  -16.91    5.84   0
   2  12  -1    0.03    7.78   0
   2 -12  -1   -4.86    6.41   0
  -2  12   1  -19.35    8.05   0
  -2 -12   1   -1.24    7.92   0
   1  12  -1    2.15    7.84   0
  -1 -12   1   -4.40    7.97   0
   1  12  -1   -0.16    8.20   0
  -1 -12   1    0.61    7.43   0
  -1  12   1   -8.40    7.96   0
   1 -12  -1    3.86    7.64   0
  -1  12   1    8.12    7.70   0
   1 -12  -1   11.41    7.70   0
   0 -12   1   22.18    5.52   0
   0  12  -1   20.52    5.66   0
   0  12   1   16.88    8.03   0
   0  12  -1   18.74    8.25   0
   0 -12  -1   19.82    7.95   0
   0 -12   1   26.39    5.76   0
   0 -12  -1   21.01    7.71   0
   0  12   1   25.84    8.05   0
   1 -12   1  410.39   10.16   0
   1  12   1  412.06    9.09   0
  -1 -12  -1  426.86   10.43   0
   1 -12   1  432.49    9.85   0
  -1  12  -1  443.51   10.40   0
  -1 -12  -1  446.80   10.73   0
   1  12   1  459.46   10.73   0
  -1  12  -1  426.67    9.99   0
  -2 -12  -1   30.46    7.86   0
  -2  12  -1   22.55    5.64   0
   2  12   1   36.13    8.04   0
   2 -12   1   30.34    5.63   0
  -2  12  -1   13.84    7.99   0
   2 -12   1   35.90    7.85   0
  -2 -12  -1   36.81    7.85   0
  -3  12  -1  725.48   11.13   0
  -3 -12  -1  717.09   13.03   0
   3  12   1  806.14   13.88   0
   3 -12   1  761.27    9.64   0
   3 -12   1  724.34   11.13   0
  -3 -12  -1  719.62   13.27   0
  -3  12  -1  704.46    9.44   0
   4 -12   1   10.16    7.79   0
  -4 -12  -1   -0.77    9.54   0
   4  12   1    2.46   10.06   0
  -4  12  -1   -1.75    7.53   0
  -4  12  -1    1.06    7.73   0
  -4 -12  -1   -0.09    9.59   0
   4 -12   1   -5.99    7.64   0
  -5  12  -1   87.73    8.10   0
   5 -12   1   99.60    8.06   0
  -5 -12  -1   95.05   11.25   0
  -5 -12  -1   94.72   13.53   0
  -5  12  -1  109.80    7.80   0
   5  12   1  104.00    7.37   0
   5 -12   1   92.90    8.09   0
   6 -12   1   47.19    7.53   0
  -6  12  -1   47.94    7.41   0
  -6 -12  -1   51.68    6.62   0
  -6  12  -1   61.93    7.52   0
   6  12   1   49.35    6.71   0
   6 -12   1   61.45    7.68   0
  -6 -12  -1   50.80    6.70   0
  -7  12  -1   32.87    6.51   0
   7  12   1   51.42    7.83   0
  -7 -12  -1   36.84    7.74   0
   7 -12   1   48.46    6.46   0
  -7  12  -1   39.00    6.25   0
  -7 -12  -1   32.60    7.72   0
   7 -12   1   42.20    6.55   0
   8 -12   1  151.92    9.39   0
  -8 -12  -1  124.89    8.41   0
   8 -12   1  128.63    9.38   0
  -8  12  -1  132.55    9.02   0
  -8 -12  -1  101.49    8.51   0
   8  12   1  129.38    8.45   0
  -9  12  -1   21.10    6.51   0
  -9 -12  -1   20.56    9.48   0
   9 -12   1   23.84    8.97   0
   9  12   1   17.05    7.10   0
  -9 -12  -1   16.06    7.37   0
   9 -12   1   15.89    6.52   0
 -10 -12  -1   26.34   11.70   0
 -10 -12  -1   29.14   12.80   0
  10 -12   1   45.43   11.11   0
  10  12   1   36.55   11.28   0
  10 -12   1   42.07   10.96   0
  10  13  -1   83.93   12.62   0
 -10 -13   1   63.61   12.93   0
  10 -13  -1   83.76   11.47   0
 -10 -13   1   69.28   13.16   0
  10 -13  -1   79.55   11.67   0
 -10  13   1   68.53    8.18   0
   9 -13  -1  269.35   11.95   0
   9 -13  -1  242.77    9.12   0
  -9  13   1  238.77   11.55   0
   9  13  -1  252.66   11.20   0
  -9 -13   1  219.11   11.34   0
  -9 -13   1  176.61   11.45   0
  -8 -13   1  156.82    8.92   0
   8 -13  -1  203.26    9.71   0
   8 -13  -1  222.95   10.05   0
   8  13  -1  206.27    9.21   0
  -8  13   1  200.94    9.76   0
  -8 -13   1  182.41    9.10   0
  -7  13   1  788.47   12.01   0
   7  13  -1  802.70   12.40   0
   7 -13  -1  849.00   12.24   0
  -7 -13   1  747.52   12.08   0
   7 -13  -1  884.62   12.23   0
  -7 -13   1  682.14   11.82   0
  -6 -13   1   21.63   17.39   0
  -6 -13   1   18.01   17.02   0
  -6  13   1   27.33    5.29   0
   6 -13  -1   19.69    5.31   0
  -6  13   1   16.23    7.25   0
   6 -13  -1   26.43    7.23   0
   6  13  -1   24.28    7.94   0
   5 -13  -1   30.34    5.47   0
  -5 -13   1   28.65    9.42   0
   5  13  -1   31.39   10.25   0
  -5  13   1   32.32    7.66   0
   5 -13  -1   30.52    7.51   0
  -5  13   1   29.34    5.30   0
  -5 -13   1   24.00   11.09   0
  -4  13   1  352.60    7.51   0
   4 -13  -1  391.03    7.63   0
   4  13  -1  387.71   12.58   0
  -4  13   1  348.97    7.52   0
   4 -13  -1  371.26    7.50   0
  -4 -13   1  358.05   10.68   0
  -4 -13   1  356.66   12.94   0
   3 -13  -1 1045.98   11.93   0
   3  13  -1 1852.50   19.53   0
   3 -13  -1 1034.95   11.96   0
  -3 -13   1  916.25   14.32   0
  -3 -13   1 1017.43   18.40   0
  -3  13   1 1026.72   11.99   0
  -3  13   1 1042.50   11.99   0
   2 -13  -1   49.37    7.87   0
   2 -13  -1   54.76    5.77   0
  -2 -13   1   50.47    7.74   0
   2  13  -1   61.23    8.13   0
  -2  13   1   64.65    7.87   0
  -2 -13   1   64.74    8.10   0
  -2  13   1   46.62    5.92   0
   1 -13  -1  661.43    9.16   0
  -1 -13   1  698.79   11.47   0
   1 -13  -1  695.36    9.31   0
   1  13  -1  669.53   11.45   0
  -1  13   1  703.11   10.99   0
   1  13  -1  742.41   11.96   0
  -1 -13   1  694.45   11.28   0
  -1  13   1  647.37    9.52   0
   0  13   1   13.17    7.86   0
   0 -13   1   22.27    7.52   0
   0  13  -1   20.28    7.83   0
   0 -13  -1   22.29    7.72   0
   0  13  -1   21.78    5.43   0
   0 -13   1   16.53    7.85   0
   0  13   1   18.86    5.57   0
   0 -13  -1   18.60    5.33   0
  -1 -13  -1  479.54   10.34   0
   1 -13   1  464.58   10.07   0
   1  13   1  506.47   10.70   0
  -1  13  -1  478.02   10.19   0
   1  13   1  481.27   10.78   0
  -1 -13  -1  464.30    8.78   0
   1 -13   1  485.20    9.88   0
  -1  13  -1  475.06    9.84   0
   2 -13   1  375.00    9.32   0
   2  13   1  385.63   10.37   0
  -2  13  -1  347.04    9.26   0
   2 -13   1  334.54    7.55   0
  -2  13  -1  334.04    7.57   0
  -2 -13  -1  382.04   10.05   0
  -2 -13  -1  349.29    9.92   0
  -3 -13  -1  532.94   11.61   0
  -3  13  -1  542.37   10.07   0
   3 -13   1  542.38    8.63   0
   3  13   1  602.90   12.26   0
  -3  13  -1  528.78    8.50   0
   3 -13   1  562.86   10.16   0
  -3 -13  -1  544.91   11.78   0
  -4 -13  -1  157.94   10.98   0
   4  13   1  179.12    9.87   0
   4 -13   1  162.56    8.42   0
  -4 -13  -1  156.03    9.28   0
   4 -13   1  178.54    8.36   0
  -4  13  -1  150.05    8.20   0
  -4  13  -1  165.41    8.31   0
   5  13   1  933.01   11.68   0
  -5 -13  -1  909.97   18.92   0
  -5  13  -1  905.65   10.09   0
   5 -13   1 1023.81   10.37   0
   5 -13   1  925.24   10.20   0
  -5  13  -1  916.27   10.03   0
  -5 -13  -1  874.82   19.16   0
  -6  13  -1  210.54    8.35   0
  -6  13  -1  213.17    8.19   0
  -6 -13  -1  242.90    9.13   0
  -6 -13  -1  192.12    7.07   0
   6  13   1  262.88    9.21   0
   6 -13   1  256.03    8.39   0
   6 -13   1  243.56    6.80   0
   7  13   1  186.15   10.10   0
  -7 -13  -1  163.27    8.64   0
   7 -13   1  198.88    9.72   0
  -7 -13  -1  146.13    8.48   0
   7 -13   1  175.86    7.31   0
  -7  13  -1  168.81    9.63   0
  -7  13  -1  162.92    7.26   0
  -8 -13  -1   94.85    7.96   0
  -8  13  -1   99.82    6.95   0
   8 -13   1  110.60    9.27   0
  -8 -13  -1   84.05    8.29   0
   8 -13   1  116.54    6.83   0
   8  13   1  105.58    8.17   0
   9 -13   1  111.94   11.44   0
  -9 -13  -1   89.63    8.69   0
  -9  13  -1  114.10    8.30   0
   9 -13   1  125.53    8.46   0
  -9 -13  -1   74.73    9.83   0
   9  13   1  103.00    9.39   0
  10  13   1   35.02   11.18   0
 -10 -13  -1   18.30   11.65   0
  10 -13   1   52.82   11.16   0
  10 -13   1   41.17   11.05   0
 -10 -13  -1   35.05   12.56   0
 -10 -14   1    8.87   13.11   0
  10 -14  -1   19.44   11.99   0
 -10  14   1   -8.76   12.81   0
 -10 -14   1    9.06   11.66   0
  10  14  -1    4.11   11.03   0
  10 -14  -1    9.47   13.02   0
  -9 -14   1    1.37    9.02   0
  -9 -14   1   -5.66    9.05   0
   9 -14  -1  -16.19   10.72   0
  -9  14   1   -3.88   10.52   0
   9  14  -1   -7.31    8.66   0
   9 -14  -1   -1.62   10.85   0
  -8 -14   1  558.30   11.68   0
   8 -14  -1  657.29   11.85   0
  -8 -14   1  485.58   11.41   0
   8 -14  -1  634.92   11.76   0
   8  14  -1  579.63   12.01   0
  -8  14   1  586.42   11.41   0
  -7 -14   1    0.58    7.29   0
  -7  14   1   -9.70    8.74   0
   7 -14  -1   16.63    8.88   0
  -7 -14   1   -8.86    9.00   0
   7 -14  -1    3.45    8.86   0
   7  14  -1   13.17    9.06   0
  -6  14   1  101.73    5.74   0
   6 -14  -1  105.10    5.73   0
  -6 -14   1   41.30   12.15   0
   6 -14  -1   96.90    7.72   0
  -6  14   1   95.45    7.43   0
   6  14  -1   98.38    8.26   0
  -6 -14   1   81.00   13.51   0
  -5 -14   1   77.50    9.67   0
  -5 -14   1   94.40    9.87   0
   5  14  -1  101.96   10.84   0
   5 -14  -1   95.12    7.89   0
   5 -14  -1  101.68    5.89   0
  -5  14   1   84.11    5.93   0
  -5  14   1   85.25    7.74   0
  -4 -14   1 1569.56   18.34   0
  -4  14   1 1554.03   13.33   0
   4 -14  -1 1602.36   13.45   0
  -4  14   1 1577.98   13.41   0
  -4 -14   1 1407.37   17.49   0
   4 -14  -1 1562.67   13.43   0
   4  14  -1 1561.97   17.41   0
   3 -14  -1   79.88    5.98   0
  -3 -14   1   79.68    8.61   0
  -3  14   1   81.63    5.87   0
   3 -14  -1   81.15    5.98   0
  -3 -14   1   88.06    8.00   0
  -3  14   1   81.03    5.88   0
   3  14  -1   94.81   10.20   0
  -2  14   1    6.69    7.63   0
  -2  14   1   -0.35    5.46   0
  -2 -14   1    4.92    7.85   0
  -2 -14   1    4.48    7.43   0
   2  14  -1    5.84    7.74   0
   2 -14  -1   -0.12    7.56   0
   2 -14  -1    5.36    5.38   0
   1  14  -1  264.81    7.67   0
  -1  14   1  259.49    8.92   0
  -1 -14   1  255.21    7.32   0
   1 -14  -1  261.05    8.79   0
  -1 -14   1  250.62    7.40   0
  -1  14   1  262.98    9.03   0
   1 -14  -1  287.12    8.90   0
   1  14  -1  266.90    9.17   0
   0 -14  -1   31.21    7.54   0
   0 -14   1   32.85    7.50   0
   0  14   1   35.03    7.92   0
   0 -14   1   23.74    5.70   0
   0 -14  -1   27.68    7.77   0
   0  14  -1   31.24    7.67   0
   0  14   1   25.33    7.87   0
   0  14  -1   23.25    5.76   0
  -1 -14  -1   42.69    5.70   0
   1 -14   1   42.24    5.51   0
  -1  14  -1   42.42    8.04   0
   1  14   1   42.66    5.85   0
   1 -14   1   43.60    7.87   0
  -1  14  -1   35.32    5.60   0
   1  14   1   40.97    8.19   0
  -1 -14  -1   38.49    7.73   0
   2  14   1  212.21    9.50   0
  -2 -14  -1  176.25    9.13   0
  -2  14  -1  141.79    8.26   0
   2 -14   1  140.40    6.19   0
  -2 -14  -1  114.38    8.87   0
   2 -14   1  133.51    8.27   0
  -2  14  -1  119.20    6.25   0
  -3 -14  -1  436.74   10.80   0
   3  14   1  509.53   11.36   0
   3 -14   1  461.75    9.66   0
  -3 -14  -1  459.35   10.71   0
  -3  14  -1  470.11    9.66   0
   3 -14   1  465.66    9.86   0
  -3  14  -1  449.75    9.61   0
  -4  14  -1  147.21    8.14   0
   4 -14   1  155.27    8.28   0
  -4  14  -1  135.44    6.20   0
   4 -14   1  133.47    6.37   0
  -4 -14  -1  142.70    9.08   0
  -4 -14  -1  142.30    9.04   0
   4  14   1  164.50    9.51   0
  -5 -14  -1   -0.13    9.83   0
  -5 -14  -1   -1.29    9.65   0
   5  14   1   -6.66    4.66   0
  -5  14  -1   -4.41    5.34   0
  -5  14  -1   12.92    7.41   0
   5 -14   1    2.78    5.20   0
   5 -14   1    4.25    7.56   0
   6 -14   1  779.13   10.66   0
  -6 -14  -1  368.20   25.86   0
  -6  14  -1  628.14    8.67   0
   6 -14   1  671.13    9.00   0
  -6  14  -1  693.82   10.23   0
   6  14   1  711.08   11.37   0
  -7  14  -1   22.69    8.89   0
   7 -14   1   32.95    6.39   0
   7 -14   1   12.47    9.02   0
  -7  14  -1   28.75    6.23   0
  -7 -14  -1   25.09    7.46   0
   7  14   1   33.30    7.43   0
  -7 -14  -1   17.74    7.39   0
  -8 -14  -1   29.30    7.41   0
   8  14   1   26.34    8.88   0
  -8 -14  -1   17.48    8.95   0
   8 -14   1   24.06    9.02   0
   8 -14   1   13.85    8.98   0
  -8  14  -1   24.05    8.82   0
   9 -14   1  125.31    8.40   0
   9  14   1   96.47    9.60   0
  -9  14  -1   97.91    8.20   0
  -9 -14  -1   93.63    9.95   0
  -9 -14  -1   81.99   12.24   0
   9 -14   1  108.26   11.39   0
 -10 -14  -1  182.82   14.51   0
  10 -14   1  263.24   10.96   0
 -10 -14  -1  193.42   12.16   0
  10 -14   1  274.19   10.71   0
  10  14   1  215.32   12.03   0
   9  15  -1  117.66    9.94   0
  -9 -15   1   91.69   11.92   0
   9 -15  -1  108.47    8.49   0
  -9 -15   1   98.27   10.21   0
  -9  15   1   87.02    8.20   0
   9 -15  -1  118.63   11.43   0
  -8  15   1   21.20    8.87   0
  -8 -15   1   25.59    7.30   0
   8  15  -1   17.83    7.58   0
   8 -15  -1   17.74    8.82   0
  -8 -15   1   11.89    7.32   0
   8 -15  -1   20.45    6.43   0
   7 -15  -1  687.56   11.63   0
  -7 -15   1  502.93   10.79   0
   7  15  -1  638.37   11.28   0
  -7  15   1  598.89    9.16   0
  -7 -15   1  583.69   11.07   0
   7 -15  -1  615.52    9.44   0
   6  15  -1   90.06    8.13   0
  -6 -15   1   38.98   12.96   0
   6 -15  -1  114.75    9.11   0
  -6  15   1  111.62    9.15   0
   6 -15  -1  116.28    9.24   0
  -6 -15   1   90.07   15.75   0
  -5  15   1 1209.67   12.04   0
  -5  15   1 1199.56   12.26   0
   5  15  -1 1344.45   17.99   0
   5 -15  -1 1237.23   12.21   0
   5 -15  -1 1301.89   12.36   0
  -5 -15   1 1140.89   19.07   0
  -5 -15   1 1068.94   16.32   0
  -4 -15   1  830.90   13.40   0
  -4  15   1  857.65   11.11   0
   4 -15  -1  920.16   11.15   0
  -4  15   1  874.89   11.10   0
  -4 -15   1  758.98   13.78   0
   4 -15  -1  905.88   11.16   0
   4  15  -1  896.53   15.18   0
  -3  15   1   71.66    7.96   0
  -3 -15   1   85.94    7.96   0
   3 -15  -1   68.69    8.10   0
  -3  15   1   75.08    8.01   0
  -3 -15   1   86.82    8.41   0
   3 -15  -1   91.89    8.00   0
   3  15  -1   89.39    8.26   0
   2 -15  -1  266.57    6.80   0
   2 -15  -1  264.57    8.70   0
  -2 -15   1  262.24    9.02   0
  -2  15   1  281.78    8.78   0
  -2  15   1  255.64    6.85   0
  -2 -15   1  256.17    9.31   0
   2  15  -1  268.19    9.18   0
  -1  15   1  228.32    8.87   0
   1  15  -1  227.42   10.17   0
   1  15  -1  207.51    6.93   0
   1 -15  -1  221.46    6.70   0
  -1  15   1  213.82    6.81   0
  -1 -15   1  183.58    9.17   0
  -1 -15   1  201.19    9.10   0
   1 -15  -1  223.29    8.78   0
   0 -15  -1 1143.01   11.23   0
   0  15   1 1163.35   11.54   0
   0  15   1 1183.42   11.39   0
   0  15  -1 1125.38   12.50   0
   0 -15   1 1178.35   12.66   0
   0 -15  -1 1113.85   11.19   0
   0 -15   1 1105.85   12.54   0
   0  15  -1 1207.74   13.00   0
   1 -15   1  955.23   11.61   0
   1 -15   1  915.92   10.22   0
  -1 -15  -1  949.21   12.14   0
  -1  15  -1  909.06   11.45   0
   1  15   1  960.23   11.12   0
  -1 -15  -1  956.62   12.23   0
   1  15   1 1008.21   12.46   0
  -1  15  -1  957.96   10.27   0
  -2 -15  -1  165.49    8.44   0
   2  15   1  176.31    8.73   0
   2 -15   1  158.11    8.19   0
  -2 -15  -1  165.99    8.56   0
  -2  15  -1  149.63    8.22   0
  -2  15  -1  156.26    6.37   0
   2 -15   1  158.34    6.27   0
  -3 -15  -1   22.42    7.70   0
  -3  15  -1   32.17    7.46   0
  -3  15  -1   23.28    5.52   0
   3  15   1   24.08    7.95   0
   3 -15   1   25.60    7.49   0
   3 -15   1   26.55    5.56   0
  -3 -15  -1   25.82    7.68   0
   4 -15   1 1283.99   12.40   0
  -4 -15  -1 1106.02   15.40   0
  -4 -15  -1 1096.80   15.16   0
  -4  15  -1 1168.78   12.04   0
  -4  15  -1 1141.35   11.94   0
   4 -15   1 1126.07   11.90   0
   4  15   1 1249.25   16.00   0
  -5 -15  -1  720.66   15.70   0
   5 -15   1  794.49    9.23   0
  -5  15  -1  717.41    9.04   0
  -5  15  -1  710.01    8.96   0
   5 -15   1  759.13    9.11   0
   5  15   1  794.75   11.46   0
  -5 -15  -1  693.61   15.91   0
  -6  15  -1  147.31    9.38   0
   6 -15   1  134.46    9.56   0
  -6 -15  -1  114.69   19.30   0
  -6 -15  -1   99.16   16.86   0
  -6  15  -1  138.78    9.32   0
   6 -15   1  157.02    9.53   0
   6  15   1  141.16    8.38   0
  -7  15  -1  312.29   10.21   0
   7 -15   1  373.27   10.30   0
   7 -15   1  345.57   10.18   0
  -7  15  -1  317.51    9.96   0
   7  15   1  327.36    9.42   0
  -7 -15  -1  309.36    9.28   0
  -7 -15  -1  260.61    7.53   0
   8  15   1  155.75    8.65   0
   8 -15   1  172.74    7.39   0
  -8  15  -1  180.04    9.62   0
   8 -15   1  190.52    9.79   0
  -8 -15  -1  159.88    8.34   0
  -8 -15  -1  137.22    8.54   0
   9 -15   1  289.51   12.27   0
  -9  15  -1  263.23   12.10   0
   9  15   1  251.75   10.83   0
   9 -15   1  269.81   11.99   0
  -9 -15  -1  224.24   11.10   0
  -9 -15  -1  195.67   13.30   0
  -9 -16   1    4.01   11.39   0
   9  16  -1   20.80    8.60   0
   9 -16  -1   26.22   10.81   0
   9 -16  -1   25.80   10.86   0
  -9  16   1   19.70   10.62   0
  -9 -16   1   23.03    9.20   0
   8 -16  -1   21.27   10.69   0
   8  16  -1   12.88    7.22   0
  -8  16   1    4.10   10.69   0
   8 -16  -1    4.40   10.64   0
  -8 -16   1    6.33    7.16   0
  -8 -16   1    6.05    7.22   0
   7 -16  -1    5.19    8.81   0
   7  16  -1   13.27    7.29   0
  -7 -16   1    6.70    7.11   0
   7 -16  -1    2.83    8.67   0
  -7 -16   1   -3.78    7.06   0
  -7  16   1   13.51    8.68   0
  -6 -16   1   60.71   13.78   0
   6 -16  -1   58.48    9.25   0
  -6  16   1   59.62    9.12   0
   6 -16  -1   67.95    9.10   0
  -6 -16   1   27.39   12.67   0
   6  16  -1   50.20    7.81   0
  -5 -16   1   11.55    9.71   0
   5 -16  -1   16.60    7.09   0
  -5 -16   1    5.30    8.93   0
   5  16  -1    8.47    7.69   0
  -5  16   1    7.70    7.18   0
   5 -16  -1    8.52    7.21   0
  -5  16   1   15.18    7.11   0
  -4 -16   1   45.72    9.17   0
   4 -16  -1   49.27    5.57   0
   4  16  -1   62.75    8.01   0
  -4  16   1   47.75    7.54   0
  -4 -16   1   46.65    8.30   0
   4 -16  -1   32.63    7.73   0
  -4  16   1   51.19    5.50   0
   3 -16  -1  590.70    9.98   0
  -3 -16   1  557.00   10.81   0
  -3  16   1  532.16    8.21   0
  -3  16   1  578.62    9.77   0
   3  16  -1  562.97   11.12   0
  -3 -16   1  530.10   11.21   0
   3 -16  -1  550.99    8.25   0
   2 -16  -1  619.23    8.75   0
  -2  16   1  712.91   10.58   0
  -2 -16   1  675.18   11.17   0
   2 -16  -1  682.05   10.48   0
  -2 -16   1  686.43   11.36   0
  -2  16   1  655.80    8.88   0
   2  16  -1  693.25   11.50   0
  -1  16   1  577.08    8.60   0
   1 -16  -1  548.99    8.39   0
   1 -16  -1  606.06   10.07   0
  -1 -16   1  584.79   10.45   0
   1  16  -1  582.44   10.61   0
  -1 -16   1  564.33   10.57   0
  -1  16   1  604.22   10.33   0
   1  16  -1  629.47   10.89   0
   0  16   1   11.77    7.67   0
   0  16   1    7.63    7.63   0
   0 -16  -1   -0.07    7.49   0
   0  16  -1   11.59    7.87   0
   0 -16   1    1.24    7.67   0
   0 -16   1   14.32    7.29   0
   0 -16  -1    6.93    7.38   0
   0  16  -1    7.43    7.53   0
   1 -16   1   42.84    7.75   0
  -1  16  -1   40.49    7.86   0
   1  16   1   56.54    7.87   0
   1  16   1   51.32    8.20   0
   1 -16   1   43.37    5.42   0
  -1 -16  -1   51.59    7.74   0
  -1 -16  -1   56.44    7.64   0
  -1  16  -1   45.79    5.60   0
   2  16   1    6.85    7.70   0
   2 -16   1    1.60    7.33   0
   2 -16   1   -1.26    7.57   0
  -2  16  -1   -3.49    7.38   0
  -2 -16  -1    1.83    7.41   0
  -2 -16  -1    1.06    7.25   0
  -2  16  -1    2.19    5.32   0
  -3  16  -1  439.72    7.70   0
  -3 -16  -1  456.48   10.35   0
   3 -16   1  446.43    9.42   0
  -3 -16  -1  433.45   10.50   0
   3 -16   1  487.38    7.96   0
  -3  16  -1  445.08    9.46   0
   3  16   1  503.69   10.97   0
  -4  16  -1    9.13    7.19   0
   4  16   1   19.85    7.80   0
   4 -16   1   15.07    7.28   0
  -4  16  -1   12.45    7.35   0
  -4 -16  -1   11.43    7.45   0
  -4 -16  -1   13.11    9.32   0
   4 -16   1   17.67    7.32   0
   5 -16   1   41.59    7.43   0
   5  16   1   30.52    7.81   0
   5 -16   1   31.00    7.37   0
  -5  16  -1   43.82    7.28   0
  -5  16  -1   22.49    7.42   0
  -5 -16  -1   35.42    9.65   0
  -5 -16  -1   37.55    7.93   0
   6 -16   1  150.39    7.12   0
  -6  16  -1  132.02    6.90   0
   6 -16   1  167.45    9.37   0
   6  16   1  138.64    8.27   0
  -6 -16  -1  133.90   16.74   0
  -6  16  -1  134.88    9.12   0
  -6 -16  -1  114.05   15.39   0
   7 -16   1   17.06    8.70   0
  -7  16  -1   -4.26    6.02   0
   7  16   1    7.78    7.22   0
  -7  16  -1    4.75    8.62   0
  -7 -16  -1   -3.55    7.18   0
  -7 -16  -1   -5.03    7.06   0
   7 -16   1  -10.86    6.25   0
   8  16   1   55.09    7.50   0
   8 -16   1   71.75    8.02   0
   8 -16   1   79.37   11.01   0
  -8 -16  -1   50.31    7.71   0
  -8 -16  -1   44.61    7.70   0
  -8  16  -1   67.94   10.87   0
   9 -16   1   62.81   11.09   0
  -9  16  -1   54.70   11.12   0
  -9 -16  -1   63.63    9.51   0
   9  16   1   56.25    9.11   0
  -9 -16  -1   41.16    9.82   0
   9 -16   1   75.01   10.97   0
   9 -17  -1   14.22   11.88   0
  -9 -17   1    3.07    9.32   0
   9  17  -1   16.96    8.70   0
  -9  17   1   21.33   11.44   0
   9 -17  -1    5.42   12.00   0
  -9 -17   1    9.24    9.17   0
  -8 -17   1  244.72   12.87   0
  -8  17   1  297.90   11.99   0
  -8 -17   1  255.06   10.94   0
   8 -17  -1  323.22   12.15   0
   8 -17  -1  358.61   12.07   0
   8  17  -1  305.03   11.24   0
  -7 -17   1   93.24    8.12   0
   7 -17  -1  127.92    9.34   0
  -7  17   1  110.50    9.38   0
  -7 -17   1  108.80    8.17   0
   7 -17  -1  128.16    7.01   0
   7  17  -1  133.58    8.16   0
  -6 -17   1  248.13   14.06   0
   6 -17  -1  562.19   11.08   0
   6 -17  -1  593.25    8.84   0
  -6 -17   1  504.49   17.79   0
  -6  17   1  548.06   10.89   0
   6  17  -1  519.48   10.30   0
  -5  17   1  302.16    9.98   0
  -5 -17   1  261.19   11.94   0
  -5 -17   1  290.35   12.90   0
   5 -17  -1  298.57   10.11   0
   5 -17  -1  296.16    7.62   0
  -5  17   1  296.84    7.81   0
   5  17  -1  279.25    7.10   0
   4 -17  -1  195.03    6.29   0
  -4 -17   1  194.72    9.15   0
  -4 -17   1  193.35    8.83   0
   4 -17  -1  232.89    8.16   0
  -4  17   1  201.56    8.07   0
  -4  17   1  213.63    6.25   0
   4  17  -1  211.46    9.12   0
   3  17  -1   96.71    9.66   0
  -3 -17   1   99.11    8.15   0
  -3  17   1  103.45    7.72   0
  -3 -17   1  101.35    7.84   0
   3 -17  -1  108.56    7.67   0
   3 -17  -1   99.16    7.75   0
  -3  17   1  106.32    5.69   0
  -2  17   1 1432.83   12.98   0
  -2 -17   1 1462.13   14.28   0
  -2 -17   1 1396.26   14.12   0
   2 -17  -1 1430.67   12.99   0
   2  17  -1 1404.83   12.85   0
  -2  17   1 1439.12   12.99   0
   2 -17  -1 1380.89   12.84   0
   1  17  -1  617.78   10.70   0
   1  17  -1  666.47   11.13   0
  -1 -17   1  619.09   10.80   0
  -1  17   1  635.60   10.38   0
  -1  17   1  621.90   10.48   0
  -1 -17   1  605.67   10.52   0
   1 -17  -1  597.96   10.12   0
   1 -17  -1  608.63   10.22   0
   0 -17  -1  103.85    7.91   0
   0 -17   1  104.91    5.95   0
   0  17   1  103.81    8.05   0
   0  17  -1   99.71    7.83   0
   0 -17   1   85.21    7.80   0
   0  17  -1   96.62    6.07   0
   0  17   1   89.05    8.05   0
   0 -17  -1   82.47    7.88   0
  -1  17  -1  567.77   10.07   0
   1 -17   1  528.50    9.93   0
  -1  17  -1  544.14    9.91   0
  -1 -17  -1  536.96   10.14   0
   1  17   1  568.39    8.99   0
   1  17   1  557.23    8.92   0
   1 -17   1  546.77    9.70   0
  -1 -17  -1  527.92    8.67   0
   2 -17   1  392.36    9.18   0
  -2  17  -1  383.88    9.24   0
  -2  17  -1  378.56    7.41   0
   2 -17   1  400.25    7.46   0
  -2 -17  -1  362.45    7.95   0
  -2 -17  -1  403.58    9.59   0
   2  17   1  430.22   10.07   0
  -3 -17  -1    5.63    7.34   0
   3  17   1   12.59    7.55   0
  -3  17  -1    7.53    7.33   0
   3 -17   1   11.09    7.32   0
  -3  17  -1    4.46    5.10   0
   3 -17   1    8.87    5.06   0
  -3 -17  -1   12.36    7.46   0
  -4 -17  -1  145.75    8.46   0
   4 -17   1  197.87    7.98   0
   4  17   1  187.22    9.01   0
  -4  17  -1  164.90    7.84   0
  -4  17  -1  154.03    6.10   0
   4 -17   1  163.42    6.00   0
  -4 -17  -1  170.32   10.13   0
  -5 -17  -1  686.92   15.99   0
   5 -17   1  689.15    9.42   0
  -5  17  -1  712.57   11.50   0
   5  17   1  709.95   10.62   0
   5 -17   1  798.80   11.68   0
  -5 -17  -1  647.02   16.17   0
  -5  17  -1  663.43    9.32   0
   6  17   1  326.11    9.23   0
  -6  17  -1  337.97    9.94   0
  -6 -17  -1  263.38   16.77   0
   6 -17   1  316.42   10.20   0
  -6  17  -1  307.78    7.94   0
   6 -17   1  375.14    8.10   0
  -6 -17  -1  307.16   18.04   0
  -7  17  -1  195.34    9.56   0
   7 -17   1  220.74    9.53   0
  -7  17  -1  194.78    9.58   0
  -7 -17  -1  162.53    8.27   0
   7  17   1  167.45    6.69   0
   7 -17   1  212.34    9.76   0
  -7 -17  -1  146.82    8.25   0
  -8 -17  -1   90.08    9.82   0
   8  17   1  110.70    9.71   0
   8 -17   1  132.56   11.04   0
  -8  17  -1  101.71   11.11   0
   8 -17   1  122.14   11.09   0
  -8 -17  -1  114.33    9.43   0
  -9 -17  -1   -2.45   10.73   0
   9 -17   1   12.81    9.02   0
  -9 -17  -1    8.86    9.06   0
  -9  17  -1   -4.05    9.10   0
   9  17   1   -1.97    8.48   0
   9 -17   1   10.58    7.53   0
  -8 -18   1    1.71    8.96   0
   8 -18  -1   18.52    7.51   0
   8  18  -1    9.99    8.88   0
  -8  18   1   12.12    7.50   0
  -8 -18   1    3.66    8.97   0
   8 -18  -1    1.70    7.74   0
  -7  18   1   77.04   10.03   0
   7 -18  -1   88.90    9.89   0
   7  18  -1   77.30    7.72   0
  -7 -18   1   56.84    7.54   0
   7 -18  -1   85.18    9.99   0
  -7 -18   1   67.04    7.59   0
  -6  18   1    2.41    8.67   0
  -6 -18   1    4.45   11.62   0
  -6 -18   1   16.86   13.03   0
   6 -18  -1   19.15    8.81   0
   6 -18  -1   25.96    8.70   0
   6  18  -1   15.68    7.22   0
   5 -18  -1  135.17    9.35   0
   5 -18  -1  164.64    9.15   0
  -5 -18   1  133.08   11.75   0
  -5 -18   1  127.38   10.51   0
  -5  18   1  159.26    9.25   0
   5  18  -1  125.58    8.08   0
  -5  18   1  121.56    9.19   0
   4  18  -1   62.37    9.69   0
  -4 -18   1   65.31    9.63   0
  -4  18   1   54.75    6.66   0
  -4  18   1   63.46    9.06   0
   4 -18  -1   62.17    6.75   0
   4 -18  -1   70.42    9.15   0
  -4 -18   1   55.47   11.30   0
  -3  18   1   11.06    7.14   0
   3  18  -1    2.58    7.19   0
  -3  18   1    6.10    4.98   0
  -3 -18   1    2.15    7.08   0
   3 -18  -1    4.01    5.06   0
   3 -18  -1   10.53    6.98   0
  -3 -18   1    2.44    7.22   0
  -2 -18   1    2.73    7.38   0
  -2  18   1    7.95    5.15   0
   2 -18  -1  -10.16    7.24   0
  -2  18   1   -1.83    7.24   0
  -2 -18   1    1.87    7.13   0
   2 -18  -1   -3.12    4.99   0
   2  18  -1   -3.05    7.36   0
   1 -18  -1  326.36    7.19   0
   1 -18  -1  328.68    7.19   0
  -1 -18   1  367.30    9.05   0
  -1  18   1  359.09    9.06   0
  -1 -18   1  325.17    7.47   0
  -1  18   1  348.02    7.25   0
   1  18  -1  336.12    9.20   0
   0 -18  -1  371.89    7.40   0
   0  18  -1  337.27    7.42   0
   0  18   1  381.24    7.61   0
   0  18  -1  383.02    9.46   0
   0 -18   1  364.19    9.18   0
   0 -18  -1  350.40    9.11   0
   0  18   1  397.91    9.43   0
   0 -18   1  367.11    9.08   0
   1  18   1  252.53    8.83   0
  -1  18  -1  228.03    8.37   0
  -1  18  -1  226.74    6.75   0
   1  18   1  265.28    9.28   0
  -1 -18  -1  258.42    8.77   0
  -1 -18  -1  247.02    8.69   0
   1 -18   1  249.80    8.46   0
   1 -18   1  230.30    6.78   0
  -2  18  -1   76.28    7.80   0
   2 -18   1   86.66    7.54   0
  -2  18  -1   79.74    7.50   0
  -2 -18  -1   94.78    7.81   0
  -2 -18  -1   86.22    7.82   0
   2  18   1   77.75    7.86   0
   2 -18   1   75.73    7.66   0
  -3  18  -1   18.75    7.02   0
  -3 -18  -1   18.51    7.26   0
   3 -18   1   14.59    5.14   0
   3  18   1   15.64    7.53   0
  -3  18  -1   21.25    7.21   0
  -3 -18  -1   16.46    7.24   0
   3 -18   1   21.34    7.25   0
   4 -18   1   33.88    8.95   0
  -4  18  -1   37.32    8.89   0
  -4 -18  -1   18.09    9.19   0
  -4  18  -1   16.16    8.89   0
   4  18   1   23.34    9.30   0
   4 -18   1   17.85    8.95   0
  -4 -18  -1   26.14    9.04   0
   5 -18   1  289.71   10.01   0
  -5  18  -1  304.67   10.11   0
   5 -18   1  310.39    9.98   0
  -5 -18  -1  273.22   13.19   0
  -5 -18  -1  279.56   13.50   0
  -5  18  -1  285.09    9.83   0
   5  18   1  293.52    8.77   0
  -6 -18  -1   46.71   12.26   0
   6 -18   1   71.90    8.84   0
  -6  18  -1   65.70    6.34   0
  -6 -18  -1   44.19   12.91   0
   6 -18   1   47.74    6.42   0
  -6  18  -1   54.96    8.73   0
   6  18   1   44.56    7.51   0
   7  18   1   93.99    7.87   0
  -7 -18  -1   70.98    7.83   0
   7 -18   1  128.38   10.10   0
  -7  18  -1  120.29   10.99   0
  -7  18  -1  126.04   10.12   0
  -7 -18  -1   90.15    7.77   0
   7 -18   1  134.87   11.10   0
   8 -18   1    1.89   10.59   0
  -8 -18  -1    4.88    6.07   0
  -8 -18  -1   -2.04    8.94   0
   8 -18   1   14.92   10.52   0
   8  18   1   -3.57    8.78   0
  -8  18  -1   -4.86   10.45   0
   8 -19  -1  219.20   11.84   0
   8  19  -1  195.21   10.70   0
   8 -19  -1  235.12   11.82   0
  -8  19   1  190.01   12.05   0
  -8 -19   1  172.98   12.37   0
  -8 -19   1  163.17   10.50   0
   7 -19  -1   43.43   10.86   0
   7 -19  -1   50.94   10.60   0
  -7  19   1   49.08   10.50   0
  -7 -19   1   22.22    5.21   0
   7  19  -1   19.05    5.35   0
  -7 -19   1   30.28    8.25   0
  -6 -19   1  114.58   12.22   0
   6  19  -1  121.34    7.86   0
   6 -19  -1  112.07    9.05   0
   6 -19  -1  107.31    9.30   0
  -6  19   1  126.37    8.98   0
  -6 -19   1   69.80   13.93   0
   5 -19  -1   13.56    8.85   0
  -5 -19   1   18.18   10.76   0
   5 -19  -1   20.48    6.08   0
  -5  19   1   23.45    6.18   0
  -5  19   1   30.01    8.64   0
   5  19  -1   24.33    5.10   0
  -5 -19   1   16.30   11.54   0
  -4  19   1  336.63    9.94   0
  -4 -19   1  332.37   10.91   0
   4  19  -1  392.66   11.34   0
   4 -19  -1  343.77    7.76   0
  -4 -19   1  327.74   11.28   0
  -4  19   1  359.60    8.12   0
   4 -19  -1  331.42    9.99   0
   3 -19  -1  542.54   11.13   0
   3  19  -1 2085.29   19.56   0
  -3 -19   1  553.27   13.69   0
   3 -19  -1  567.12    9.01   0
  -3  19   1  601.10   11.05   0
  -3 -19   1  564.64   11.65   0
  -3  19   1  557.92    8.93   0
  -2  19   1  375.01    7.08   0
  -2  19   1  393.48    8.76   0
  -2 -19   1  375.57    9.31   0
   2 -19  -1  374.68    8.81   0
   2  19  -1  393.36    9.34   0
  -2 -19   1  376.90    9.18   0
   2 -19  -1  365.78    7.25   0
   1 -19  -1   -3.20    7.06   0
   1 -19  -1    3.84    4.90   0
  -1  19   1    7.64    5.08   0
  -1 -19   1    8.19    7.10   0
  -1 -19   1    4.79    7.15   0
   1  19  -1    4.44    7.11   0
  -1  19   1    1.61    7.14   0
   0  19   1  444.42    7.98   0
   0 -19   1  425.07    9.44   0
   0 -19   1  457.03    9.51   0
   0  19  -1  459.93    9.35   0
   0 -19  -1  462.10    9.38   0
   0 -19  -1  452.61    9.43   0
   0  19  -1  466.32    9.67   0
   0  19   1  482.65    9.62   0
  -1  19  -1   -0.92    5.11   0
   1  19   1    4.58    7.18   0
  -1  19  -1    1.32    4.99   0
   1 -19   1    1.59    5.12   0
  -1 -19  -1    5.29    7.07   0
   1 -19   1   15.82    4.92   0
  -1 -19  -1    5.14    7.20   0
  -2 -19  -1  784.23   11.23   0
   2 -19   1  715.50    8.84   0
  -2 -19  -1  756.53   11.31   0
  -2  19  -1  697.23    8.80   0
   2 -19   1  812.02   10.64   0
   2  19   1  813.92   11.58   0
  -2  19  -1  788.04   10.33   0
  -3 -19  -1   33.22    9.13   0
  -3 -19  -1   36.69    8.97   0
  -3  19  -1   30.69    8.80   0
   3 -19   1   38.50    6.41   0
  -3  19  -1   27.62    6.40   0
   3 -19   1   43.89    8.86   0
   3  19   1   42.93    9.32   0
  -4 -19  -1   26.89    8.91   0
  -4  19  -1    9.32    8.75   0
  -4 -19  -1   27.38   11.10   0
   4 -19   1    2.13    8.60   0
   4 -19   1   -2.20    8.77   0
   4  19   1   -0.90    5.27   0
  -4  19  -1   -1.44    8.48   0
  -5 -19  -1   11.27   11.11   0
  -5 -19  -1    8.70    9.08   0
   5 -19   1   -1.35    8.65   0
  -5  19  -1   10.62    8.50   0
  -5  19  -1   -9.18    8.89   0
   5 -19   1   -3.01    8.89   0
   5  19   1    7.30    5.02   0
  -6 -19  -1   47.25   12.12   0
  -6 -19  -1   49.16   12.42   0
  -6  19  -1   48.76    8.96   0
   6 -19   1   37.61    9.00   0
   6 -19   1   65.13    8.93   0
  -6  19  -1   53.51    8.88   0
   6  19   1   33.24    7.42   0
   7  19   1  180.01    9.07   0
  -7 -19  -1  126.53    9.02   0
   7 -19   1  179.06   11.25   0
  -7 -19  -1  158.71    9.05   0
  -7  19  -1  177.89    8.51   0
  -7  19  -1  141.88    8.41   0
   7 -19   1  182.35    8.62   0
   8 -19   1   76.73   11.12   0
  -8  19  -1   67.47   10.90   0
   8 -19   1   55.03   11.09   0
   8  19   1   47.92    9.30   0
  -8 -19  -1   37.45    9.23   0
  -8 -19  -1   47.88    9.38   0
  -7  20   1   34.65   10.44   0
   7 -20  -1   35.73   10.54   0
  -7 -20   1   -1.11   23.17   0
  -7 -20   1    7.85   26.39   0
   7  20  -1   16.51    8.92   0
   7 -20  -1   14.70    7.73   0
   6 -20  -1   11.72   10.37   0
   6 -20  -1    7.24   10.40   0
  -6 -20   1    6.00   13.38   0
  -6 -20   1   -1.96   14.08   0
   6  20  -1    9.87    6.90   0
  -6  20   1   -1.97   10.40   0
   5 -20  -1   44.99    8.84   0
  -5 -20   1   30.26   10.79   0
   5 -20  -1   34.98    8.90   0
  -5  20   1   18.14    8.83   0
  -5 -20   1   35.83    9.61   0
   5  20  -1   48.84    7.20   0
   4 -20  -1   91.25    9.31   0
   4  20  -1  118.54    9.88   0
  -4  20   1  113.80    9.40   0
  -4 -20   1  104.98    9.62   0
  -4 -20   1   91.02    9.86   0
   4 -20  -1   95.91    9.10   0
  -4  20   1   94.45    9.24   0
  -3 -20   1   91.07    9.27   0
  -3 -20   1   90.11    9.58   0
   3  20  -1   94.39    9.75   0
  -3  20   1   80.15    9.20   0
   3 -20  -1   98.81    9.07   0
  -3  20   1   85.03    6.75   0
   3 -20  -1   93.61    9.09   0
   2 -20  -1   48.24    8.98   0
  -2 -20   1   24.52    9.40   0
  -2  20   1   33.09    9.04   0
   2 -20  -1   48.90    8.86   0
  -2  20   1   34.25    9.02   0
   2  20  -1   38.01    9.31   0
  -2 -20   1   49.79    8.94   0
  -1 -20   1  964.65   12.77   0
   1 -20  -1  993.16   12.36   0
   1 -20  -1  916.88   12.35   0
  -1 -20   1 1000.94   12.80   0
  -1  20   1  934.04   10.53   0
   1  20  -1  967.43   12.79   0
  -1  20   1  973.30   12.54   0
   0  20  -1  182.41    9.68   0
   0  20   1  187.72    8.90   0
   0 -20  -1  171.27    9.59   0
   0  20   1  178.15   10.04   0
   0 -20  -1  168.23    8.88   0
   0 -20   1  163.30    9.66   0
   0 -20   1  163.60    9.75   0
   0  20  -1  178.01    9.97   0
   1  20   1  358.12   10.56   0
  -1 -20  -1  326.39   10.43   0
  -1 -20  -1  340.22   10.47   0
   1 -20   1  327.63   10.21   0
  -1  20  -1  328.53   10.26   0
  -1  20  -1  332.89   10.43   0
   1 -20   1  341.40   10.19   0
  -2 -20  -1   70.41    6.72   0
   2 -20   1   64.89    9.04   0
  -2  20  -1   67.22    9.04   0
  -2  20  -1   47.68    6.83   0
  -2 -20  -1   67.69    6.71   0
   2  20   1   59.03    6.89   0
   2 -20   1   59.99    6.65   0
  -3 -20  -1   34.82    8.94   0
  -3 -20  -1   44.30    9.04   0
  -3  20  -1   27.18    8.89   0
   3 -20   1   51.71    6.40   0
  -3  20  -1   42.39    6.24   0
   3  20   1   47.51    9.04   0
   3 -20   1   33.12    8.83   0
   4 -20   1   -6.12    6.09   0
   4  20   1   10.45    7.08   0
  -4  20  -1    4.34    5.97   0
  -4 -20  -1   -0.99    8.86   0
  -4 -20  -1   -1.58    8.87   0
   4 -20   1    2.32    6.20   0
  -4  20  -1   -4.18    6.02   0
   5 -20   1    2.40    6.17   0
  -5  20  -1    0.21    8.62   0
   5 -20   1   -3.73    8.60   0
  -5  20  -1    4.47    6.07   0
  -5 -20  -1    3.78    8.90   0
   5  20   1   -2.04    4.95   0
  -5 -20  -1    4.02    9.07   0
  -6 -20  -1   69.67   12.06   0
   6 -20   1  111.51   10.86   0
  -6 -20  -1   69.17   15.35   0
   6  20   1   69.99    7.49   0
   6 -20   1   75.62    7.92   0
  -6  20  -1   73.98   10.68   0
  -6  20  -1   79.07    7.83   0
  -7 -20  -1   -4.58    8.79   0
  -7  20  -1  -13.33    7.46   0
   7 -20   1    9.23   10.63   0
   7 -20   1  -16.56   10.72   0
   7  20   1   -8.34    8.72   0
  -7 -20  -1   -6.80    8.59   0
  -7 -21   1    3.60   21.19   0
   7 -21  -1   13.06   10.31   0
  -7 -21   1    0.97   21.43   0
   7  21  -1   -5.73    8.79   0
  -7  21   1   -1.97    7.40   0
   7 -21  -1   -5.22    7.56   0
   6 -21  -1  112.18   10.86   0
  -6 -21   1   98.74   14.52   0
  -6 -21   1   64.57   14.72   0
  -6  21   1   87.63   10.99   0
   6 -21  -1  116.66    8.10   0
   6  21  -1  112.87    9.42   0
   5 -21  -1  118.10    9.21   0
  -5 -21   1  134.66   12.18   0
   5 -21  -1  120.06    9.26   0
   5  21  -1  116.14    7.87   0
  -5 -21   1  100.90    9.96   0
  -5  21   1  117.47    9.16   0
  -4  21   1 1163.85   13.07   0
  -4 -21   1 1113.60   15.26   0
  -4 -21   1 1054.77   15.31   0
   4 -21  -1 1241.77   13.10   0
   4  21  -1 1313.28   16.23   0
   4 -21  -1 1210.13   13.04   0
  -3 -21   1   38.96    9.20   0
   3  21  -1   43.32    6.61   0
  -3  21   1   55.11    8.87   0
   3 -21  -1   42.13    8.74   0
  -3  21   1   25.59    6.54   0
   3 -21  -1   37.62    6.44   0
  -3 -21   1   34.84    8.95   0
   2  21  -1  177.54    9.83   0
   2 -21  -1  175.66    9.34   0
   2 -21  -1  177.39    9.43   0
  -2 -21   1  175.93    7.20   0
  -2  21   1  172.90    9.37   0
  -2  21   1  188.66    9.62   0
  -2 -21   1  180.96    9.79   0
  -1 -21   1  610.75   11.63   0
  -1 -21   1  631.28   11.47   0
   1 -21  -1  629.49   11.27   0
   1 -21  -1  592.00    9.26   0
   1  21  -1  650.37   11.71   0
  -1  21   1  597.81    9.16   0
  -1  21   1  690.85   11.57   0
   0 -21  -1  811.33   10.20   0
   0  21   1  887.55   10.44   0
   0  21  -1  835.45   12.08   0
   0 -21  -1  898.69   12.32   0
   0 -21   1  875.57   12.24   0
   0 -21   1  887.27   12.29   0
   1 -21   1   37.56    8.82   0
  -1  21  -1   11.37    9.12   0
  -1 -21  -1    5.86    8.90   0
  -1  21  -1   39.29    6.41   0
   1 -21   1   26.50    8.87   0
   1  21   1   19.09    8.97   0
  -1 -21  -1   26.79    8.88   0
   2 -21   1   22.45    6.24   0
  -2  21  -1   23.03    8.66   0
  -2 -21  -1   26.05    8.83   0
  -2  21  -1   26.77    6.15   0
  -2 -21  -1   34.84    8.65   0
   2 -21   1   16.56    6.25   0
   2  21   1   24.27    8.90   0
   3  21   1  155.07    9.74   0
  -3  21  -1  112.76    9.29   0
  -3  21  -1  130.73    6.90   0
  -3 -21  -1  141.57    9.43   0
   3 -21   1  154.92    6.80   0
   3 -21   1  142.87    9.17   0
  -3 -21  -1  136.87    9.40   0
  -4 -21  -1  317.96   10.96   0
  -4  21  -1  293.88    7.80   0
   4 -21   1  341.30    7.85   0
   4  21   1  269.19    8.65   0
  -4  21  -1  273.80    7.91   0
  -4 -21  -1  287.72   10.80   0
   4 -21   1  289.34    7.75   0
   5 -21   1  108.56    9.28   0
  -5 -21  -1  102.57   11.96   0
  -5 -21  -1   92.78   10.20   0
  -5  21  -1   94.26    9.18   0
   5  21   1  109.80    7.63   0
   5 -21   1   97.44    9.38   0
  -5  21  -1  100.23    9.32   0
   6  21   1   22.56    8.79   0
  -6  21  -1   17.35    7.40   0
   6 -21   1   12.18   10.62   0
  -6  21  -1    1.82   10.34   0
  -6 -21  -1   13.18   14.40   0
   6 -21   1   35.47   10.47   0
  -6 -21  -1   18.00   11.31   0
  -7 -21  -1   45.39    9.09   0
  -7  21  -1   35.26   11.04   0
   7 -21   1   66.93   10.88   0
   7  21   1   53.34    9.13   0
   7 -21   1   42.98   11.08   0
  -7 -21  -1   40.91    9.11   0
  -6 -22   1   15.59   14.29   0
  -6  22   1   41.85   10.45   0
   6 -22  -1   26.21   10.50   0
   6  22  -1   27.32    8.82   0
  -6 -22   1   23.79   13.64   0
   6 -22  -1   13.49   10.74   0
   5 -22  -1    5.31    7.31   0
   5  22  -1    4.59    4.87   0
  -5  22   1    6.68    7.19   0
   5 -22  -1  -16.26    7.52   0
  -5 -22   1    5.70   10.73   0
  -5 -22   1    3.18   13.73   0
   4  22  -1    0.37    7.04   0
  -4  22   1   10.38    6.04   0
  -4 -22   1   11.87    8.96   0
  -4 -22   1    5.19    8.85   0
   4 -22  -1    5.14    5.98   0
   4 -22  -1    1.65    6.22   0
  -3  22   1   17.96    8.64   0
  -3 -22   1   16.04    9.06   0
   3  22  -1   17.28    9.12   0
   3 -22  -1    1.32    8.80   0
  -3 -22   1   14.88    8.71   0
   3 -22  -1   10.01    8.57   0
   2 -22  -1   42.80    6.45   0
  -2  22   1   37.26    6.40   0
   2 -22  -1   42.86    6.47   0
  -2 -22   1   47.64    8.79   0
   2  22  -1   41.95    9.11   0
  -2 -22   1   40.64    9.20   0
   1  22  -1  102.16    9.17   0
   1 -22  -1   79.28    9.18   0
  -1  22   1   91.32    9.09   0
  -1 -22   1   95.33    9.13   0
  -1 -22   1   84.02    9.42   0
   1 -22  -1   87.61    9.09   0
   0  22   1   25.38    8.83   0
   0  22  -1   33.16    8.61   0
   0 -22   1   30.26    8.74   0
   0 -22   1   19.07    8.78   0
   0 -22  -1   18.28    8.74   0
   0 -22  -1   25.24    8.66   0
  -1 -22  -1   39.40    6.45   0
  -1 -22  -1   39.39    8.88   0
   1 -22   1   57.43    8.69   0
   1 -22   1   42.88    8.85   0
   1  22   1   37.28    8.96   0
  -1  22  -1   37.46    8.82   0
  -1  22  -1   41.73    9.02   0
  -2  22  -1    4.98    8.57   0
  -2  22  -1   -1.84    8.72   0
  -2 -22  -1    6.17    8.47   0
   2 -22   1   -1.67    8.86   0
  -2 -22  -1   17.00    8.66   0
   2  22   1    6.60    8.95   0
   2 -22   1   27.93    8.61   0
   3 -22   1   -4.05    5.97   0
  -3 -22  -1    5.45    8.73   0
   3  22   1    3.61    8.84   0
   3 -22   1   -2.29    8.50   0
  -3  22  -1   -0.26    8.49   0
  -3 -22  -1    7.58    8.62   0
  -3  22  -1   -1.99    6.00   0
  -4  22  -1  150.05    9.27   0
  -4  22  -1  170.83    7.14   0
   4 -22   1  164.46    7.11   0
  -4 -22  -1  158.31   10.16   0
  -4 -22  -1  141.77   10.19   0
   4  22   1  125.24    7.83   0
   4 -22   1  145.06    9.35   0
  -5  22  -1  175.70   11.41   0
  -5  22  -1  192.83   11.28   0
   5 -22   1  211.53   11.30   0
   5  22   1  153.60    8.12   0
  -5 -22  -1  189.90   14.66   0
   5 -22   1  197.99   11.18   0
  -5 -22  -1  186.78   12.66   0
   6  22   1   73.38    9.29   0
  -6 -22  -1   68.04   12.73   0
  -6 -22  -1   67.80   14.88   0
   6 -22   1   85.97   10.96   0
  -6  22  -1   93.19   10.93   0
   6 -22   1  105.83   11.10   0
   6  23  -1   31.29    6.56   0
  -6 -23   1   39.92   11.43   0
  -6  23   1   48.67   11.63   0
   6 -23  -1   14.15   11.89   0
   6 -23  -1   28.15   10.69   0
  -6 -23   1   34.88   14.29   0
  -5  23   1    7.05    7.34   0
   5 -23  -1    2.88    7.40   0
   5  23  -1    1.71    8.71   0
  -5 -23   1   -4.32   10.64   0
   5 -23  -1    4.97    7.39   0
  -5 -23   1    4.88   11.15   0
  -4 -23   1  112.29   11.23   0
  -4  23   1   80.74    8.09   0
  -4 -23   1   86.60    8.56   0
   4 -23  -1  103.91   10.68   0
   4  23  -1   77.32    5.78   0
   4 -23  -1   75.78    7.99   0
   3 -23  -1  430.58   10.44   0
   3  23  -1  464.49   11.95   0
   3 -23  -1  413.74   10.68   0
  -3 -23   1  428.45   11.40   0
  -3 -23   1  422.80   11.37   0
  -3  23   1  405.54   10.55   0
   2 -23  -1  452.58   10.52   0
  -2  23   1  452.81   10.58   0
  -2 -23   1  437.82   11.06   0
   2 -23  -1  457.82    8.48   0
  -2 -23   1  445.95   11.07   0
   2  23  -1  433.83    9.02   0
   1 -23  -1  160.31    9.29   0
   1  23  -1  142.50    9.72   0
  -1 -23   1  165.83    7.20   0
  -1  23   1  164.43    7.01   0
  -1 -23   1  157.27    9.55   0
   1 -23  -1  139.07    7.04   0
   0  23   1  340.23    8.23   0
   0 -23   1  334.35    8.11   0
   0  23  -1  322.75    8.15   0
   0 -23   1  318.68    8.05   0
   0 -23  -1  316.72   10.41   0
   0 -23  -1  317.18    7.90   0
   1 -23   1   41.51    8.81   0
  -1 -23  -1   37.47    8.95   0
  -1  23  -1   47.64    8.78   0
  -1 -23  -1   42.69    6.27   0
   1 -23   1   50.91    8.61   0
   1  23   1   43.13    8.79   0
   2 -23   1  347.45   10.28   0
  -2 -23  -1  344.67   10.70   0
  -2  23  -1  346.71   10.07   0
   2  23   1  360.21   10.86   0
  -2  23  -1  348.95   10.40   0
   2 -23   1  378.48   10.22   0
  -2 -23  -1  345.00   10.84   0
  -3 -23  -1   35.60    8.98   0
   3 -23   1   50.86    8.66   0
   3 -23   1   33.36    8.75   0
  -3 -23  -1   37.68    6.58   0
  -3  23  -1   44.45    9.91   0
   3  23   1   50.68    9.15   0
  -3  23  -1   49.33    8.74   0
  -4  23  -1   12.32   10.44   0
  -4 -23  -1    4.63   10.81   0
   4 -23   1   -4.19   10.50   0
  -4 -23  -1   -4.16   13.36   0
   4 -23   1    9.07   10.57   0
   4  23   1    9.12    6.82   0
  -4  23  -1  -13.42   10.71   0
   5  23   1  148.43    9.65   0
   5 -23   1  173.01   11.29   0
  -5 -23  -1  143.38   14.55   0
  -5  23  -1  167.85   11.14   0
  -5 -23  -1  144.91   14.54   0
   5 -23   1  122.38   11.31   0
   6 -23   1  274.02   11.79   0
  -6 -23  -1  214.53   14.36   0
  -6  23  -1  256.26   12.99   0
   6 -23   1  299.27   13.11   0
   6  23   1  226.16   10.42   0
  -6 -23  -1  230.88   17.11   0
  -5  24   1   26.39   10.34   0
   5  24  -1   -1.33    8.65   0
   5 -24  -1   -1.03   10.39   0
  -5 -24   1    5.00   13.19   0
   5 -24  -1    5.61    7.38   0
  -5 -24   1   -5.47   13.75   0
   4  24  -1   83.48    6.67   0
  -4 -24   1   79.13   11.47   0
  -4  24   1   70.53   10.69   0
   4 -24  -1   80.51   10.79   0
   4 -24  -1   45.07   10.95   0
  -4 -24   1   77.84   11.04   0
  -3 -24   1   21.46   10.59   0
   3 -24  -1   21.65    7.47   0
   3  24  -1   35.10   11.10   0
  -3  24   1   11.87   10.78   0
  -3 -24   1   17.40   10.90   0
   3 -24  -1   23.79   10.54   0
   2 -24  -1   61.55    7.67   0
   2 -24  -1   59.59   10.71   0
  -2  24   1   59.68   10.74   0
   2  24  -1   67.04   11.17   0
  -2 -24   1   55.02   11.08   0
  -2 -24   1   54.54   10.87   0
  -1  24   1   22.17    9.84   0
   1 -24  -1   36.84    9.51   0
   1 -24  -1   28.17    8.73   0
  -1 -24   1   33.37    8.94   0
  -1 -24   1   42.72    9.61   0
   1  24  -1   31.37    9.96   0
   0 -24  -1   84.56    9.16   0
   0 -24   1   82.29    9.02   0
   0 -24   1   82.60    6.69   0
   0  24  -1   85.60    9.08   0
   0 -24  -1   78.49    9.10   0
   0  24   1  104.97    9.15   0
  -1  24  -1   29.41    6.28   0
   1 -24   1   23.43    8.78   0
  -1 -24  -1   31.85    6.28   0
   1 -24   1   25.33    6.25   0
  -1 -24  -1   22.75    6.28   0
   1  24   1   20.58    9.87   0
   2 -24   1  -11.16   10.44   0
  -2 -24  -1    6.98   10.47   0
   2  24   1    6.64   10.46   0
  -2  24  -1   -3.52    7.37   0
   2 -24   1   -4.96    7.33   0
  -2 -24  -1   10.96   10.44   0
   3  24   1    0.79    5.25   0
  -3 -24  -1    8.23   10.99   0
  -3 -24  -1    9.46   10.98   0
  -3  24  -1   17.01   10.49   0
   3 -24   1   23.68   10.46   0
   3 -24   1   -2.70   10.58   0
  -4  24  -1  152.97   11.32   0
   4 -24   1  140.20   11.39   0
  -4 -24  -1  136.30   11.90   0
  -4 -24  -1  145.94   11.92   0
   4 -24   1  156.51   11.07   0
   4  24   1  123.29    7.13   0
   5  24   1   10.12    8.84   0
  -5 -24  -1   36.86   13.84   0
   5 -24   1   29.39   10.73   0
   5 -24   1   32.93   10.70   0
  -5  24  -1   29.28   10.78   0
  -5 -24  -1   20.60   11.41   0
  -4 -25   1   32.41   11.03   0
   4  25  -1   28.78    8.84   0
   4 -25  -1   29.99   10.54   0
  -4  25   1   30.02   10.43   0
   4 -25  -1   30.11   10.68   0
  -4 -25   1   22.43   10.77   0
   3  25  -1   48.65    9.20   0
  -3 -25   1   87.10   11.47   0
   3 -25  -1   82.26    7.84   0
   3 -25  -1   70.23    7.98   0
  -3  25   1   79.09    8.01   0
  -3 -25   1   90.15   11.24   0
   2 -25  -1   51.41    7.78   0
   2 -25  -1   74.57    7.72   0
   2  25  -1   68.76    8.20   0
  -2 -25   1   59.38   11.04   0
  -2  25   1   53.61    7.83   0
  -2 -25   1   59.04   10.97   0
   1 -25  -1   32.51   10.48   0
   1 -25  -1   39.88   10.43   0
  -1 -25   1   32.58    7.61   0
   1  25  -1   32.20    7.81   0
  -1  25   1   42.57   10.61   0
  -1 -25   1   34.21   10.68   0
   0 -25   1   59.76    7.77   0
   0  25  -1   58.33    7.98   0
   0 -25  -1   68.68   10.60   0
   0 -25  -1   66.00   10.60   0
   0 -25   1   73.36   10.55   0
   0  25   1   74.04   10.72   0
   1  25   1  141.96   11.16   0
  -1  25  -1  165.27   11.04   0
   1 -25   1  111.31   11.25   0
   1 -25   1  134.14   11.07   0
  -1 -25  -1  137.53    8.31   0
  -1 -25  -1  131.73   11.09   0
  -2  25  -1  282.43   11.85   0
   2 -25   1  289.64   11.72   0
  -2 -25  -1  282.67    9.40   0
   2 -25   1  292.48   11.92   0
  -2 -25  -1  274.11   12.37   0
   2  25   1  303.22   12.52   0
  -3  25  -1  129.51   11.23   0
   3 -25   1  111.32   11.21   0
  -3 -25  -1  124.95   11.17   0
  -3 -25  -1  101.51   11.45   0
   3 -25   1  113.22   10.99   0
   3  25   1   94.80    6.84   0
  -4  25  -1   67.23   10.86   0
  -4 -25  -1   56.68   11.15   0
  -4 -25  -1   50.13   11.26   0
   4 -25   1   56.48   10.76   0
   4 -25   1   32.08   10.84   0
   4  25   1   51.35    8.88   0
   3 -26  -1   24.75   11.55   0
  -3 -26   1    8.44   10.94   0
   3  26  -1   29.98    8.57   0
  -3 -26   1   29.43    7.50   0
  -3  26   1   13.44   11.53   0
   3 -26  -1   21.66    7.68   0
   2 -26  -1   29.51   10.81   0
   2  26  -1   52.12   11.18   0
  -2 -26   1   47.83   10.88   0
   2 -26  -1   48.44    7.48   0
  -2  26   1   22.54   10.79   0
  -2 -26   1   19.31   10.83   0
  -1  26   1    5.48    7.25   0
   1  26  -1    3.11   10.64   0
  -1 -26   1   23.25   10.20   0
   1 -26  -1   -1.98    7.32   0
  -1 -26   1    7.67    7.50   0
   1 -26  -1    1.44   10.25   0
   0  26   1   -5.41   10.35   0
   0 -26  -1    4.37   10.18   0
   0  26  -1   18.18   10.45   0
   0 -26   1    8.44   10.17   0
   0 -26   1    7.93    7.26   0
   0 -26  -1  -11.47    7.45   0
   1 -26   1   56.06   10.52   0
  -1 -26  -1   54.65    7.98   0
   1 -26   1   72.41   10.65   0
  -1  26  -1   46.47   11.08   0
   1  26   1   75.18    7.85   0
  -1 -26  -1   66.24    7.81   0
   2 -26   1    3.55   10.53   0
   2  26   1   -4.96    6.12   0
  -2  26  -1    8.06   10.41   0
   2 -26   1    2.10   10.35   0
  -2 -26  -1  -14.10   10.61   0
  -2 -26  -1   15.12   10.29   0
  -3 -26  -1   14.63   10.56   0
  -3 -26  -1    5.96   11.75   0
   3 -26   1    3.77    8.92   0
   3 -26   1   -0.12   11.51   0
   3  26   1   15.05    8.62   0
  -3  26  -1   15.70    8.87   0
   1  27  -1  241.72   10.72   0
   1 -27  -1  217.97   13.60   0
  -1  27   1  215.50   13.75   0
   1 -27  -1  269.01   13.31   0
  -1 -27   1  244.11   13.90   0
  -1 -27   1  234.61   10.06   0
   0 -27  -1    1.47   11.37   0
   0 -27   1   19.87   11.45   0
   0 -27   1   16.83    7.61   0
   0  27   1   21.06   11.62   0
   0 -27  -1   23.58   11.62   0
   0  27  -1   26.79   11.67   0
   1  27   1   79.95   13.24   0
  -1 -27  -1   74.79    9.29   0
   1 -27   1   93.51   11.79   0
  -1 -27  -1   76.19   13.04   0
  -1  27  -1   96.73    9.53   0
   1 -27   1   65.18    9.38   0
  11   0  -2   -2.33   16.47   0
  11   0  -2    0.47   19.03   0
  10   0  -2   91.28   13.56   0
  10   0  -2   89.65   10.96   0
  -9   0   2    3.24    9.02   0
   9   0  -2    6.10   11.74   0
   9   0  -2    3.47   10.28   0
   8   0  -2   57.28   10.53   0
  -8   0   2   58.12    7.97   0
   8   0  -2   60.97    9.69   0
   7   0  -2  139.33    9.83   0
   7   0  -2  153.88   10.74   0
  -7   0   2  132.09    8.74   0
   6   0  -2  642.85   13.26   0
  -6   0   2  567.15   11.68   0
   6   0  -2  591.58   15.18   0
   5   0  -2 1536.78   19.80   0
  -5   0   2 1298.93   16.57   0
   5   0  -2 1346.30   18.44   0
   4   0  -2    3.83    7.46   0
  -4   0   2    6.25    5.18   0
   3   0  -2 4497.01   33.29   0
  -3   0   2 4558.51   32.51   0
  -2   0   2 3397.61   31.15   0
   2   0  -2 3350.37   31.42   0
  -1   0   2  925.92   19.38   0
   1   0  -2  907.75   19.05   0
   0   0  -2 4730.68   40.08   0
   0   0   2 4750.18   39.89   0
   1   0   2 2098.49   27.08   0
  -1   0  -2 2071.10   27.27   0
  -2   0  -2 4982.12   38.30   0
   2   0   2 4951.78   38.49   0
   3   0   2  107.73    9.46   0
  -3   0  -2  104.39    8.54   0
  -4   0  -2 2115.09   22.49   0
   4   0   2 2369.25   24.01   0
   4   0   2 2153.12   23.62   0
   5   0   2 1332.91   20.09   0
   5   0   2 1437.08   18.77   0
  -5   0  -2 1230.44   16.82   0
   6   0   2   44.82   11.21   0
   6   0   2   41.30   10.40   0
  -6   0  -2   29.64    8.40   0
  -7   0  -2  100.68    7.54   0
   7   0   2  121.88   10.68   0
   7   0   2  120.61   11.50   0
   8   0   2    9.04    7.39   0
   8   0   2    5.02    9.87   0
  -8   0  -2    6.31    5.98   0
   9   0   2 1241.65   21.54   0
   9   0   2 1239.36   21.21   0
  10   0   2   27.91   11.91   0
  10   0   2   31.28   12.94   0
  11  -1  -2   53.65   14.92   0
  11  -1  -2   42.67   14.14   0
  10  -1  -2    6.30   10.51   0
  10   1  -2    6.56   12.52   0
  10  -1  -2   10.09    9.86   0
  10   1  -2    7.96   12.86   0
   9   1  -2   20.73    9.87   0
   9  -1  -2   22.95   11.93   0
   9  -1  -2   16.60    9.21   0
  -9   1   2   18.31    7.61   0
  -9  -1   2   19.32   10.79   0
   9   1  -2   20.52   13.88   0
   8   1  -2  464.97   14.92   0
   8   1  -2  482.25   13.95   0
   8  -1  -2  495.95   13.03   0
  -8  -1   2  434.76   12.50   0
  -8   1   2  422.99   10.48   0
   8  -1  -2  445.45   13.44   0
  -7  -1   2    8.50    5.94   0
   7  -1  -2   -2.55    9.49   0
   7   1  -2    9.87   10.51   0
  -7   1   2    1.03    7.42   0
   7  -1  -2    6.93    8.28   0
   7   1  -2    7.04    9.53   0
  -6   1   2   -3.16    6.30   0
   6   1  -2   -3.96    8.15   0
  -6  -1   2    0.73    7.48   0
   6   1  -2    4.79    8.91   0
   6  -1  -2   -1.10    8.16   0
   6  -1  -2    4.75    8.51   0
   5   1  -2  535.63   14.30   0
  -5  -1   2  541.66   13.06   0
   5  -1  -2  596.09   12.90   0
  -5   1   2  544.38   11.17   0
   5   1  -2  631.08   15.47   0
   5  -1  -2  538.30   13.00   0
  -4   1   2  901.05   12.98   0
   4  -1  -2  977.70   15.16   0
   4   1  -2  900.97   16.66   0
   4  -1  -2  892.99   14.70   0
  -4  -1   2  902.09   15.50   0
   3   1  -2  218.92   11.06   0
  -3  -1   2  218.84   10.31   0
  -3   1   2  220.86    8.71   0
   3  -1  -2  213.10    9.87   0
  -2  -1   2  215.92   11.72   0
   2   1  -2  211.44   12.76   0
  -2   1   2  205.99    9.14   0
   2  -1  -2  210.69   11.40   0
   1   1  -2 4195.11   37.16   0
   1  -1  -2 3841.09   32.69   0
  -1   1   2 4048.94   34.60   0
  -1  -1   2 4058.92   37.17   0
   0   1  -2 1926.57   25.64   0
   0  -1  -2 1973.63   25.46   0
   0   1   2 1998.46   26.55   0
   0  -1   2 1912.14   26.15   0
   1   1   2 1088.08   21.62   0
   1  -1   2 1075.48   19.67   0
  -1   1  -2 1060.98   19.49   0
  -1  -1  -2 1080.00   21.60   0
   2   1   2    2.62    9.81   0
  -2  -1  -2    1.61    8.81   0
  -2   1  -2    5.75    8.38   0
   2  -1   2    4.39    6.56   0
  -3  -1  -2   44.86    6.72   0
   3   1   2   43.07    8.82   0
  -3   1  -2   46.90    6.52   0
   3  -1   2   40.69    8.09   0
   4   1   2  160.29    9.47   0
  -4  -1  -2  142.75    8.16   0
  -4   1  -2  151.36    7.35   0
   4   1   2  150.64   11.34   0
   4  -1   2  147.81   10.30   0
   4  -1   2  160.86    8.76   0
   5  -1   2  187.57   12.37   0
   5   1   2  192.81   11.52   0
  -5  -1  -2  182.24   10.38   0
   5  -1   2  206.18   10.27   0
  -5   1  -2  182.14    8.49   0
   5   1   2  203.57   12.60   0
  -6  -1  -2 1516.75   20.38   0
   6   1   2 1668.26   23.40   0
   6  -1   2 1713.75   18.67   0
   6  -1   2 1621.52   19.00   0
   6   1   2 1735.82   22.33   0
  -6   1  -2 1519.55   17.20   0
  -7  -1  -2   92.27    9.99   0
   7  -1   2  102.62   10.40   0
   7   1   2  105.18   11.89   0
   7   1   2  107.31   10.74   0
  -7   1  -2   90.46    8.55   0
   7  -1   2   98.39   11.15   0
   8   1   2   -2.51   11.56   0
   8  -1   2    1.88    9.54   0
   8  -1   2    0.46    7.24   0
   8   1   2    2.80   10.17   0
  -8   1  -2    3.23    5.76   0
   9  -1   2   -1.72   11.24   0
   9   1   2    5.37   14.27   0
   9   1   2    1.37   11.95   0
   9  -1   2    5.90   11.53   0
  10  -1   2    2.89   10.56   0
  10  -1   2    5.67    9.83   0
  11  -1   2   86.55   18.05   0
  11  -1   2   90.79   16.96   0
  11  -2  -2    1.17   12.53   0
  11  -2  -2    7.74   13.43   0
  10  -2  -2   14.00    8.12   0
 -10   2   2   13.51    7.68   0
  10  -2  -2    5.78   11.08   0
   9  -2  -2   21.31    9.62   0
   9  -2  -2    7.80   11.21   0
   9   2  -2   20.61   11.69   0
   9   2  -2   12.95   14.55   0
  -9   2   2    8.88    9.37   0
   8  -2  -2  302.34   11.89   0
   8   2  -2  308.50   14.35   0
  -8  -2   2  282.14   11.80   0
  -8   2   2  282.22    8.73   0
   8  -2  -2  338.29   11.63   0
   8   2  -2  320.94   14.26   0
  -7  -2   2   44.14    9.00   0
   7  -2  -2   54.09    8.17   0
   7   2  -2   47.71   11.48   0
  -7   2   2   48.35    6.44   0
   7  -2  -2   55.80    8.49   0
   7   2  -2   56.48   10.18   0
   6  -2  -2 1260.64   16.04   0
   6  -2  -2 1382.59   16.12   0
  -6  -2   2 1249.83   19.01   0
   6   2  -2 1405.47   20.76   0
  -6   2   2 1253.14   14.64   0
   6   2  -2 1283.73   22.13   0
   5  -2  -2  732.00   13.16   0
  -5  -2   2  635.15   13.77   0
   5   2  -2  755.01   15.76   0
   5   2  -2  660.67   16.25   0
   5  -2  -2  661.48   13.12   0
  -5   2   2  656.46   11.47   0
   4   2  -2  639.25   15.68   0
  -4  -2   2  647.44   14.59   0
   4  -2  -2  598.63   12.13   0
  -4   2   2  646.23   11.43   0
   4  -2  -2  704.66   12.68   0
  -3   2   2   17.52    4.55   0
  -3  -2   2   21.85    6.35   0
   3   2  -2   21.48    8.51   0
   3  -2  -2   21.01    7.30   0
   2  -2  -2 2522.32   24.25   0
   2   2  -2 2719.12   30.06   0
  -2   2   2 2673.48   24.63   0
  -2  -2   2 2636.57   30.29   0
  -1   2   2  290.97   12.62   0
  -1  -2   2  310.37   14.18   0
   1   2  -2  295.45   13.74   0
   1  -2  -2  278.54   12.47   0
   0   2  -2  366.24   11.73   0
   0  -2  -2  366.34   11.99   0
   0  -2   2  391.57   14.06   0
   0   2   2  376.55   14.00   0
  -1  -2  -2 7632.30   42.99   0
   1  -2   2 7231.54   42.66   0
  -1   2  -2 7616.05   43.36   0
   2   2   2  176.80   13.13   0
   2  -2   2  141.42    8.20   0
  -2  -2  -2  147.55   11.50   0
  -2   2  -2  142.93    9.74   0
   3  -2   2  340.09   10.54   0
  -3   2  -2  315.15    9.72   0
   3   2   2  306.72   13.08   0
  -3  -2  -2  306.24   12.54   0
   3  -2   2  299.27   10.44   0
  -4  -2  -2  640.48   15.60   0
  -4   2  -2  641.43   11.91   0
   4   2   2  684.13   17.77   0
   4  -2   2  643.35   12.52   0
   4  -2   2  731.82   12.94   0
  -5  -2  -2 2103.47   25.80   0
  -5   2  -2 2163.08   19.36   0
   5   2   2 2475.60   28.42   0
   5  -2   2 2195.27   20.53   0
   5  -2   2 2467.98   21.10   0
   5   2   2 2304.27   29.52   0
   6   2   2  422.04   14.85   0
  -6   2  -2  358.06    9.69   0
   6  -2   2  399.53   11.67   0
  -6  -2  -2  348.73   12.80   0
   6  -2   2  418.77   11.37   0
   6   2   2  412.09   17.88   0
   7   2   2 1070.66   23.41   0
  -7  -2  -2  984.56   20.52   0
   7  -2   2 1086.74   15.35   0
   7  -2   2 1119.94   16.17   0
  -7   2  -2  940.63   13.58   0
   7   2   2 1103.05   22.11   0
   8  -2   2   33.93    7.63   0
   8   2   2   36.83   13.56   0
   8   2   2   34.55   12.39   0
   8  -2   2   25.39    9.74   0
  -8   2  -2   29.69    7.43   0
   9  -2   2  797.70   15.37   0
   9  -2   2  875.48   16.73   0
  10  -2   2  103.05   10.95   0
  10  -2   2   98.90   11.65   0
  11  -2   2  202.87   17.72   0
  11  -2   2  195.08   14.95   0
  11  -3  -2    4.83   12.43   0
  11  -3  -2  -12.68   13.37   0
  10  -3  -2   58.69    8.52   0
 -10   3   2   55.57    8.18   0
  10  -3  -2   45.13    9.90   0
   9  -3  -2  371.22   13.41   0
  -9   3   2  310.79   10.32   0
   9  -3  -2  329.78   12.02   0
  -8  -3   2    4.34   10.52   0
   8  -3  -2   -0.72    7.51   0
  -8   3   2    1.48    6.03   0
   8   3  -2    1.33   14.25   0
   8   3  -2   -2.40   11.91   0
   8  -3  -2    0.90    7.73   0
   7  -3  -2   99.22   10.33   0
   7  -3  -2  112.99    8.50   0
   7   3  -2  100.84   10.89   0
  -7  -3   2   91.54   10.58   0
  -7   3   2   94.05    6.89   0
   7   3  -2   99.50   13.81   0
   6  -3  -2  418.07   11.00   0
   6  -3  -2  394.26   10.84   0
  -6  -3   2  355.41   13.03   0
   6   3  -2  415.23   14.81   0
  -6   3   2  357.55    9.25   0
   6   3  -2  383.71   15.96   0
  -5  -3   2  152.97   10.07   0
   5  -3  -2  155.94    9.37   0
   5   3  -2  152.24   13.42   0
   5  -3  -2  152.93    9.35   0
  -5   3   2  149.07    7.94   0
  -4   3   2    9.78    5.74   0
  -4  -3   2    8.44    6.72   0
   4  -3  -2    9.22    6.68   0
   4  -3  -2    5.96    6.82   0
   4   3  -2    6.51    7.74   0
   3  -3  -2    8.19    7.01   0
  -3   3   2    8.98    6.67   0
   3   3  -2    8.18    8.26   0
  -3  -3   2    9.75    7.90   0
   3  -3  -2   15.15    7.32   0
  -2   3   2 5261.09   31.09   0
   2   3  -2 5447.53   40.57   0
  -2  -3   2 5516.44   41.85   0
   2  -3  -2 5104.26   31.06   0
   1  -3  -2 8826.82   43.48   0
  -1  -3   2 9235.33   51.42   0
   0  -3  -2 3025.22   28.70   0
   0  -3   2 3034.39   28.52   0
   0   3  -2 3052.17   28.70   0
   0   3   2 3037.78   28.77   0
   1  -3   2  257.77   11.97   0
  -1  -3  -2  268.29   13.33   0
  -1   3  -2  262.53   11.75   0
   1   3   2  271.96   13.17   0
   2  -3   2 5734.63   32.37   0
  -2  -3  -2 6084.44   46.87   0
  -2   3  -2 5860.21   33.64   0
   2   3   2 6389.85   36.38   0
   3  -3   2  525.14   11.64   0
  -3  -3  -2  545.44   16.42   0
  -3   3  -2  540.88   11.35   0
   3  -3   2  600.95   12.04   0
   3   3   2  532.98   16.03   0
   4  -3   2  912.14   13.47   0
  -4   3  -2  804.20   12.60   0
   4   3   2  863.08   20.80   0
  -4  -3  -2  807.83   18.74   0
   4  -3   2  800.38   13.07   0
  -5   3  -2  215.94    8.79   0
   5   3   2  249.14   15.59   0
  -5  -3  -2  219.22   12.79   0
   5  -3   2  258.24   10.16   0
   5  -3   2  231.10   10.04   0
   5   3   2  251.16   16.60   0
   6   3   2  308.08   19.13   0
   6  -3   2  306.06   10.62   0
  -6  -3  -2  285.55   15.68   0
   6   3   2  316.41   17.09   0
   6  -3   2  300.39   10.71   0
  -6   3  -2  277.43    9.73   0
   7   3   2   26.40   14.10   0
   7  -3   2   22.71    8.29   0
  -7   3  -2   23.00    7.65   0
  -7  -3  -2   24.43    8.80   0
   7   3   2   25.52   16.76   0
   7  -3   2   25.56    8.01   0
  -8  -3  -2   40.51   13.57   0
   8  -3   2   49.90    8.13   0
   8  -3   2   51.83    7.72   0
   8   3   2   52.82   16.05   0
   8   3   2   50.53   16.62   0
  -8   3  -2   42.66    6.36   0
  -8  -3  -2   46.30   14.43   0
   9  -3   2   22.34    9.71   0
   9  -3   2   27.72    9.29   0
  -9   3  -2   25.77    7.79   0
  10  -3   2   96.94   11.22   0
  10  -3   2  103.80   11.30   0
  11  -3   2  104.37   11.84   0
  11  -3   2  100.91   13.62   0
  11  -4  -2    5.23   10.56   0
  11  -4  -2    9.95   12.27   0
  10  -4  -2   70.62   10.86   0
 -10   4   2   54.40    9.91   0
  10  -4  -2   61.39    9.73   0
   9  -4  -2  769.15   15.49   0
  -9   4   2  686.14   13.94   0
   9  -4  -2  737.92   14.02   0
   8  -4  -2  965.70   13.37   0
  -8   4   2  844.21   12.12   0
   8  -4  -2  873.36   13.21   0
  -7  -4   2  172.95   15.22   0
   7  -4  -2  191.46    8.93   0
   7  -4  -2  179.58    9.05   0
  -7   4   2  163.43    7.67   0
   7   4  -2  192.71   16.31   0
   7   4  -2  180.89   16.87   0
  -6  -4   2    4.72    9.76   0
   6  -4  -2    1.34    8.01   0
   6   4  -2    5.77   12.80   0
   6   4  -2    3.49   12.68   0
   6  -4  -2    4.18    8.03   0
  -6   4   2    0.87    6.76   0
   5   4  -2  464.52   16.88   0
   5  -4  -2  510.14   11.42   0
  -5   4   2  458.37   10.38   0
   5  -4  -2  483.28   11.10   0
  -5  -4   2  438.67   14.41   0
   4  -4  -2  240.13    8.65   0
  -4   4   2  238.31    8.28   0
  -4  -4   2  227.33   11.33   0
   4  -4  -2  252.09    8.79   0
   4   4  -2  222.29   11.25   0
   3  -4  -2 8434.44   35.34   0
   3  -4  -2 7533.81   33.48   0
   3   4  -2 8527.10   41.93   0
  -3  -4   2 7781.83   50.58   0
  -3   4   2 7857.78   34.24   0
   2   4  -2  432.85   13.46   0
  -2   4   2  455.78   11.16   0
  -2  -4   2  455.83   14.24   0
   2  -4  -2  431.07   11.38   0
   2  -4  -2  510.67   10.57   0
   1   4  -2  464.67   13.72   0
   1  -4  -2  447.15   12.11   0
  -1   4   2  449.69   10.70   0
  -1  -4   2  470.09   14.25   0
   0   4   2   -1.61    8.81   0
   0  -4   2    1.50    6.56   0
   0  -4  -2    0.53    6.26   0
   0   4  -2   -0.15    6.38   0
  -1  -4  -2  657.56   15.75   0
   1   4   2  660.75   15.49   0
   1  -4   2  646.28   13.87   0
  -1   4  -2  618.20   12.22   0
   2   4   2   22.23    8.41   0
  -2  -4  -2   19.36    8.86   0
   2  -4   2   23.35    7.63   0
  -2   4  -2   22.29    7.41   0
   2  -4   2   22.02    7.73   0
   3   4   2 1286.39   22.74   0
  -3  -4  -2 1391.33   25.11   0
  -3   4  -2 1312.66   15.55   0
   3  -4   2 1461.00   16.17   0
   3  -4   2 1313.68   15.53   0
   4  -4   2  940.40   13.33   0
  -4   4  -2  896.43   11.88   0
  -4  -4  -2  923.43   22.03   0
   4  -4   2 1017.03   12.62   0
   4   4   2  949.59   23.19   0
  -5  -4  -2   55.18   10.75   0
   5  -4   2   58.37    6.30   0
   5   4   2   63.78   14.01   0
  -5   4  -2   54.36    5.61   0
   5   4   2   60.84   13.71   0
   5  -4   2   58.93    8.66   0
  -6   4  -2  677.59   11.31   0
   6   4   2  731.99   14.93   0
  -6  -4  -2  743.57   16.01   0
   6  -4   2  752.36   12.64   0
   6  -4   2  767.41   12.58   0
  -7  -4  -2  864.09   17.98   0
   7   4   2  891.25   16.89   0
  -7   4  -2  834.65   12.11   0
   7  -4   2  909.61   14.64   0
   7  -4   2  964.43   13.49   0
  -8  -4  -2   22.02   12.16   0
  -8  -4  -2   21.34   10.95   0
   8   4   2   27.39   12.19   0
   8  -4   2   25.46    7.36   0
   8  -4   2   21.57    7.75   0
  -8   4  -2   27.74    6.07   0
  -9   4  -2   75.84    9.83   0
   9  -4   2   83.10   11.40   0
   9  -4   2   72.98   10.08   0
  10  -4   2   83.93    9.70   0
  10  -4   2   83.84    9.34   0
  11  -4   2  147.27   13.97   0
  11  -4   2  138.32   12.16   0
  11  -5  -2  105.56   13.64   0
  11  -5  -2  126.02   12.28   0
 -10   5   2   66.00    9.99   0
  10  -5  -2   86.47    9.42   0
  10  -5  -2   73.69    9.71   0
  -9   5   2  386.35   10.77   0
   9  -5  -2  414.61   11.94   0
   9  -5  -2  422.77   11.88   0
   8  -5  -2  782.37   12.57   0
   8  -5  -2  857.09   12.47   0
  -8   5   2  772.65   11.65   0
  -7   5   2  155.09    8.00   0
   7  -5  -2  184.66    8.78   0
  -7  -5   2  138.58   11.26   0
  -7  -5   2  162.76   12.62   0
   7  -5  -2  166.17    8.88   0
   6  -5  -2 1080.11   13.60   0
   6   5  -2  986.79   26.42   0
  -6  -5   2  951.09   24.61   0
   6  -5  -2 1044.54   11.96   0
   6   5  -2 1092.36   26.24   0
  -6   5   2  971.16   11.45   0
   5  -5  -2 1028.76   13.44   0
   5  -5  -2 1005.78   13.41   0
  -5   5   2  967.06   12.89   0
  -5  -5   2  910.37   20.07   0
   5   5  -2  968.10   22.81   0
  -4   5   2  111.28    6.61   0
   4  -5  -2  111.37    5.94   0
  -4  -5   2  107.00    9.84   0
   4   5  -2  109.05   10.54   0
   4  -5  -2  111.20    5.92   0
   3   5  -2  524.15   14.08   0
   3  -5  -2  541.42   10.77   0
   3  -5  -2  568.86   11.10   0
  -3   5   2  548.47   10.88   0
  -3  -5   2  546.36   15.86   0
  -2   5   2 1713.62   16.99   0
   2   5  -2 1702.66   22.15   0
   2  -5  -2 1809.24   17.53   0
   2  -5  -2 1632.00   15.87   0
  -2  -5   2 1632.44   22.03   0
   1  -5  -2  512.15   11.80   0
  -1   5   2  501.93   11.76   0
  -1  -5   2  479.23   13.13   0
   1   5  -2  477.55   12.88   0
   0  -5  -2  782.47   14.56   0
   0  -5   2  789.41   14.59   0
   0   5   2  818.47   13.47   0
   0   5  -2  792.18   14.44   0
  -1   5  -2 2640.51   21.99   0
   1  -5   2 2685.20   21.96   0
   1   5   2 2705.05   25.20   0
   1  -5   2 2517.98   21.55   0
  -1  -5  -2 2604.25   25.06   0
   2   5   2   18.92    7.47   0
   2  -5   2   16.77    7.15   0
  -2  -5  -2   14.26    7.87   0
  -2   5  -2   10.62    7.15   0
   2  -5   2   18.65    7.19   0
   3   5   2  294.99   13.09   0
  -3  -5  -2  299.92   14.54   0
   3  -5   2  281.70    7.85   0
  -3   5  -2  303.81    9.01   0
   3  -5   2  324.60    9.47   0
  -4   5  -2  634.46   10.31   0
   4  -5   2  711.67   11.03   0
   4   5   2  647.18   19.99   0
   4  -5   2  578.86    9.82   0
  -4  -5  -2  657.49   19.64   0
  -5   5  -2  461.42    9.02   0
   5   5   2  526.63   25.46   0
   5   5   2  546.69   26.87   0
   5  -5   2  536.44   11.13   0
   5  -5   2  480.94    9.37   0
  -5  -5  -2  489.12   23.72   0
   6  -5   2  304.02   10.19   0
  -6  -5  -2  279.28   10.65   0
   6  -5   2  345.70    9.97   0
  -6   5  -2  279.12    9.46   0
   6   5   2  296.84   10.10   0
  -7  -5  -2   55.48    9.80   0
   7   5   2   57.54    8.95   0
  -7   5  -2   63.36    7.39   0
   7  -5   2   63.51    8.44   0
   7  -5   2   66.17    8.15   0
   8  -5   2  193.03    8.94   0
  -8   5  -2  186.11    8.85   0
   8   5   2  209.75   13.06   0
   8  -5   2  202.69    8.87   0
  -8  -5  -2  187.51   11.28   0
  -8  -5  -2  198.48   12.66   0
   9  -5   2  365.16   13.22   0
  -9   5  -2  361.16   10.18   0
   9  -5   2  392.93   11.56   0
  10  -5   2    8.47    9.03   0
  10  -5   2   -1.95    9.13   0
  11  -5   2   61.32   11.15   0
  11  -5   2   68.44   13.68   0
 -11   6   2   25.86   12.61   0
  11  -6  -2   24.54   11.62   0
  11  -6  -2   33.88   12.63   0
 -10   6   2  137.11   10.16   0
  10  -6  -2  157.63   10.09   0
  10  -6  -2  152.39   10.33   0
  -9   6   2  711.12   12.51   0
   9  -6  -2  808.44   13.41   0
   9  -6  -2  745.29   14.92   0
   8  -6  -2  300.13    9.50   0
  -8  -6   2  281.65   20.12   0
  -8  -6   2  297.19   21.84   0
   8  -6  -2  310.54    9.44   0
  -8   6   2  302.34    8.97   0
  -7  -6   2   14.76    8.70   0
   7  -6  -2    9.93    7.64   0
  -7  -6   2    8.09    8.94   0
   7  -6  -2    7.74    7.75   0
  -7   6   2   15.35    7.29   0
  -6  -6   2   42.57   15.21   0
   6   6  -2   46.31   17.25   0
   6   6  -2   50.81   17.39   0
   6  -6  -2   46.62    8.21   0
   6  -6  -2   52.66    8.20   0
  -6   6   2   49.52    5.69   0
   5  -6  -2 1107.36   13.50   0
  -5  -6   2 1011.30   22.65   0
  -5   6   2 1087.35   13.05   0
   5  -6  -2 1103.79   13.64   0
   5   6  -2 1034.13   22.30   0
   4  -6  -2 2418.67   18.20   0
   4   6  -2 2333.27   28.04   0
   4  -6  -2 2534.49   18.54   0
  -4   6   2 2377.63   17.88   0
  -4  -6   2 2420.85   30.19   0
  -3  -6   2  193.21   10.40   0
   3  -6  -2  192.03    8.33   0
   3  -6  -2  185.17    6.40   0
   3   6  -2  186.69    9.71   0
  -3   6   2  193.57    7.90   0
   2  -6  -2  304.60    9.10   0
  -2   6   2  321.79    9.33   0
   2  -6  -2  322.45    9.41   0
   2   6  -2  304.46   10.72   0
  -2  -6   2  305.60   11.14   0
  -1  -6   2   12.51    7.70   0
   1   6  -2   13.37    7.55   0
   1  -6  -2   14.79    7.38   0
  -1   6   2   18.14    7.16   0
   1  -6  -2   16.50    5.11   0
   0  -6  -2 1355.19   15.81   0
   0  -6   2 1370.03   16.64   0
   0  -6  -2 1421.78   16.19   0
   0  -6   2 1402.81   15.78   0
   0   6  -2 1329.52   15.62   0
   0   6   2 1407.55   15.91   0
   1   6   2  554.66   12.46   0
  -1  -6  -2  483.80   10.85   0
  -1   6  -2  492.66    9.72   0
   1  -6   2  492.95   11.22   0
   1  -6   2  564.52   11.44   0
   2  -6   2   75.09    5.74   0
  -2   6  -2   71.66    5.61   0
   2   6   2   69.86    8.00   0
  -2  -6  -2   67.46    8.23   0
   2  -6   2   70.42    5.66   0
   3  -6   2   85.81    7.12   0
  -3  -6  -2   69.80    9.14   0
   3   6   2   80.48    9.60   0
   3  -6   2   82.75    7.39   0
  -3   6  -2   77.78    7.01   0
  -4   6  -2 1095.69   13.62   0
  -4  -6  -2 1090.72   22.85   0
  -4  -6  -2 1122.61   24.47   0
   4  -6   2 1269.18   14.34   0
   4  -6   2 1060.58   12.25   0
   4   6   2 1194.09   24.47   0
   5   6   2  271.12   10.43   0
   5  -6   2  275.61    9.44   0
  -5  -6  -2  234.67    9.38   0
   5  -6   2  265.68    9.63   0
  -5   6  -2  257.18    9.15   0
   6  -6   2  259.30    7.53   0
  -6  -6  -2  227.26    9.79   0
  -6   6  -2  218.58    7.19   0
   6  -6   2  245.71    7.65   0
   6   6   2  259.05    9.46   0
  -7  -6  -2  513.35   12.81   0
  -7   6  -2  512.90   10.64   0
   7   6   2  559.16   13.16   0
   7  -6   2  572.26   11.10   0
   7  -6   2  619.52   11.08   0
   8   6   2   -0.31    9.20   0
   8  -6   2   -4.90    7.49   0
  -8  -6  -2    4.66    9.10   0
  -8   6  -2    0.96    6.58   0
  -8  -6  -2   10.64   11.68   0
   8  -6   2    3.19    7.18   0
   9  -6   2   58.65    9.49   0
  -9  -6  -2   45.67   12.67   0
   9   6   2   54.40   12.81   0
  -9  -6  -2   42.47   11.68   0
   9  -6   2   56.66    9.35   0
  -9   6  -2   54.50    8.13   0
  10  -6   2  377.49   14.60   0
  10  -6   2  422.81   12.74   0
  11  -6   2   26.78   10.92   0
  11  -6   2   23.79   10.73   0
  11  -7  -2  147.97   11.59   0
 -11   7   2  103.29   11.48   0
  11  -7  -2  132.66   15.02   0
 -10   7   2   27.89   10.55   0
  10  -7  -2   24.66   10.94   0
  10  -7  -2   25.62   11.02   0
   9  -7  -2  125.82    9.80   0
   9  -7  -2  115.78    9.81   0
  -9   7   2  119.02    9.49   0
   8  -7  -2  869.23   11.32   0
  -8   7   2  830.00   12.90   0
  -8  -7   2  860.66   21.48   0
  -8  -7   2  737.30   19.40   0
   8  -7  -2  862.97   11.43   0
  -7   7   2  194.02    6.72   0
  -7  -7   2  187.90   10.92   0
  -7  -7   2  150.93    8.74   0
   7  -7  -2  216.12    8.86   0
   7  -7  -2  200.77    6.95   0
   7   7  -2  205.45   11.21   0
   6  -7  -2   69.70    8.22   0
   6  -7  -2   73.95    8.10   0
  -6  -7   2   55.28    7.21   0
   6   7  -2   70.64    8.09   0
  -6   7   2   71.21    7.84   0
  -6  -7   2   64.87    7.69   0
  -5  -7   2   22.73    9.47   0
  -5   7   2   25.93    7.74   0
   5   7  -2   20.54   11.82   0
   5  -7  -2   19.02    8.00   0
   5  -7  -2   33.47    8.09   0
  -5  -7   2   17.80   11.16   0
  -4   7   2 3257.33   19.93   0
  -4  -7   2 3350.52   34.28   0
  -4  -7   2 3130.63   30.45   0
   4  -7  -2 3250.74   19.01   0
   4   7  -2 3261.44   31.36   0
   4  -7  -2 3415.94   20.41   0
  -3  -7   2  302.06   11.56   0
   3  -7  -2  323.43    8.87   0
   3  -7  -2  287.49    7.33   0
  -3   7   2  307.79    8.77   0
   3   7  -2  307.09   11.67   0
   2  -7  -2   36.00    7.07   0
  -2  -7   2   33.85    7.61   0
   2  -7  -2   30.88    6.86   0
  -2  -7   2   36.27    7.03   0
   2   7  -2   32.24    7.37   0
  -2   7   2   36.82    6.91   0
   1   7  -2 1050.97   14.73   0
   1  -7  -2 1005.22   13.23   0
  -1  -7   2 1008.38   14.76   0
  -1   7   2 1080.47   13.59   0
  -1  -7   2 1029.45   14.69   0
   1  -7  -2 1098.35   13.74   0
   0   7   2  317.96    8.33   0
   0   7  -2  313.62    9.66   0
   0  -7  -2  303.27    8.30   0
   0  -7  -2  290.55    8.23   0
   0  -7   2  313.56    9.67   0
   0  -7   2  353.76    9.69   0
  -1  -7  -2 1337.39   16.76   0
   1   7   2 1396.00   17.06   0
   1  -7   2 1520.11   15.56   0
   1  -7   2 1376.89   15.09   0
  -1  -7  -2 1341.88   16.56   0
  -1   7  -2 1384.77   15.08   0
   2  -7   2   59.58    5.50   0
   2  -7   2   67.37    5.40   0
  -2  -7  -2   64.25    7.53   0
  -2   7  -2   64.72    5.35   0
   2   7   2   63.25    9.25   0
  -2  -7  -2   55.03    7.86   0
  -3  -7  -2  965.17   18.10   0
  -3   7  -2 1012.50   12.62   0
  -3  -7  -2  979.05   16.87   0
   3   7   2 1123.53   18.58   0
   3  -7   2 1152.58   13.04   0
   3  -7   2  998.87   12.42   0
   4   7   2 1353.23   23.65   0
  -4  -7  -2 1237.02   22.58   0
  -4  -7  -2 1317.55   26.41   0
  -4   7  -2 1272.00   13.93   0
   4  -7   2 1416.94   14.52   0
   4  -7   2 1281.81   14.24   0
   5   7   2   -1.81    6.99   0
  -5  -7  -2    6.03    6.91   0
  -5   7  -2    0.99    7.55   0
   5  -7   2    4.14    7.87   0
   5  -7   2    2.39    7.90   0
  -6   7  -2  528.19   10.53   0
   6   7   2  553.62   12.58   0
   6  -7   2  595.13   11.16   0
   6  -7   2  632.28   11.33   0
  -6  -7  -2  507.38   11.57   0
  -7  -7  -2  273.80   11.24   0
  -7   7  -2  276.04    9.07   0
   7  -7   2  295.45    7.65   0
   7  -7   2  335.15    9.53   0
   7   7   2  278.75    9.34   0
   8  -7   2   -1.29    9.34   0
  -8  -7  -2    2.44    8.27   0
   8  -7   2    2.66    9.46   0
   8   7   2    4.34    9.18   0
  -8   7  -2   12.76    8.59   0
  -8  -7  -2    2.19    9.07   0
   9  -7   2   53.00    9.11   0
  -9   7  -2   51.06    8.52   0
   9   7   2   46.51   11.37   0
   9  -7   2   55.64    9.36   0
  -9  -7  -2   47.33   10.62   0
  -9  -7  -2   45.17   11.71   0
  10  -7   2   38.94   13.89   0
  10  -7   2   33.30   11.14   0
  11  -7   2   32.67   13.50   0
  11  -7   2   34.88   10.53   0
  11  -8  -2  118.23   11.52   0
  11  -8  -2  104.65   12.31   0
 -11   8   2  101.61   12.81   0
  10  -8  -2  133.83   11.72   0
 -10   8   2  126.04   11.55   0
  10  -8  -2  136.63   11.71   0
  -9  -8   2  100.05   17.75   0
  -9  -8   2   97.29   16.82   0
   9  -8  -2  127.59    9.49   0
   9  -8  -2  100.87    9.72   0
  -9   8   2  104.78    9.49   0
   8  -8  -2  356.33   10.90   0
   8  -8  -2  350.87   10.93   0
  -8  -8   2  302.10   14.83   0
  -8   8   2  329.31   10.47   0
  -8  -8   2  262.40   12.49   0
  -7  -8   2  757.35   13.86   0
   7   8  -2  970.06   16.29   0
   7  -8  -2  956.01   12.15   0
  -7  -8   2  836.92   15.90   0
  -7   8   2  904.36   11.88   0
   7  -8  -2 1000.35   12.27   0
  -6  -8   2   21.87    6.72   0
   6  -8  -2   28.81    7.82   0
  -6  -8   2   21.45    7.21   0
   6   8  -2   22.79    7.37   0
   6  -8  -2   22.74    7.85   0
  -6   8   2   26.47    7.56   0
  -5  -8   2  574.51   16.71   0
   5  -8  -2  589.40   10.77   0
   5   8  -2  607.11   18.31   0
  -5   8   2  581.92   10.48   0
   5  -8  -2  615.70   11.11   0
  -5  -8   2  577.22   19.28   0
  -4   8   2 1265.84   13.52   0
   4  -8  -2 1349.58   13.95   0
   4  -8  -2 1297.79   13.66   0
   4   8  -2 1270.63   20.22   0
  -4  -8   2 1272.60   21.97   0
  -4  -8   2 1266.44   19.76   0
  -3  -8   2  354.19   11.49   0
  -3  -8   2  366.10   12.71   0
   3   8  -2  384.39   13.31   0
  -3   8   2  380.09    8.19   0
   3  -8  -2  352.85    7.56   0
   3  -8  -2  382.88   10.08   0
   2  -8  -2 1024.05   12.39   0
   2   8  -2 1007.66   13.71   0
  -2   8   2 1051.42   12.65   0
   2  -8  -2 1038.03   12.67   0
  -2  -8   2 1022.33   14.53   0
  -2  -8   2  994.87   15.23   0
   1  -8  -2  226.21    6.99   0
   1  -8  -2  242.13    7.17   0
   1   8  -2  241.07    9.24   0
  -1   8   2  228.48    7.08   0
  -1  -8   2  234.21    9.07   0
  -1  -8   2  236.07    9.23   0
   0  -8  -2  957.34   13.10   0
   0  -8  -2  916.44   12.98   0
   0   8  -2  902.98   11.93   0
   0  -8   2  915.31   12.96   0
   0   8   2  921.28   13.02   0
   0  -8   2  953.95   12.17   0
  -1   8  -2 9637.79   34.45   0
   1  -8   2 9443.89   33.81   0
   1   8   2 9892.01   39.49   0
  -1  -8  -2 9614.44   39.36   0
  -1  -8  -2 9408.82   38.25   0
   1  -8   2 9999.99   34.82   0
   2  -8   2  839.03   10.69   0
  -2  -8  -2  828.24   14.30   0
   2  -8   2  958.62   12.23   0
   2   8   2  884.15   14.09   0
  -2   8  -2  876.47   11.76   0
  -2  -8  -2  815.55   13.75   0
  -3  -8  -2  696.34   15.56   0
  -3   8  -2  764.95   11.76   0
   3  -8   2  691.82   10.15   0
   3   8   2  791.30   15.28   0
  -3  -8  -2  742.23   14.67   0
   3  -8   2  856.38   12.36   0
  -4  -8  -2  730.31   18.26   0
  -4  -8  -2  780.70   20.39   0
   4  -8   2  818.11   10.39   0
   4   8   2  802.69   18.04   0
   4  -8   2  767.53   11.72   0
  -4   8  -2  725.93   10.09   0
   5  -8   2 1274.86   13.49   0
  -5   8  -2 1096.83   12.84   0
   5   8   2 1261.72   34.98   0
  -5  -8  -2 1081.69   32.99   0
  -5  -8  -2 1018.79   31.12   0
   5  -8   2 1117.94   12.99   0
   6  -8   2 2199.38   16.50   0
  -6  -8  -2 1951.92   18.26   0
   6   8   2 2104.47   18.07   0
   6  -8   2 2300.30   16.78   0
  -6   8  -2 2023.61   15.99   0
  -7   8  -2   24.88    7.10   0
   7  -8   2   16.25    7.69   0
  -7  -8  -2   22.02    8.21   0
   7  -8   2    9.30    7.76   0
   7   8   2   17.02    6.49   0
  -8  -8  -2  326.94   12.01   0
  -8  -8  -2  311.88   11.43   0
  -8   8  -2  316.02   10.47   0
   8   8   2  353.91   12.12   0
   8  -8   2  363.55   11.09   0
   8  -8   2  409.35   11.11   0
  -9  -8  -2   10.43    8.96   0
   9   8   2   18.69    9.55   0
   9  -8   2   14.66    8.88   0
  -9   8  -2   11.93    8.59   0
  -9  -8  -2   16.24   10.14   0
   9  -8   2   23.40    9.13   0
  10  -8   2  451.70   13.61   0
 -10   8  -2  420.93   13.22   0
  10  -8   2  481.86   13.68   0
  11  -8   2  122.34   12.02   0
  11  -8   2  119.86   11.42   0
  11  -9  -2   14.20   13.72   0
  11  -9  -2   49.29   13.33   0
 -11   9   2   36.48    9.32   0
  10  -9  -2  244.40   12.53   0
  10  -9  -2  285.25   12.37   0
 -10   9   2  223.32   11.92   0
  -9   9   2    6.31    8.75   0
   9  -9  -2   -3.14    8.91   0
   9  -9  -2    6.29    8.90   0
  -9  -9   2    2.57   10.31   0
  -9  -9   2    1.09   10.91   0
   8  -9  -2   55.98    9.29   0
   8  -9  -2   59.06    6.72   0
  -8  -9   2   59.38   10.13   0
  -8   9   2   48.88    9.09   0
   8   9  -2   64.20   10.29   0
  -8  -9   2   52.03    8.11   0
  -7  -9   2  120.01    8.79   0
   7  -9  -2  129.85    8.28   0
  -7   9   2  128.46    7.95   0
   7  -9  -2  138.72    6.20   0
   7   9  -2  161.00   11.41   0
  -7  -9   2  144.53   11.02   0
   6  -9  -2 1035.96   12.20   0
  -6  -9   2  875.68   13.47   0
  -6  -9   2  820.05   12.84   0
   6  -9  -2  976.19   12.17   0
   6   9  -2  978.50   13.94   0
  -6   9   2  952.86   11.94   0
  -5  -9   2   86.46   13.06   0
   5   9  -2   91.09   12.43   0
  -5   9   2   81.30    8.06   0
   5  -9  -2   90.00    8.51   0
   5  -9  -2   90.81    8.27   0
  -5  -9   2   81.95   10.57   0
   4   9  -2  123.20    9.36   0
  -4  -9   2  111.24   12.62   0
  -4  -9   2  112.90   10.50   0
   4  -9  -2  116.57    8.46   0
  -4   9   2  108.49    8.19   0
   4  -9  -2  108.14    8.74   0
  -3  -9   2  656.19   13.11   0
  -3   9   2  650.88    9.54   0
   3  -9  -2  662.61   11.14   0
  -3  -9   2  632.73   14.15   0
   3  -9  -2  649.99    9.67   0
   3   9  -2  661.22   13.54   0
   2  -9  -2  360.57    8.77   0
   2  -9  -2  390.47    9.07   0
  -2   9   2  370.67    8.86   0
  -2  -9   2  374.91    9.84   0
  -2  -9   2  346.13   10.13   0
   2   9  -2  361.78    9.96   0
   1   9  -2  293.19    9.47   0
   1  -9  -2  294.31    8.54   0
  -1  -9   2  301.29    9.35   0
  -1  -9   2  294.67    9.53   0
   1  -9  -2  301.55    8.58   0
  -1   9   2  308.39    8.58   0
   0  -9   2  555.66    9.58   0
   0  -9  -2  555.10    9.57   0
   0   9   2  561.91    9.63   0
   0  -9  -2  562.54    9.53   0
   0   9  -2  608.13   10.80   0
   0  -9   2  608.70   10.86   0
   1  -9   2  263.17    7.17   0
   1  -9   2  252.56    8.47   0
   1   9   2  254.95    8.92   0
  -1   9  -2  259.75    7.11   0
  -1  -9  -2  258.39    8.70   0
  -1  -9  -2  257.60    8.86   0
   2  -9   2   -1.33    4.61   0
  -2  -9  -2    4.68    6.43   0
  -2   9  -2    1.73    6.36   0
   2  -9   2    2.52    4.69   0
  -2  -9  -2    2.04    6.26   0
   2   9   2    2.50    6.40   0
   3  -9   2   93.36    8.71   0
  -3   9  -2   96.95    8.22   0
   3   9   2  108.18   10.91   0
  -3  -9  -2   98.76   10.47   0
   3  -9   2  115.29    8.56   0
  -3  -9  -2  100.45   11.07   0
  -4  -9  -2   14.67    9.22   0
   4  -9   2   12.25    8.13   0
  -4  -9  -2   10.78   11.13   0
  -4   9  -2    3.19    7.81   0
   4  -9   2   16.20    7.78   0
   4   9   2   12.95    8.00   0
   5   9   2   -2.89   14.00   0
  -5   9  -2    6.08    7.73   0
   5  -9   2    4.84    7.94   0
  -5  -9  -2    6.10   13.08   0
  -5  -9  -2    4.82   12.71   0
   5  -9   2    3.92    7.91   0
   6  -9   2   49.42    5.94   0
  -6   9  -2   45.19    5.69   0
  -6  -9  -2   53.15    7.40   0
   6   9   2   63.25    7.31   0
   6  -9   2   49.63    8.35   0
  -7   9  -2    5.83    7.04   0
   7   9   2   16.93    7.88   0
   7  -9   2    7.59    7.49   0
  -7  -9  -2   10.67    7.60   0
  -7  -9  -2   13.64   10.06   0
   7  -9   2   17.84    7.24   0
  -8  -9  -2  157.02   11.19   0
   8  -9   2  175.10    9.94   0
   8  -9   2  154.79    9.88   0
   8   9   2  165.27   10.49   0
  -8   9  -2  152.43    9.52   0
  -8  -9  -2  145.55   10.20   0
  -9  -9  -2    4.20    9.96   0
  -9   9  -2   -7.59    8.80   0
   9   9   2    1.52    8.13   0
   9  -9   2    4.36    8.80   0
  -9  -9  -2   -5.03    8.75   0
   9  -9   2    2.56    8.95   0
  10  -9   2   49.14   11.52   0
  10  -9   2   68.46   11.28   0
 -10   9  -2   56.39   11.23   0
 -10  -9  -2   48.17   16.29   0
 -10  -9  -2   45.85   15.02   0
  10   9   2   63.23   15.18   0
 -10  10   2  166.05   11.48   0
  10 -10  -2  187.71   11.86   0
  10 -10  -2  154.61   12.02   0
  -9  10   2  270.88   10.20   0
   9 -10  -2  306.17   10.39   0
  -9 -10   2  241.64   14.10   0
   9 -10  -2  303.15   10.60   0
  -9 -10   2  273.46   14.74   0
  -8 -10   2  106.25   10.12   0
  -8 -10   2  123.63   10.67   0
   8 -10  -2  146.50    9.54   0
  -8  10   2  132.98    9.53   0
   8 -10  -2  130.94    7.28   0
   8  10  -2  138.83    9.24   0
  -7  10   2  266.40    8.71   0
   7 -10  -2  275.68    7.07   0
  -7 -10   2  266.74    9.62   0
   7 -10  -2  297.85    8.81   0
   7  10  -2  326.56   11.94   0
  -7 -10   2  281.59   11.69   0
   6 -10  -2  266.73    8.95   0
  -6 -10   2  214.09   20.99   0
  -6 -10   2  238.87   21.13   0
   6  10  -2  254.29   22.55   0
   6 -10  -2  261.01    8.95   0
  -6  10   2  233.57    8.79   0
   5 -10  -2  727.37    9.53   0
  -5 -10   2  699.59   16.23   0
   5 -10  -2  759.40   11.09   0
  -5 -10   2  717.56   18.61   0
   5  10  -2  742.16   17.18   0
  -5  10   2  716.82    9.35   0
  -4 -10   2 1456.54   20.40   0
   4 -10  -2 1538.84   12.66   0
   4  10  -2 1507.55   18.84   0
   4 -10  -2 1547.88   13.92   0
  -4 -10   2 1472.94   18.65   0
  -4  10   2 1458.04   12.40   0
  -3 -10   2 1013.22   14.72   0
  -3 -10   2 1039.12   15.86   0
   3 -10  -2 1076.18   12.66   0
   3  10  -2 1070.15   15.17   0
   3 -10  -2  999.45   10.93   0
  -3  10   2 1046.46   12.30   0
   2 -10  -2  867.11   10.70   0
  -2 -10   2  906.53   13.94   0
   2  10  -2  887.03   13.79   0
  -2  10   2  910.91   10.64   0
  -2 -10   2  896.98   13.35   0
   2 -10  -2  934.19   12.26   0
  -1 -10   2   88.96    7.56   0
   1  10  -2   84.57    7.25   0
   1 -10  -2   98.75    7.00   0
   1 -10  -2   89.03    7.07   0
  -1 -10   2   88.65    7.12   0
  -1  10   2   79.57    7.08   0
   0 -10   2 1455.68   14.46   0
   0  10   2 1401.39   14.40   0
   0  10  -2 1442.25   14.36   0
   0 -10  -2 1431.46   14.41   0
   0 -10   2 1350.18   14.07   0
   0 -10  -2 1341.61   14.04   0
   1 -10   2  283.58    7.09   0
   1  10   2  286.44    9.02   0
   1 -10   2  311.21    8.67   0
  -1  10  -2  279.39    7.02   0
  -1 -10  -2  292.29    8.91   0
  -1 -10  -2  284.20    8.81   0
   2 -10   2 2481.56   17.16   0
  -2  10  -2 2355.18   16.96   0
  -2 -10  -2 2276.03   19.51   0
   2 -10   2 2282.84   16.68   0
  -2 -10  -2 2328.80   20.16   0
   2  10   2 2426.28   20.13   0
  -3 -10  -2   37.18    8.52   0
   3 -10   2   42.22    7.95   0
  -3  10  -2   36.13    7.97   0
  -3 -10  -2   37.03    7.92   0
   3  10   2   44.31    8.19   0
  -3  10  -2   43.60    7.80   0
   3 -10   2   31.74    8.06   0
  -4  10  -2  589.52    8.95   0
  -4  10  -2  567.71    8.81   0
   4 -10   2  644.81    9.23   0
  -4 -10  -2  575.81   16.31   0
   4  10   2  666.94   14.44   0
  -4 -10  -2  575.96   14.69   0
   4 -10   2  582.72    8.99   0
  -5 -10  -2  125.74   13.85   0
   5 -10   2  138.11    8.54   0
   5 -10   2  146.46    8.38   0
   5  10   2  155.49   13.65   0
  -5  10  -2  128.35    6.16   0
  -5 -10  -2  137.41   15.88   0
  -6  10  -2  129.01    6.17   0
  -6 -10  -2  131.39    7.89   0
   6 -10   2  139.59    6.27   0
   6  10   2  137.71    7.61   0
   6 -10   2  150.47    6.37   0
   7 -10   2  100.81    7.63   0
  -7  10  -2   90.25    7.47   0
  -7 -10  -2   87.09    8.62   0
  -7 -10  -2   96.41    8.20   0
   7  10   2   98.81    8.32   0
   7 -10   2   84.81    5.99   0
  -8 -10  -2   29.97    8.18   0
   8 -10   2   30.23    9.13   0
  -8  10  -2   30.57    8.68   0
  -8 -10  -2   26.56    7.41   0
   8 -10   2   20.37    9.13   0
   8  10   2   25.36    7.54   0
  -9 -10  -2   46.66    7.93   0
  -9 -10  -2   51.48   10.46   0
  -9  10  -2   67.56    9.06   0
   9  10   2   59.39    7.53   0
   9 -10   2   64.63    9.43   0
   9 -10   2   70.47    9.04   0
  10 -10   2  210.08   12.19   0
  10 -10   2  192.63   12.20   0
  10  10   2  200.50   13.40   0
 -10  10  -2  177.43   11.98   0
 -10 -10  -2  182.62   17.04   0
 -10 -10  -2  165.71   15.39   0
 -10 -11   2  143.22   18.47   0
  10 -11  -2  168.85   12.11   0
  10 -11  -2  182.12   11.91   0
 -10  11   2  169.90   11.53   0
 -10 -11   2  140.72   18.36   0
  -9  11   2   42.68    8.89   0
   9 -11  -2   58.61    9.27   0
  -9 -11   2   39.57    9.85   0
  -9 -11   2   28.20    9.47   0
   9 -11  -2   58.10    9.16   0
   8 -11  -2  614.82   11.67   0
  -8 -11   2  495.61   13.22   0
  -8  11   2  600.81   11.60   0
  -8 -11   2  560.14   13.95   0
   8  11  -2  623.43   14.18   0
   8 -11  -2  638.40   12.05   0
   7 -11  -2   66.91    7.57   0
  -7 -11   2   42.88    7.90   0
  -7 -11   2   55.45    8.21   0
   7 -11  -2   58.91    7.72   0
   7  11  -2   52.32    8.46   0
  -7  11   2   54.91    8.30   0
  -6  11   2  475.24    9.61   0
   6 -11  -2  507.29   10.06   0
  -6 -11   2  444.88   20.30   0
  -6 -11   2  436.15   22.56   0
   6 -11  -2  486.22    9.95   0
   6  11  -2  492.57   21.39   0
  -5 -11   2   95.78   10.09   0
   5 -11  -2   96.97    8.12   0
   5 -11  -2   90.22    8.25   0
   5  11  -2   97.52   10.55   0
  -5  11   2   97.14    7.92   0
  -5 -11   2   94.37   12.42   0
   4  11  -2   79.38   10.39   0
  -4 -11   2   75.88    8.21   0
  -4 -11   2   74.51   11.55   0
  -4  11   2  113.26    8.31   0
   4 -11  -2  115.09    8.59   0
   4 -11  -2  112.55    8.44   0
  -3 -11   2   10.70    7.61   0
  -3  11   2    8.36    7.51   0
   3 -11  -2    5.87    7.70   0
  -3 -11   2   10.74    8.30   0
   3  11  -2   14.25    7.84   0
   3 -11  -2    3.27    7.71   0
   2 -11  -2  380.12    9.63   0
  -2  11   2  380.82    9.67   0
   2  11  -2  381.39   10.53   0
  -2 -11   2  376.42   10.52   0
   2 -11  -2  398.26    9.79   0
  -2 -11   2  385.22   10.23   0
   1 -11  -2 1456.21   12.99   0
   1  11  -2 1547.81   15.49   0
   1 -11  -2 1472.00   13.18   0
  -1  11   2 1546.19   13.14   0
  -1 -11   2 1501.84   15.28   0
  -1 -11   2 1514.37   15.51   0
   0 -11   2  587.58   10.98   0
   0 -11   2  550.56    9.43   0
   0 -11  -2  552.92   11.02   0
   0 -11  -2  546.55    9.23   0
   0  11   2  578.79   11.34   0
   0  11  -2  591.12   11.07   0
  -1 -11  -2  478.39   10.90   0
   1  11   2  523.07   11.15   0
   1 -11   2  503.62   10.70   0
  -1  11  -2  491.28   10.44   0
   1 -11   2  551.06   10.65   0
  -1 -11  -2  498.04   11.05   0
   2 -11   2   58.90    8.21   0
  -2  11  -2   52.62    7.93   0
   2  11   2   57.30    8.42   0
  -2  11  -2   54.41    6.26   0
  -2 -11  -2   58.74    8.09   0
   2 -11   2   47.21    6.37   0
  -2 -11  -2   66.45    8.40   0
   3 -11   2   16.08    7.72   0
  -3 -11  -2    1.18    9.84   0
  -3  11  -2    2.31    7.87   0
  -3 -11  -2   10.50    7.64   0
  -3  11  -2   12.52    7.61   0
   3  11   2    1.95    9.72   0
   3 -11   2    6.71    7.85   0
   4  11   2  200.75   11.60   0
   4 -11   2  113.88    9.95   0
  -4  11  -2  125.95    9.19   0
  -4 -11  -2  162.58   10.57   0
  -4  11  -2  126.59    9.36   0
   4 -11   2  113.98    9.67   0
  -4 -11  -2  171.55   10.92   0
   5  11   2  285.59   14.71   0
  -5  11  -2  244.60    6.85   0
  -5 -11  -2  244.36   13.83   0
   5 -11   2  279.23    7.05   0
   5 -11   2  260.39    8.94   0
  -5 -11  -2  258.61   15.24   0
   6 -11   2  119.88    7.97   0
  -6 -11  -2   88.27    7.26   0
   6 -11   2  115.65    8.05   0
   6  11   2  116.28    7.33   0
  -6  11  -2   98.35    7.81   0
  -7  11  -2   31.14    8.14   0
  -7 -11  -2   32.92    9.61   0
   7 -11   2   39.67    8.29   0
   7 -11   2   38.64    7.50   0
   7  11   2   33.76    7.83   0
  -7 -11  -2   35.31    7.73   0
  -8 -11  -2   -0.73    7.67   0
  -8 -11  -2   -1.12    7.13   0
   8 -11   2   -0.46    8.81   0
  -8  11  -2   -5.82    8.76   0
   8  11   2   -0.17    7.22   0
   8 -11   2   -4.25    8.96   0
   9  11   2  119.46    8.16   0
  -9  11  -2  100.71    9.29   0
  -9 -11  -2   93.28    9.98   0
   9 -11   2  102.76    9.68   0
  -9 -11  -2   98.65    9.25   0
   9 -11   2  128.66    9.77   0
  10 -11   2   -1.82   11.00   0
 -10  11  -2   14.13   10.71   0
 -10 -11  -2    6.87   14.36   0
  10 -11   2   -4.67   11.01   0
  10  11   2    2.38   10.53   0
 -10 -11  -2   -3.16   11.03   0
 -10 -12   2  148.11   16.45   0
  10 -12  -2  174.30   11.92   0
  10 -12  -2  166.72    9.13   0
 -10  12   2  158.38    8.73   0
 -10 -12   2  115.92   16.17   0
  -9  12   2  443.43   11.81   0
  -9 -12   2  292.75   11.96   0
   9 -12  -2  480.70   12.15   0
  -9 -12   2  348.62   12.24   0
   9  12  -2  392.05   12.24   0
   9 -12  -2  489.59   12.07   0
  -8 -12   2  124.25    8.68   0
  -8  12   2  162.78    9.57   0
   8  12  -2  168.76    9.17   0
   8 -12  -2  175.33    9.65   0
   8 -12  -2  178.36    9.90   0
  -8 -12   2  147.19    9.06   0
  -7  12   2  226.15    7.47   0
   7 -12  -2  258.16   10.19   0
   7 -12  -2  267.48   10.22   0
  -7 -12   2  242.17   10.92   0
   7  12  -2  256.65   10.98   0
  -7 -12   2  212.24    9.02   0
  -6 -12   2  708.80   23.29   0
   6  12  -2  854.29   22.20   0
  -6 -12   2  793.37   22.02   0
   6 -12  -2  872.24   11.32   0
  -6  12   2  837.90    9.65   0
   6 -12  -2  857.22    9.75   0
   5  12  -2  759.42   16.08   0
  -5  12   2  715.50    9.19   0
  -5 -12   2  727.60   15.52   0
   5 -12  -2  775.39    9.45   0
   5 -12  -2  793.95   11.00   0
  -5 -12   2  747.07   18.36   0
  -4  12   2  598.26   10.33   0
   4 -12  -2  633.40   10.52   0
  -4 -12   2  584.97   12.28   0
   4  12  -2  628.54   12.75   0
  -4 -12   2  590.71   13.61   0
   4 -12  -2  598.20    8.91   0
   3 -12  -2  123.28    6.24   0
  -3 -12   2  127.57    9.26   0
   3 -12  -2  121.91    6.06   0
   3  12  -2  137.38    8.88   0
  -3 -12   2  131.97    8.42   0
  -3  12   2  130.06    6.17   0
   2  12  -2  482.05    9.35   0
   2 -12  -2  514.84   10.16   0
  -2 -12   2  486.23   11.22   0
   2 -12  -2  476.21    8.29   0
  -2  12   2  500.98   10.05   0
  -2 -12   2  518.35   10.80   0
   1 -12  -2 2858.23   18.10   0
   1 -12  -2 3028.22   18.38   0
  -1  12   2 3044.90   18.38   0
  -1 -12   2 2998.33   19.81   0
  -1 -12   2 3031.45   19.62   0
   1  12  -2 3032.75   19.64   0
   0  12  -2 2627.05   17.82   0
   0 -12   2 2604.87   17.87   0
   0  12   2 2628.13   16.91   0
   0 -12   2 2657.83   16.95   0
   0 -12  -2 2661.39   18.07   0
   0 -12  -2 2473.30   16.31   0
   1  12   2  914.00   12.69   0
   1 -12   2  958.51   12.09   0
   1 -12   2  860.69   10.41   0
  -1 -12  -2  920.66   12.72   0
  -1  12  -2  928.92   12.00   0
  -1 -12  -2  896.60   12.52   0
   2  12   2 1437.00   15.43   0
  -2  12  -2 1336.92   13.35   0
   2 -12   2 1263.24   13.16   0
  -2 -12  -2 1340.00   14.99   0
  -2 -12  -2 1330.51   14.79   0
   2 -12   2 1474.74   13.65   0
  -2  12  -2 1358.79   13.37   0
  -3 -12  -2  639.06   12.73   0
  -3  12  -2  650.89   10.65   0
   3  12   2  709.83   12.80   0
  -3 -12  -2  657.34   13.57   0
  -3  12  -2  645.11    8.99   0
   3 -12   2  732.36    9.32   0
   3 -12   2  638.69   10.68   0
  -4 -12  -2  624.26   15.18   0
  -4  12  -2  602.60   11.29   0
  -4 -12  -2  640.28   13.06   0
   4  12   2  754.03   15.20   0
  -4  12  -2  639.68    8.91   0
   4 -12   2  615.20   11.20   0
   4 -12   2  671.76    9.14   0
  -5 -12  -2    3.95   11.17   0
   5  12   2   10.25    9.65   0
  -5  12  -2    7.02    5.17   0
   5 -12   2   13.64    5.13   0
   5 -12   2   11.94    7.59   0
  -5 -12  -2    4.83    9.22   0
   6 -12   2  403.72    9.16   0
   6 -12   2  340.46    7.33   0
   6  12   2  382.24   10.03   0
  -6  12  -2  375.22    8.98   0
  -6 -12  -2  383.75    9.92   0
   7 -12   2   43.76    9.22   0
  -7 -12  -2   53.38    7.86   0
  -7  12  -2   41.92    8.88   0
  -7 -12  -2   49.53    7.56   0
   7  12   2   60.68    7.87   0
   7 -12   2   64.78    9.14   0
   8 -12   2  512.57   11.16   0
  -8 -12  -2  371.69   10.46   0
  -8 -12  -2  380.72   12.24   0
   8  12   2  446.58   11.99   0
   8 -12   2  481.14   11.07   0
  -8  12  -2  430.74   10.91   0
   9 -12   2    3.92   10.93   0
  -9 -12  -2   10.73    7.22   0
  -9 -12  -2    9.40    7.86   0
   9  12   2   11.28    6.74   0
  -9  12  -2   10.21   10.76   0
   9 -12   2   19.87   10.04   0
  10  12   2  214.49   14.87   0
  10 -12   2  238.60    9.37   0
 -10  12  -2  226.46   12.18   0
 -10 -12  -2  200.63   15.15   0
 -10 -12  -2  180.99   13.54   0
  10 -12   2  267.14   12.24   0
 -10  13   2   29.31   10.80   0
  10 -13  -2   25.69   11.22   0
  10 -13  -2   36.46   11.06   0
 -10 -13   2   23.36   12.09   0
 -10 -13   2   25.38   12.25   0
  -9 -13   2   20.42    9.24   0
   9 -13  -2   35.71    7.96   0
   9 -13  -2   27.90   11.04   0
   9  13  -2   27.33    7.38   0
  -9 -13   2   20.65    7.71   0
  -9  13   2   20.15   10.90   0
   8 -13  -2  123.06    9.46   0
   8 -13  -2   91.57    7.00   0
  -8 -13   2   92.43    8.28   0
   8  13  -2   98.23    8.38   0
  -8  13   2   96.62    9.38   0
  -8 -13   2   73.76    9.61   0
  -7 -13   2   34.83    7.64   0
   7 -13  -2   40.88    8.98   0
  -7  13   2   30.32    6.28   0
  -7 -13   2   26.63    7.32   0
   7 -13  -2   34.87    6.45   0
   7  13  -2   19.09    7.92   0
  -6 -13   2  265.80   15.58   0
  -6 -13   2  389.06   15.75   0
   6 -13  -2  426.15    7.63   0
   6  13  -2  449.06   16.70   0
  -6  13   2  405.16    7.57   0
   6 -13  -2  419.63    7.86   0
  -5 -13   2    4.42   10.77   0
  -5  13   2   -0.56    7.29   0
   5  13  -2   -1.07    7.63   0
   5 -13  -2    6.29    7.44   0
   5 -13  -2    1.34    7.49   0
  -5 -13   2    0.25    8.77   0
  -4 -13   2   36.13    7.62   0
  -4  13   2   29.72    5.49   0
   4  13  -2   28.90    8.01   0
   4 -13  -2   31.53    7.78   0
   4 -13  -2   33.52    5.63   0
  -4 -13   2   30.50    8.99   0
  -3 -13   2   -0.52    7.53   0
  -3  13   2    1.36    5.40   0
  -3 -13   2   10.96    8.20   0
   3 -13  -2    5.99    5.40   0
   3  13  -2   14.34    7.66   0
   3 -13  -2    6.15    5.51   0
   2 -13  -2 1008.53   12.00   0
  -2  13   2 1051.01   12.08   0
   2 -13  -2 1022.79   11.98   0
  -2 -13   2 1048.41   13.11   0
  -2 -13   2  991.43   13.45   0
   2  13  -2  956.04   11.68   0
  -1  13   2   46.85    7.81   0
   1 -13  -2   37.68    7.84   0
   1 -13  -2   40.54    7.79   0
  -1 -13   2   42.71    7.73   0
   1  13  -2   41.65    8.00   0
  -1 -13   2   38.67    6.18   0
   0 -13  -2  -25.82    8.46   0
   0 -13   2   19.27    7.61   0
   0  13   2   -2.73    8.24   0
   0 -13   2   13.72    8.13   0
   0 -13  -2   11.76    5.91   0
   0  13  -2   10.83    7.82   0
   1 -13   2  403.18    9.58   0
  -1 -13  -2  398.26   10.01   0
  -1  13  -2  380.21    9.69   0
  -1 -13  -2  356.29    8.06   0
   1  13   2  399.86   10.02   0
   1 -13   2  376.87    7.85   0
   2 -13   2  291.79    9.33   0
   2 -13   2  317.94    9.20   0
  -2  13  -2  310.53    9.12   0
  -2  13  -2  309.63    9.34   0
  -2 -13  -2  282.97    7.70   0
  -2 -13  -2  299.86    9.89   0
   2  13   2  318.87    9.96   0
  -3 -13  -2   44.37    9.56   0
  -3 -13  -2   84.83    8.29   0
   3  13   2   95.57    8.64   0
  -3  13  -2   84.29    8.26   0
   3 -13   2  105.18    8.11   0
   3 -13   2   71.85    8.31   0
  -3  13  -2   74.45    8.04   0
  -4 -13  -2   75.70   10.52   0
  -4  13  -2   85.11    7.83   0
   4  13   2   82.29    8.58   0
  -4  13  -2   84.48    7.70   0
   4 -13   2   85.70    7.79   0
   4 -13   2   77.20    7.96   0
  -4 -13  -2   75.20    9.81   0
  -5  13  -2  113.17    7.86   0
  -5 -13  -2  109.28   11.96   0
   5  13   2  125.76   10.95   0
   5 -13   2  128.24    8.07   0
   5 -13   2  126.66    8.09   0
  -5 -13  -2  108.61   10.53   0
   6  13   2  252.58    9.04   0
  -6 -13  -2  240.70    9.06   0
   6 -13   2  223.54    6.59   0
   6 -13   2  254.01    8.52   0
  -6  13  -2  211.32    8.29   0
  -6 -13  -2  195.22    7.03   0
   7 -13   2   52.20    6.46   0
  -7  13  -2   40.17    6.34   0
   7 -13   2   47.52    6.54   0
  -7 -13  -2   45.38    7.47   0
   7  13   2   52.16    7.74   0
  -7 -13  -2   35.49    7.72   0
   8 -13   2   88.09    9.40   0
  -8 -13  -2   71.24    8.18   0
  -8 -13  -2   68.21    7.87   0
  -8  13  -2   80.32    6.83   0
   8  13   2   78.86    7.83   0
   8 -13   2   88.32    6.85   0
   9  13   2  118.68    8.24   0
   9 -13   2  130.87   11.85   0
  -9  13  -2  157.03   11.16   0
  -9 -13  -2   92.96    8.63   0
   9 -13   2  146.56    8.69   0
  -9 -13  -2   94.13   10.67   0
 -10 -13  -2   -0.77   10.84   0
 -10  13  -2    0.82   10.53   0
  10 -13   2    5.71   10.84   0
  10  13   2    3.18   10.41   0
 -10 -13  -2   -0.21   12.18   0
  10 -13   2   -0.03   10.85   0
   9  14  -2  273.17   11.54   0
   9 -14  -2  311.67   12.11   0
  -9  14   2  251.01   11.84   0
  -9 -14   2  262.11   11.71   0
   9 -14  -2  280.61    9.31   0
  -9 -14   2  201.76   11.43   0
  -8  14   2  411.32   10.94   0
   8 -14  -2  435.56   10.92   0
  -8 -14   2  346.23   12.04   0
  -8 -14   2  330.65   10.20   0
   8  14  -2  404.25   10.83   0
   8 -14  -2  426.26   11.04   0
  -7 -14   2  174.63    8.64   0
  -7  14   2  163.61    7.05   0
   7 -14  -2  165.88    7.14   0
  -7 -14   2  159.89    8.36   0
   7  14  -2  176.15    8.80   0
   7 -14  -2  177.88    7.35   0
  -6 -14   2  123.76   14.33   0
   6  14  -2  286.66   16.28   0
   6 -14  -2  271.44    7.76   0
   6 -14  -2  255.34    6.64   0
  -6 -14   2  271.91   15.54   0
  -6  14   2  270.02    7.73   0
  -5 -14   2   -1.75    8.70   0
  -5 -14   2    2.51   10.44   0
   5  14  -2   -0.76    9.14   0
   5 -14  -2    1.03    5.15   0
  -5  14   2    6.27    7.06   0
   5 -14  -2   -1.29    7.26   0
   4  14  -2   27.18    7.92   0
  -4  14   2   17.20    7.71   0
   4 -14  -2   16.32    7.73   0
  -4 -14   2   15.25    8.56   0
  -4 -14   2   18.13    7.56   0
   4 -14  -2   24.68    7.74   0
   3  14  -2 1266.74   14.55   0
   3 -14  -2 1214.46   12.44   0
  -3 -14   2 1196.96   14.42   0
  -3 -14   2 1106.81   14.67   0
   3 -14  -2 1178.74   10.87   0
  -3  14   2 1226.80   12.27   0
   2 -14  -2 1685.38   14.06   0
   2 -14  -2 1669.59   13.86   0
  -2 -14   2 1688.27   15.52   0
  -2 -14   2 1681.08   15.86   0
  -2  14   2 1731.41   14.18   0
   2  14  -2 1698.64   15.60   0
   1  14  -2  122.02    8.37   0
   1 -14  -2  127.62    8.14   0
  -1  14   2  141.78    8.25   0
   1 -14  -2  123.09    8.23   0
  -1 -14   2  127.73    8.12   0
  -1 -14   2  128.25    8.68   0
   0 -14   2  902.99   10.30   0
   0 -14  -2  895.01   11.80   0
   0 -14   2  926.10   11.99   0
   0  14   2  963.35   12.07   0
   0  14  -2  873.18   10.39   0
   0 -14  -2  962.62   12.00   0
   1 -14   2   68.58    6.10   0
  -1 -14  -2   62.59    8.04   0
  -1 -14  -2   69.60    8.02   0
  -1  14  -2   47.96    8.22   0
   1  14   2   67.75    8.26   0
   1 -14   2   60.43    8.04   0
  -2 -14  -2 1227.73   14.27   0
   2 -14   2 1256.67   12.88   0
   2 -14   2 1143.38   12.54   0
  -2  14  -2 1211.23   12.55   0
  -2 -14  -2 1224.87   13.95   0
  -2  14  -2 1183.33   11.24   0
   2  14   2 1356.22   14.46   0
  -3 -14  -2 1753.97   17.21   0
   3  14   2 1992.72   17.84   0
  -3 -14  -2 1732.51   16.88   0
  -3  14  -2 1753.30   14.24   0
   3 -14   2 1771.96   14.10   0
   3 -14   2 1903.35   14.45   0
  -3  14  -2 1809.34   14.19   0
   4  14   2 1289.42   16.13   0
  -4 -14  -2 1102.27   15.13   0
  -4  14  -2 1132.70   11.89   0
  -4  14  -2 1089.10   11.87   0
   4 -14   2 1267.79   12.45   0
  -4 -14  -2 1070.57   15.64   0
   4 -14   2 1109.67   12.04   0
   5 -14   2  710.70   10.47   0
  -5  14  -2  643.09   10.11   0
  -5 -14  -2  637.07   15.00   0
   5  14   2  739.36   15.94   0
   5 -14   2  700.78   10.33   0
  -5 -14  -2  623.78   16.21   0
   6 -14   2  644.97    9.49   0
  -6 -14  -2  336.32   22.99   0
  -6 -14  -2  591.78   24.72   0
   6 -14   2  729.72   11.77   0
   6  14   2  668.64   11.01   0
  -6  14  -2  654.32   11.41   0
   7 -14   2  193.23    9.63   0
  -7  14  -2  179.49    9.40   0
   7  14   2  171.35    8.49   0
   7 -14   2  166.81    7.28   0
  -7 -14  -2  148.31    8.46   0
  -7 -14  -2  166.28    8.39   0
   8 -14   2  343.23   10.63   0
  -8 -14  -2  253.16   10.05   0
  -8 -14  -2  280.39    9.56   0
  -8  14  -2  295.53   10.36   0
   8 -14   2  390.67   10.74   0
   8  14   2  311.30    9.78   0
   9 -14   2   83.05   11.42   0
  -9 -14  -2   85.48   11.56   0
  -9 -14  -2   80.10   10.09   0
   9 -14   2  100.26   11.43   0
   9  14   2   87.35   11.09   0
  -9  14  -2   77.70   11.08   0
   9 -15  -2   10.81   10.53   0
   9  15  -2    5.85    8.90   0
   9 -15  -2   24.69   10.89   0
  -9 -15   2   13.77    9.00   0
  -9 -15   2   10.14    9.17   0
  -9  15   2   -0.77   10.61   0
   8 -15  -2   70.74    6.87   0
  -8 -15   2   55.40    7.99   0
  -8 -15   2   63.60    7.96   0
   8 -15  -2   68.10    9.34   0
  -8  15   2   76.14    6.39   0
   8  15  -2   68.26    7.94   0
   7  15  -2   70.18    7.90   0
   7 -15  -2   75.42    6.66   0
  -7 -15   2   58.46    7.75   0
  -7  15   2   68.22    6.60   0
  -7 -15   2   60.88    7.57   0
   7 -15  -2   74.37    6.59   0
  -6  15   2  214.41    9.64   0
  -6 -15   2   98.76   13.64   0
   6  15  -2  240.25   13.92   0
   6 -15  -2  239.60    7.42   0
   6 -15  -2  273.31    9.75   0
  -6 -15   2  222.11   14.89   0
   5 -15  -2   13.92    5.14   0
  -5 -15   2   10.59   10.02   0
  -5  15   2    5.64    5.02   0
   5  15  -2    6.31    7.37   0
   5 -15  -2    9.04    5.06   0
  -5 -15   2    6.49    8.67   0
  -4  15   2 1223.26   10.82   0
  -4 -15   2 1197.39   16.88   0
   4  15  -2 1318.95   16.56   0
  -4 -15   2 1212.42   14.83   0
   4 -15  -2 1234.00   10.82   0
   4 -15  -2 1229.23   12.35   0
  -3 -15   2   93.03    6.15   0
   3 -15  -2  105.36    8.01   0
  -3 -15   2   96.91    8.62   0
  -3  15   2   96.03    8.00   0
   3  15  -2   95.70    8.33   0
   3 -15  -2   96.68    5.91   0
   2 -15  -2  108.03    6.03   0
  -2 -15   2  105.10    6.54   0
   2 -15  -2  103.58    6.08   0
  -2  15   2  109.14    6.15   0
   2  15  -2  102.34    6.26   0
  -2 -15   2   99.18    8.15   0
  -1 -15   2  427.55    8.13   0
   1  15  -2  430.22    8.28   0
   1 -15  -2  457.58    9.77   0
   1 -15  -2  440.08    9.79   0
  -1  15   2  455.03    9.86   0
  -1 -15   2  465.88   10.06   0
   0  15   2   17.41    7.66   0
   0  15  -2   21.61    5.56   0
   0 -15   2   19.76    7.83   0
   0 -15  -2   17.21    7.59   0
   0 -15   2   18.83    5.34   0
   0 -15  -2   13.69    5.48   0
  -1 -15  -2   69.13    7.83   0
   1 -15   2   63.82    7.78   0
  -1 -15  -2   57.81    7.79   0
   1  15   2   69.36    7.93   0
   1 -15   2   59.71    7.91   0
  -1  15  -2   60.66    7.74   0
   2 -15   2  578.00    8.60   0
   2 -15   2  610.84    8.67   0
  -2 -15  -2  569.64   10.84   0
  -2  15  -2  582.91    8.63   0
  -2  15  -2  596.90    8.64   0
   2  15   2  616.03    9.58   0
  -2 -15  -2  587.63   11.04   0
   3  15   2   44.02    8.14   0
  -3 -15  -2   38.66    7.99   0
  -3  15  -2   38.06    7.76   0
  -3  15  -2   41.17    7.73   0
   3 -15   2   35.49    7.77   0
  -3 -15  -2   35.51    7.76   0
   3 -15   2   36.67    7.75   0
   4  15   2  187.16    9.29   0
  -4 -15  -2  150.99   10.64   0
  -4 -15  -2  155.23    8.79   0
  -4  15  -2  155.73    6.22   0
   4 -15   2  172.84    6.36   0
   4 -15   2  148.38    6.31   0
  -4  15  -2  160.87    6.23   0
  -5 -15  -2   -2.71    8.95   0
  -5 -15  -2   -2.12    9.86   0
   5  15   2   -1.28    9.17   0
   5 -15   2   -3.15    7.20   0
   5 -15   2    0.75    7.31   0
  -5  15  -2  -11.26    7.00   0
   6 -15   2  253.87    7.74   0
  -6 -15  -2  233.80   16.72   0
   6 -15   2  285.53   10.07   0
   6  15   2  245.97    8.81   0
  -6  15  -2  250.90    9.91   0
  -6 -15  -2  179.98   19.83   0
  -7 -15  -2   49.70    7.38   0
   7 -15   2   44.40    6.49   0
   7  15   2   48.11    7.53   0
  -7  15  -2   44.81    8.77   0
  -7 -15  -2   29.19    7.45   0
   7 -15   2   63.97    8.86   0
   8 -15   2   11.34    6.31   0
  -8 -15  -2   -4.33    7.09   0
  -8 -15  -2    3.51    7.18   0
  -8  15  -2    2.19    5.96   0
   8  15   2   -4.84    7.08   0
   8 -15   2   -1.17    6.28   0
   9 -15   2    7.62   10.82   0
   9 -15   2    2.95   10.87   0
  -9  15  -2    0.44   10.56   0
   9  15   2   -6.10    8.32   0
  -9 -15  -2    5.83    8.78   0
  -9 -15  -2   -2.53    9.34   0
   9 -16  -2    5.84   10.87   0
  -9 -16   2   11.33    9.18   0
   9  16  -2   11.59    8.68   0
  -9  16   2    1.93   10.57   0
  -9 -16   2    6.73    9.13   0
   9 -16  -2    8.83    7.63   0
   8 -16  -2   48.07    7.73   0
  -8 -16   2   41.50    7.56   0
   8 -16  -2   44.40   10.81   0
  -8  16   2   49.86    7.62   0
  -8 -16   2   32.78    7.51   0
   8  16  -2   34.34    7.70   0
  -7  16   2   83.11    6.66   0
  -7 -16   2  100.38    7.77   0
   7 -16  -2  113.55    6.66   0
  -7 -16   2   83.64    7.71   0
   7 -16  -2  112.92    6.74   0
   7  16  -2   99.72    8.05   0
  -6 -16   2  270.21   13.65   0
  -6 -16   2  108.58   12.21   0
   6 -16  -2  296.91    7.73   0
   6 -16  -2  315.77   10.01   0
   6  16  -2  324.73   14.27   0
  -6  16   2  287.04    9.73   0
  -5 -16   2   31.17   10.46   0
   5  16  -2   30.10    9.37   0
  -5  16   2   37.79    6.28   0
   5 -16  -2   36.85    5.16   0
   5 -16  -2   41.41    8.98   0
  -5 -16   2   31.10   11.06   0
  -4  16   2  157.76    7.90   0
  -4 -16   2  147.10    8.26   0
   4 -16  -2  155.35    6.05   0
  -4 -16   2  150.46    9.05   0
   4 -16  -2  153.67    8.02   0
   4  16  -2  155.66    8.65   0
  -3 -16   2    7.11    7.72   0
  -3  16   2    8.30    5.25   0
   3  16  -2    3.75    7.49   0
  -3 -16   2    1.09    7.17   0
   3 -16  -2   18.43    7.37   0
   3 -16  -2   10.03    7.25   0
   2 -16  -2  253.65    6.76   0
   2 -16  -2  259.49    6.83   0
  -2  16   2  256.17    6.82   0
   2  16  -2  261.68    9.07   0
  -2 -16   2  270.05    8.92   0
  -2 -16   2  263.44    9.36   0
   1 -16  -2  639.93   10.25   0
   1  16  -2  663.21   10.89   0
  -1 -16   2  633.08   10.63   0
  -1  16   2  679.92   10.49   0
   1 -16  -2  676.52   10.43   0
  -1 -16   2  663.80   11.01   0
   0  16   2  736.96   10.94   0
   0 -16  -2  729.03    9.27   0
   0 -16   2  725.49   10.84   0
   0  16  -2  692.69    9.22   0
   0 -16   2  694.63    9.20   0
   0 -16  -2  717.13   10.78   0
   1  16   2  232.24    6.77   0
   1 -16   2  213.67    8.39   0
   1 -16   2  212.32    8.58   0
  -1  16  -2  230.14    8.64   0
  -1 -16  -2  211.10    8.59   0
  -1 -16  -2  226.23    8.52   0
   2 -16   2  639.03   10.43   0
  -2  16  -2  657.69   10.25   0
   2 -16   2  699.60   10.33   0
  -2 -16  -2  624.37    9.55   0
  -2 -16  -2  614.74    9.44   0
   2  16   2  695.19   11.42   0
  -3 -16  -2  253.20    9.27   0
  -3 -16  -2  270.81    9.11   0
   3  16   2  289.16    9.44   0
   3 -16   2  243.95    6.72   0
  -3  16  -2  267.36    8.49   0
  -3  16  -2  248.39    6.80   0
   3 -16   2  281.61    8.59   0
  -4  16  -2  484.32    9.40   0
  -4 -16  -2  502.43   10.97   0
  -4 -16  -2  507.20   12.83   0
   4 -16   2  506.50    9.50   0
   4  16   2  572.57   11.74   0
   4 -16   2  535.91    9.57   0
   5 -16   2 1231.73   13.10   0
   5  16   2 1196.58   18.97   0
  -5 -16  -2 1035.87   19.01   0
   5 -16   2 1045.17   10.82   0
  -5  16  -2 1104.82   12.72   0
  -5 -16  -2 1091.47   18.25   0
  -6 -16  -2  178.66   15.39   0
   6 -16   2  172.36    9.54   0
   6 -16   2  208.42    9.58   0
  -6 -16  -2  144.92   17.17   0
   6  16   2  191.16    8.31   0
  -6  16  -2  182.21    9.33   0
  -7  16  -2  110.49    8.96   0
   7 -16   2  113.37    9.29   0
   7  16   2  109.45    7.81   0
   7 -16   2  110.41    6.99   0
  -7 -16  -2   85.01    7.94   0
  -7 -16  -2   96.25    7.77   0
  -8 -16  -2  186.51    9.15   0
  -8  16  -2  272.36   11.60   0
  -8 -16  -2  215.26    9.16   0
   8 -16   2  258.56    9.02   0
   8  16   2  251.97    9.19   0
   8 -16   2  314.85   12.05   0
  -9 -16  -2  120.02   10.69   0
  -9 -16  -2  100.41   12.11   0
   9 -16   2  190.55   11.59   0
   9  16   2  151.29   11.68   0
   9 -16   2  176.50   11.80   0
  -9  16  -2  119.90   11.68   0
  -9 -17   2   27.63    9.30   0
   9  17  -2   45.87    9.16   0
   9 -17  -2   64.59    9.61   0
   9 -17  -2   75.31    9.40   0
  -9  17   2   53.97    9.34   0
  -9 -17   2   48.34    9.34   0
   8 -17  -2   65.94   11.18   0
   8  17  -2   78.39    9.56   0
  -8 -17   2   71.32    9.59   0
  -8  17   2   78.66   10.77   0
  -8 -17   2   56.17    9.20   0
   8 -17  -2   78.34   11.01   0
   7 -17  -2    7.52    6.34   0
  -7  17   2   18.88    6.03   0
  -7 -17   2   19.90    7.10   0
   7 -17  -2   26.19    6.09   0
  -7 -17   2   19.94    6.96   0
   7  17  -2   21.94    7.23   0
  -6 -17   2   16.34   11.05   0
   6 -17  -2   37.15    8.86   0
  -6  17   2   43.15    8.84   0
  -6 -17   2   38.44   11.14   0
   6 -17  -2   37.67    6.32   0
   6  17  -2   36.47    7.39   0
  -5 -17   2  621.18   14.66   0
   5 -17  -2  670.02   11.20   0
   5  17  -2  648.15   13.57   0
  -5  17   2  628.17   10.99   0
   5 -17  -2  636.50   11.21   0
  -5 -17   2  596.14   16.22   0
  -4  17   2   -1.94    7.04   0
   4 -17  -2   -9.38    7.07   0
   4  17  -2   -4.11    7.29   0
  -4 -17   2   -0.95    7.60   0
  -4 -17   2   -5.27    7.07   0
   4 -17  -2   -1.71    7.11   0
  -3 -17   2  406.77   10.31   0
   3  17  -2  459.44   10.10   0
   3 -17  -2  443.41    8.99   0
  -3 -17   2  427.46    9.98   0
   3 -17  -2  444.40    9.06   0
  -3  17   2  436.37    9.16   0
   2 -17  -2   85.43    7.72   0
  -2  17   2   76.86    7.76   0
   2  17  -2   91.66    7.92   0
  -2 -17   2   78.89    8.05   0
  -2 -17   2   86.56    7.65   0
   2 -17  -2   91.48    7.63   0
   1  17  -2   42.27    7.64   0
   1 -17  -2   59.37    7.65   0
  -1 -17   2   50.09    7.97   0
   1 -17  -2   57.24    5.55   0
  -1 -17   2   50.93    7.57   0
  -1  17   2   59.47    7.66   0
   0 -17  -2  554.65   10.09   0
   0 -17   2  534.29    8.23   0
   0  17  -2  501.95    8.27   0
   0  17   2  567.99   10.19   0
   0 -17  -2  531.75    9.99   0
   0 -17   2  505.96   10.08   0
  -1 -17  -2  298.36    9.11   0
   1 -17   2  304.67    8.73   0
  -1 -17  -2  300.21    9.18   0
  -1  17  -2  303.23    8.83   0
   1  17   2  305.88    7.29   0
   1 -17   2  273.26    7.06   0
   2 -17   2   37.31    7.53   0
  -2 -17  -2   38.57    7.51   0
   2 -17   2   51.88    7.49   0
   2  17   2   46.89    7.72   0
  -2  17  -2   36.02    7.47   0
  -2 -17  -2   40.46    5.45   0
  -3 -17  -2  266.78    9.17   0
   3  17   2  288.41    9.52   0
  -3  17  -2  262.49    8.50   0
  -3 -17  -2  268.59    9.22   0
   3 -17   2  271.30    8.46   0
   3 -17   2  257.32    8.47   0
  -4 -17  -2   57.25    9.16   0
  -4  17  -2   42.36    7.30   0
   4 -17   2   52.48    7.45   0
   4 -17   2   52.57    7.50   0
   4  17   2   71.68    7.86   0
  -4 -17  -2   51.79    9.44   0
  -5 -17  -2    5.18   11.72   0
   5 -17   2   17.57    8.88   0
  -5  17  -2    9.30    8.82   0
   5  17   2   -1.62    9.27   0
  -5 -17  -2   -2.23    9.07   0
   5 -17   2    5.38    9.09   0
  -6 -17  -2   15.81   11.50   0
  -6 -17  -2   10.31   14.97   0
   6  17   2   23.23    7.19   0
   6 -17   2   19.87    8.84   0
   6 -17   2    8.58    8.76   0
  -6  17  -2   26.19    8.61   0
   7 -17   2   27.05    8.87   0
  -7 -17  -2   21.33    7.32   0
  -7  17  -2   33.77    8.73   0
   7 -17   2   29.19    8.99   0
   7  17   2   34.57    5.44   0
  -7 -17  -2   25.19    5.25   0
   8 -17   2    6.98   10.59   0
  -8 -17  -2    8.05    8.80   0
  -8  17  -2   -5.49   10.46   0
   8  17   2    1.96    8.82   0
  -8 -17  -2   19.70    8.84   0
   8 -17   2    7.32   10.63   0
   9 -17   2  110.13   13.18   0
  -9 -17  -2   54.79    9.54   0
  -9 -17  -2   46.13    9.97   0
   9 -17   2   89.02   13.65   0
   9  17   2   63.67    9.38   0
  -9  17  -2   95.72    9.30   0
   8  18  -2  147.14   10.22   0
   8 -18  -2  164.31   11.42   0
  -8 -18   2   97.14    9.93   0
   8 -18  -2  169.81   11.69   0
  -8 -18   2  124.88   10.16   0
  -8  18   2  159.06   11.37   0
   7 -18  -2   78.19    7.84   0
  -7  18   2   60.46    7.68   0
  -7 -18   2   -0.35   21.36   0
   7 -18  -2   58.92    7.92   0
  -7 -18   2   66.62   24.21   0
   7  18  -2   54.43    7.55   0
  -6 -18   2   18.60    9.16   0
  -6 -18   2   13.06   11.09   0
   6 -18  -2   15.42    8.96   0
  -6  18   2   26.79    8.67   0
   6  18  -2   39.15    7.25   0
   6 -18  -2   27.08    8.79   0
   5 -18  -2   27.85    8.72   0
  -5  18   2   21.23    8.71   0
   5 -18  -2   39.18    8.73   0
  -5 -18   2   22.39    9.96   0
  -5 -18   2   17.03   10.83   0
   5  18  -2   30.99    8.96   0
  -4 -18   2 1039.86   14.48   0
  -4  18   2 1009.80   10.54   0
  -4 -18   2 1035.40   16.46   0
   4  18  -2 1118.31   15.00   0
   4 -18  -2 1089.78   12.55   0
   4 -18  -2 1051.15   10.64   0
  -3 -18   2  325.60    8.07   0
  -3 -18   2  368.93    9.50   0
  -3  18   2  356.37    7.35   0
   3 -18  -2  372.88    7.21   0
   3  18  -2  375.60    9.64   0
   3 -18  -2  355.74    7.30   0
   2 -18  -2  199.65    8.25   0
   2 -18  -2  200.33    6.29   0
  -2 -18   2  217.27    8.41   0
  -2 -18   2  189.25    8.61   0
  -2  18   2  212.76    8.24   0
   2  18  -2  205.70    8.49   0
   1  18  -2  513.80    9.90   0
   1 -18  -2  494.83    7.89   0
  -1  18   2  533.65    8.14   0
  -1 -18   2  507.77    8.29   0
  -1 -18   2  497.66    8.47   0
   1 -18  -2  538.57    9.74   0
   0 -18   2  783.80   10.74   0
   0 -18  -2  768.54   10.84   0
   0  18   2  832.95   11.16   0
   0  18  -2  766.68   10.92   0
   0 -18  -2  774.66   10.91   0
   0 -18   2  769.56   11.02   0
  -1 -18  -2  410.96    7.91   0
   1 -18   2  450.45    9.29   0
   1  18   2  459.84    9.78   0
  -1 -18  -2  441.82    9.51   0
  -1  18  -2  428.06    7.62   0
   1 -18   2  435.66    7.76   0
  -2 -18  -2  107.73    7.90   0
  -2  18  -2  109.14    5.81   0
   2 -18   2  110.35    7.62   0
   2 -18   2  116.53    7.68   0
  -2 -18  -2  116.40    7.89   0
   2  18   2  127.56    8.01   0
  -3 -18  -2  363.73    9.62   0
  -3 -18  -2  382.59    9.80   0
   3  18   2  402.40   10.01   0
  -3  18  -2  364.50    7.09   0
   3 -18   2  356.90    7.09   0
   3 -18   2  391.38    7.38   0
  -4 -18  -2  138.82    9.91   0
  -4  18  -2  131.82    6.85   0
  -4 -18  -2  132.06    9.80   0
   4 -18   2  129.86    6.96   0
   4  18   2  157.59   11.85   0
   4 -18   2  153.73    9.36   0
   5  18   2 1329.88   19.24   0
   5 -18   2 1292.39   11.52   0
  -5  18  -2 1207.97   11.43   0
  -5 -18  -2 1153.07   19.14   0
   5 -18   2 1229.11   13.14   0
  -5 -18  -2 1145.45   16.88   0
  -6 -18  -2  326.10   16.58   0
   6 -18   2  397.44   10.38   0
   6 -18   2  382.24    8.20   0
  -6  18  -2  363.66   10.38   0
   6  18   2  343.87    9.10   0
  -6 -18  -2  339.54   15.21   0
   7 -18   2  194.46    8.32   0
  -7 -18  -2  127.35    8.10   0
   7 -18   2  160.25   11.32   0
   7  18   2  120.69    8.10   0
  -7 -18  -2  128.80    8.03   0
  -7  18  -2  149.42    8.24   0
   8 -18   2  105.31    8.36   0
  -8 -18  -2   80.99    9.65   0
  -8 -18  -2   79.00    9.76   0
   8 -18   2  114.76   11.25   0
   8  18   2  101.44    9.48   0
  -8  18  -2  110.94    8.05   0
  -8 -19   2    2.44    8.62   0
   8 -19  -2   16.03   10.68   0
   8  19  -2   -1.17    8.91   0
  -8 -19   2   15.74    8.86   0
  -8  19   2    5.22   10.58   0
   8 -19  -2    9.42   10.64   0
   7 -19  -2   -5.00   10.77   0
  -7  19   2    5.06    7.45   0
   7  19  -2    6.09    8.95   0
  -7 -19   2    6.08   19.78   0
   7 -19  -2  -14.28    7.54   0
  -7 -19   2    1.02   18.81   0
  -6 -19   2   22.89    9.68   0
   6 -19  -2   51.89    6.45   0
  -6 -19   2   50.98   11.10   0
   6 -19  -2   61.35    8.78   0
  -6  19   2   49.98    6.44   0
   6  19  -2   33.77    7.42   0
   5  19  -2  139.17   11.94   0
  -5 -19   2  121.44   11.48   0
  -5  19   2  125.34    6.84   0
   5 -19  -2  127.26    6.96   0
   5 -19  -2  127.96    6.96   0
  -5 -19   2  127.11   10.57   0
  -4  19   2    5.24    8.90   0
   4 -19  -2   14.93    6.26   0
  -4 -19   2    2.28    9.42   0
   4 -19  -2   26.55    8.79   0
   4  19  -2   11.97    9.00   0
  -4 -19   2   16.95    8.80   0
  -3 -19   2   -9.58    8.74   0
  -3 -19   2   -3.03    9.17   0
   3  19  -2  -75.91   10.39   0
  -3  19   2   -0.57    8.87   0
   3 -19  -2   -4.01    8.91   0
   3 -19  -2   -7.43    8.90   0
   2 -19  -2   12.49    5.06   0
  -2 -19   2   12.83    5.28   0
   2 -19  -2   29.55    7.96   0
  -2  19   2   14.00    5.07   0
  -2 -19   2   16.89    7.91   0
   2  19  -2   14.27    7.21   0
  -1 -19   2   60.88    7.64   0
   1 -19  -2   63.50    7.25   0
  -1  19   2   54.25    7.38   0
  -1 -19   2   45.57    5.22   0
   1  19  -2   45.88    5.40   0
   1 -19  -2   48.60    5.41   0
   0 -19   2  180.19    8.09   0
   0  19   2  184.86    8.19   0
   0  19  -2  189.74    8.10   0
   0 -19   2  161.68    8.06   0
   0 -19  -2  179.37    7.93   0
   0 -19  -2  174.43    7.96   0
  -1 -19  -2    2.56    7.11   0
   1 -19   2   -5.83    7.10   0
   1 -19   2    5.05    5.14   0
   1  19   2    1.86    7.27   0
  -1 -19  -2    1.90    7.11   0
  -1  19  -2    7.24    7.04   0
   2 -19   2   27.39    5.27   0
  -2  19  -2   34.51    7.98   0
   2 -19   2   41.01    8.14   0
  -2 -19  -2   26.11    8.37   0
  -2 -19  -2   27.57    5.31   0
   2  19   2   34.70    5.45   0
  -3 -19  -2   22.75    8.91   0
   3 -19   2   15.12    8.81   0
  -3 -19  -2   24.33    9.03   0
   3  19   2   26.60    9.10   0
  -3  19  -2   14.54    8.75   0
   3 -19   2   17.76    8.90   0
  -4  19  -2  266.62    7.65   0
  -4 -19  -2  253.75   12.67   0
  -4 -19  -2  269.93   10.59   0
   4  19   2  289.23   10.85   0
   4 -19   2  298.39    9.77   0
   4 -19   2  269.89    7.69   0
  -5 -19  -2   11.68   11.10   0
   5 -19   2   10.13    6.19   0
  -5  19  -2    9.17    6.05   0
   5 -19   2    4.12    8.95   0
  -5 -19  -2   15.10   11.63   0
   5  19   2   10.08    7.19   0
  -6  19  -2    6.01    8.32   0
  -6 -19  -2    0.71   12.36   0
  -6 -19  -2   -0.33   11.23   0
   6 -19   2   -1.05    8.75   0
   6 -19   2    5.22    8.74   0
   6  19   2   -7.89    7.09   0
   7  19   2   10.22    8.80   0
  -7 -19  -2    6.32    8.87   0
  -7 -19  -2    4.80    8.65   0
   7 -19   2   17.40   10.65   0
   7 -19   2    9.31    7.56   0
  -7  19  -2    7.48    7.28   0
   8 -19   2    1.74   10.62   0
   8 -19   2   -1.11   10.69   0
   8  19   2    2.85    8.61   0
  -8  19  -2    5.35    7.34   0
  -8 -19  -2   -0.59    8.90   0
  -8 -19  -2   11.97    8.54   0
  -7  20   2  106.39    8.49   0
   7 -20  -2  114.60   11.34   0
   7 -20  -2  110.34   11.46   0
  -7 -20   2   -0.25   19.38   0
  -7 -20   2  110.13   20.34   0
   7  20  -2  124.21    9.67   0
  -6 -20   2   40.72   14.62   0
  -6  20   2   85.66    7.93   0
   6 -20  -2   85.66    7.95   0
   6 -20  -2   95.02    7.85   0
   6  20  -2   79.27    7.65   0
  -6 -20   2   87.64   13.97   0
   5 -20  -2  635.08   11.18   0
   5 -20  -2  612.35   11.24   0
  -5  20   2  601.74   11.25   0
  -5 -20   2  557.74   15.64   0
  -5 -20   2  576.03   13.26   0
   5  20  -2  668.49   15.35   0
  -4  20   2  680.24    9.27   0
  -4 -20   2  621.63   12.75   0
  -4 -20   2  619.56   12.51   0
   4  20  -2  692.40   12.93   0
   4 -20  -2  664.16    9.31   0
   4 -20  -2  699.55   11.28   0
  -3 -20   2  519.52   11.45   0
   3 -20  -2  498.48    8.55   0
   3  20  -2  561.91   11.62   0
  -3  20   2  507.27    8.66   0
  -3 -20   2  484.75   11.73   0
   3 -20  -2  502.89    8.58   0
  -2 -20   2  309.03   10.62   0
  -2 -20   2  320.76   10.16   0
   2 -20  -2  290.43    9.91   0
  -2  20   2  316.66    9.94   0
   2  20  -2  312.12   10.31   0
   2 -20  -2  294.53    7.65   0
  -1 -20   2  148.25    9.41   0
   1  20  -2  128.03    6.94   0
  -1  20   2  153.88    9.40   0
   1 -20  -2  137.63    9.40   0
  -1 -20   2  134.86    9.73   0
   1 -20  -2  133.85    9.23   0
   0 -20  -2    4.65    8.75   0
   0 -20   2   -1.98    9.29   0
   0  20   2   21.50    8.91   0
   0  20  -2    6.47    8.84   0
   0 -20   2    7.20    8.68   0
   0 -20  -2    2.10    8.80   0
  -1 -20  -2  740.59   11.97   0
   1  20   2  787.17   12.33   0
   1 -20   2  744.63   11.50   0
  -1 -20  -2  750.56   12.14   0
   1 -20   2  731.76   11.55   0
  -1  20  -2  688.44   11.55   0
   2 -20   2 1334.20   13.28   0
  -2 -20  -2 1356.26   14.36   0
   2 -20   2 1343.59   13.41   0
  -2  20  -2 1272.26   11.66   0
   2  20   2 1421.59   14.83   0
  -2 -20  -2 1309.66   14.51   0
  -3 -20  -2  100.02    9.25   0
   3 -20   2  102.87    6.58   0
   3  20   2  110.75    9.47   0
   3 -20   2   97.60    6.75   0
  -3 -20  -2   98.58    9.46   0
  -3  20  -2  103.50    6.63   0
  -4  20  -2   54.87    8.67   0
   4  20   2   51.99    9.22   0
  -4 -20  -2   37.77    9.18   0
  -4 -20  -2   55.38   11.20   0
   4 -20   2   18.14    8.87   0
   4 -20   2   42.62    6.21   0
   5  20   2   92.41    5.64   0
  -5  20  -2  104.42    8.79   0
   5 -20   2   95.19    6.78   0
  -5 -20  -2  100.84    9.69   0
   5 -20   2   85.76    9.24   0
  -5 -20  -2   91.42   10.12   0
  -6 -20  -2   77.79   15.79   0
  -6 -20  -2   89.17   14.54   0
   6  20   2   88.16    7.36   0
   6 -20   2   98.37   10.88   0
   6 -20   2   61.64   11.22   0
  -6  20  -2   92.63   10.83   0
   7 -20   2   95.94    8.37   0
   7 -20   2  116.63   11.13   0
  -7  20  -2   95.55    8.24   0
  -7 -20  -2   82.99    9.34   0
   7  20   2  113.74    9.55   0
  -7 -20  -2  101.71    9.43   0
  -7  21   2   52.44   10.80   0
  -7 -21   2   50.81   17.28   0
   7 -21  -2   70.34    8.04   0
   7  21  -2   45.92    6.91   0
  -7 -21   2    1.85   17.47   0
   7 -21  -2   38.42   10.98   0
  -6 -21   2   12.47   14.07   0
  -6 -21   2   17.46   13.58   0
   6 -21  -2   21.43   10.49   0
  -6  21   2   18.01   10.55   0
   6 -21  -2   15.44   10.64   0
   6  21  -2   18.01    6.50   0
  -5  21   2   11.61    9.56   0
   5 -21  -2   13.48    7.36   0
   5 -21  -2   -2.63    8.70   0
  -5 -21   2   -2.80   10.83   0
   5  21  -2    3.26    9.87   0
  -5 -21   2    9.88    9.66   0
  -4  21   2   61.60    9.09   0
  -4 -21   2   62.61    9.09   0
   4  21  -2   65.86    9.46   0
  -4 -21   2   64.86    9.67   0
   4 -21  -2   73.52    8.96   0
   4 -21  -2   66.88    6.63   0
  -3 -21   2   23.48    8.73   0
   3  21  -2   11.44    9.14   0
  -3 -21   2   21.66    9.03   0
   3 -21  -2   13.45    8.85   0
  -3  21   2   15.81    8.81   0
   3 -21  -2   32.05    8.59   0
   2 -21  -2   10.74    8.58   0
   2 -21  -2   10.44    6.26   0
  -2 -21   2   10.67    6.15   0
  -2  21   2    6.65    6.23   0
  -2 -21   2    8.24    8.96   0
   2  21  -2   12.93    6.21   0
  -1 -21   2   11.43    8.98   0
   1  21  -2    2.09    8.73   0
   1 -21  -2   -2.08    6.12   0
  -1 -21   2    7.86    8.61   0
   1 -21  -2    0.77    6.15   0
  -1  21   2   18.57    8.71   0
   0 -21  -2   15.81    8.50   0
   0  21   2   13.52    6.26   0
   0  21  -2    6.04    6.05   0
   0 -21   2   -0.24    6.32   0
   0 -21   2   13.10    6.14   0
   0 -21  -2    4.49    8.71   0
  -1  21  -2    4.52    6.19   0
   1 -21   2   14.25    8.83   0
  -1 -21  -2    7.17    8.77   0
  -1 -21  -2   17.95    8.59   0
   1  21   2   12.26    8.84   0
   1 -21   2   20.87    8.48   0
   2 -21   2  193.53    9.61   0
   2 -21   2  186.25    7.11   0
  -2 -21  -2  185.66    9.81   0
   2  21   2  225.47    9.95   0
  -2 -21  -2  174.12    9.84   0
  -2  21  -2  195.93    9.46   0
  -3 -21  -2    0.80    8.68   0
   3 -21   2   19.11    8.38   0
  -3 -21  -2    5.82    8.59   0
   3 -21   2  -11.56    8.84   0
   3  21   2    6.07    8.77   0
  -3  21  -2   -1.87    8.47   0
  -4  21  -2  134.54    9.11   0
  -4 -21  -2  133.28   11.53   0
  -4 -21  -2  129.09    9.78   0
   4 -21   2  151.54    9.11   0
   4  21   2  134.37    9.93   0
   4 -21   2  136.64    6.86   0
  -5 -21  -2    6.44   12.87   0
  -5  21  -2   -8.20   10.50   0
   5  21   2   14.42    6.87   0
   5 -21   2    3.68   10.30   0
   5 -21   2   -1.58    9.63   0
  -5 -21  -2    2.98    9.83   0
  -6 -21  -2   71.46   15.45   0
  -6 -21  -2   79.66   16.33   0
   6 -21   2   74.05   10.96   0
   6 -21   2   70.31   10.76   0
  -6  21  -2   66.98   10.95   0
   6  21   2   66.55    9.13   0
   7 -21   2  103.50   11.39   0
   7 -21   2  124.50   11.26   0
  -7  21  -2  122.36   11.21   0
  -7 -21  -2    1.51   25.59   0
   7  21   2   95.54    9.49   0
  -7 -21  -2   -0.40   25.32   0
   6 -22  -2   99.63   10.88   0
  -6 -22   2   49.06   14.59   0
   6  22  -2   70.36    9.35   0
  -6 -22   2   84.53   14.13   0
   6 -22  -2   94.56   10.99   0
  -6  22   2   86.88   10.84   0
  -5 -22   2   37.54   11.52   0
   5  22  -2   41.32   11.09   0
  -5  22   2   17.62    7.52   0
   5 -22  -2   43.65   10.53   0
   5 -22  -2   15.75   10.69   0
  -5 -22   2   16.43   13.31   0
   4  22  -2  440.77   11.84   0
  -4 -22   2  387.59   11.57   0
   4 -22  -2  415.73   10.43   0
   4 -22  -2  412.36   10.48   0
  -4  22   2  379.06   10.65   0
  -4 -22   2  397.72   11.86   0
  -3 -22   2  134.73    9.62   0
  -3 -22   2  138.31    9.94   0
   3  22  -2  150.58    9.72   0
  -3  22   2  127.08    6.90   0
   3 -22  -2  134.48    6.93   0
   3 -22  -2  147.23    9.18   0
   2 -22  -2  133.71    9.15   0
  -2  22   2  122.48    9.32   0
  -2 -22   2  142.21    9.33   0
   2 -22  -2  129.57    9.19   0
  -2 -22   2  127.85    9.65   0
   2  22  -2  148.32    9.37   0
   1  22  -2  309.06   10.15   0
   1 -22  -2  289.36   10.05   0
   1 -22  -2  288.87   10.01   0
  -1 -22   2  302.60   10.12   0
  -1  22   2  297.20   10.10   0
  -1 -22   2  292.91   10.13   0
   0  22   2   62.39    9.02   0
   0  22  -2   75.60    8.76   0
   0 -22   2   64.01    9.20   0
   0 -22  -2   78.06    6.46   0
   0 -22   2   69.62    8.82   0
   0 -22  -2   79.08    8.94   0
   1 -22   2  195.56    9.53   0
  -1 -22  -2  183.41    7.26   0
  -1  22  -2  185.91    9.49   0
  -1 -22  -2  208.55    7.25   0
   1 -22   2  213.68    9.41   0
   1  22   2  219.81    7.47   0
   2 -22   2    6.34    6.03   0
   2 -22   2    9.95    8.65   0
  -2  22  -2    0.25    6.04   0
  -2 -22  -2   11.89    8.41   0
   2  22   2    5.37    8.75   0
  -2 -22  -2   -5.06    8.81   0
   3 -22   2    9.82    8.77   0
   3  22   2   30.46    8.88   0
  -3 -22  -2   24.75    8.77   0
  -3 -22  -2   16.04    8.79   0
  -3  22  -2   14.72    8.71   0
   3 -22   2   21.34    8.69   0
   4 -22   2    8.72    6.06   0
  -4  22  -2    3.42    6.06   0
  -4 -22  -2    2.61    9.92   0
  -4 -22  -2    8.44    8.58   0
   4  22   2    5.51    8.72   0
   4 -22   2   -3.22    8.68   0
   5 -22   2   82.28   10.96   0
  -5  22  -2   70.20   10.95   0
   5 -22   2   69.29    7.91   0
  -5 -22  -2   73.31   14.04   0
  -5 -22  -2   71.38   12.01   0
   5  22   2   49.97    6.89   0
  -6 -22  -2    6.06   15.06   0
  -6 -22  -2   10.14   13.99   0
   6 -22   2   -6.52   10.77   0
   6  22   2    3.08    6.19   0
  -6  22  -2   21.73   10.64   0
   6 -22   2   14.96    7.56   0
  -6 -23   2    4.48   12.89   0
  -6 -23   2   -1.40   13.72   0
   6 -23  -2   13.11   12.54   0
   6 -23  -2   13.46   11.43   0
   6  23  -2   -2.33    8.65   0
  -6  23   2    9.08   11.53   0
  -5  23   2   -4.14    7.46   0
   5 -23  -2    6.37    7.32   0
   5 -23  -2    1.84    7.45   0
  -5 -23   2   11.53   10.62   0
  -5 -23   2   -3.19   11.58   0
   5  23  -2    1.73    8.78   0
  -4  23   2   68.62    7.68   0
   4 -23  -2   61.10   10.77   0
  -4 -23   2   53.56   11.19   0
  -4 -23   2   66.51   11.51   0
   4  23  -2   89.15   11.37   0
   4 -23  -2   70.08    7.85   0
  -3 -23   2  305.38   11.43   0
  -3 -23   2  281.51    9.34   0
   3 -23  -2  294.56    8.74   0
   3 -23  -2  285.26   10.97   0
  -3  23   2  277.55   11.01   0
   3  23  -2  274.35    9.57   0
   2 -23  -2    1.83    6.09   0
  -2  23   2   -0.95    6.15   0
   2  23  -2    7.14    8.63   0
  -2 -23   2   -9.57    8.56   0
  -2 -23   2    0.06    8.81   0
   2 -23  -2    4.14    6.08   0
  -1  23   2  608.32   10.99   0
   1  23  -2   52.54    8.68   0
   1 -23  -2   16.02    8.85   0
   1 -23  -2  175.86   10.66   0
  -1 -23   2   38.64    8.98   0
  -1 -23   2   46.19    8.76   0
   0 -23   2  287.68    7.75   0
   0  23   2  322.95    7.95   0
   0  23  -2  294.44   10.00   0
   0 -23  -2  302.53    7.82   0
   0 -23  -2  324.48   10.06   0
   0 -23   2  281.03    8.02   0
   1  23   2   11.53    8.68   0
   1 -23   2    1.18    8.66   0
  -1 -23  -2    3.92    8.51   0
   1 -23   2    0.84    6.08   0
  -1  23  -2    1.81    6.11   0
  -1 -23  -2    9.89    8.58   0
  -2 -23  -2  -11.42    8.67   0
   2  23   2    8.89    6.11   0
   2 -23   2    3.71    8.56   0
   2 -23   2   -3.55    8.35   0
  -2  23  -2    1.14    8.51   0
  -2 -23  -2    2.07    8.71   0
  -3 -23  -2   44.29   10.96   0
   3 -23   2   62.58    7.65   0
  -3 -23  -2   59.26   10.65   0
   3  23   2   60.27   11.11   0
  -3  23  -2   53.65   10.50   0
   3 -23   2   53.83    9.63   0
   4 -23   2  124.84   11.00   0
  -4  23  -2  114.26   10.90   0
  -4 -23  -2  112.67   11.40   0
   4 -23   2  142.06   10.99   0
   4  23   2  141.88   13.84   0
  -4 -23  -2   97.13   11.64   0
  -5 -23  -2   12.35   10.75   0
  -5 -23  -2    8.28   11.29   0
  -5  23  -2   -2.27    7.50   0
   5 -23   2  -17.61   10.60   0
   5 -23   2    3.96   10.65   0
   5  23   2    0.07    8.64   0
  -6  23  -2   -5.75   13.04   0
  -6 -23  -2   14.01   17.53   0
  -6 -23  -2    2.18   16.68   0
   6 -23   2   15.60   11.69   0
   6  23   2   14.49    8.67   0
   6 -23   2   15.79   12.90   0
  -5  24   2  260.34   11.86   0
  -5 -24   2  227.04   13.00   0
  -5 -24   2  254.23   13.60   0
   5 -24  -2  280.46   11.82   0
   5 -24  -2  275.94   11.78   0
   5  24  -2  194.92    8.25   0
  -4 -24   2   52.13   10.86   0
  -4  24   2   34.17   10.85   0
   4 -24  -2   55.58    7.63   0
   4  24  -2   56.20   11.35   0
   4 -24  -2   52.49   10.79   0
  -4 -24   2   46.41   11.50   0
  -3 -24   2   26.48   11.19   0
  -3 -24   2   14.46   10.84   0
   3  24  -2   36.38   10.93   0
   3 -24  -2   22.20   10.70   0
  -3  24   2   25.65   10.56   0
   3 -24  -2   26.72   10.61   0
  -2 -24   2   90.08   11.39   0
  -2  24   2  110.96   10.89   0
   2 -24  -2  107.64   10.78   0
  -2 -24   2   81.25   10.97   0
   2  24  -2  118.54   10.96   0
   2 -24  -2   99.11   10.89   0
   1  24  -2  248.66   11.56   0
  -1  24   2  236.21    8.82   0
   1 -24  -2  230.75    8.56   0
  -1 -24   2  268.25   11.69   0
   1 -24  -2  243.51   11.34   0
  -1 -24   2  260.31   11.69   0
   0 -24  -2   75.26    9.95   0
   0  24   2   80.00    9.84   0
   0  24  -2   76.21    9.89   0
   0 -24   2   71.40    9.75   0
   0 -24   2   53.23    6.64   0
   0 -24  -2   65.93    9.83   0
   1  24   2   14.32   10.57   0
   1 -24   2   20.05   10.42   0
  -1  24  -2   14.66   10.34   0
  -1 -24  -2   14.55   10.36   0
  -1 -24  -2   10.75   10.39   0
   1 -24   2   14.44   10.25   0
   2  24   2   10.98   10.53   0
   2 -24   2   15.42   10.33   0
  -2  24  -2    3.12   10.40   0
   2 -24   2    0.09   10.39   0
  -2 -24  -2    9.69   10.48   0
  -2 -24  -2   11.65    7.41   0
  -3 -24  -2   84.39   10.94   0
  -3  24  -2   99.22   10.80   0
   3  24   2   91.55   11.19   0
   3 -24   2  100.90   10.85   0
  -3 -24  -2   94.05   10.95   0
   3 -24   2   92.23    7.93   0
  -4 -24  -2  161.79   11.69   0
  -4  24  -2  135.89   11.24   0
   4 -24   2  165.23   11.45   0
  -4 -24  -2  155.56   11.79   0
   4  24   2  145.63    7.07   0
   4 -24   2  157.03    8.30   0
   5 -24   2  103.17    8.32   0
   5 -24   2   75.09   11.31   0
  -5  24  -2   88.01    8.45   0
   5  24   2   81.40    9.22   0
  -5 -24  -2   89.09   15.77   0
  -5 -24  -2   97.95   11.76   0
  -4  25   2   21.98   10.44   0
  -4 -25   2    3.68   10.89   0
   4 -25  -2   -4.41   10.61   0
  -4 -25   2   11.99   10.37   0
   4 -25  -2   17.93   10.52   0
   4  25  -2   11.76    7.66   0
   3 -25  -2   91.80   10.73   0
  -3 -25   2   85.36   11.20   0
   3  25  -2  111.11   11.45   0
  -3  25   2   81.24   10.89   0
  -3 -25   2  104.97   11.45   0
   3 -25  -2  109.92   10.75   0
  -2  25   2   12.64    7.38   0
   2 -25  -2    1.46   10.30   0
   2 -25  -2    4.69    7.46   0
  -2 -25   2    0.11   10.36   0
  -2 -25   2    0.03   10.85   0
   2  25  -2    9.16    7.49   0
   1  25  -2    2.80   10.59   0
  -1  25   2   -6.19   10.42   0
   1 -25  -2   10.66    7.39   0
  -1 -25   2   15.27   10.46   0
   1 -25  -2    7.75   10.27   0
  -1 -25   2    8.27    7.68   0
   0 -25  -2   40.09   10.35   0
   0  25   2   25.07   10.58   0
   0  25  -2   27.52   10.48   0
   0 -25   2   25.52   10.33   0
   0 -25   2   28.08   10.57   0
   0 -25  -2   30.87   10.29   0
   1 -25   2   -3.49    7.59   0
   1 -25   2    1.27    7.12   0
  -1  25  -2  -15.31    7.41   0
  -1 -25  -2   -7.57   10.25   0
  -1 -25  -2    4.19    7.28   0
   1  25   2   -7.81   10.51   0
   2 -25   2   44.84   10.63   0
  -2 -25  -2   46.52   10.61   0
   2 -25   2   39.31    7.67   0
  -2  25  -2   34.49   10.66   0
  -2 -25  -2   31.73   10.59   0
   2  25   2   43.30   10.76   0
  -3 -25  -2   91.40   11.29   0
  -3 -25  -2  117.11   11.26   0
   3 -25   2   79.89    8.02   0
   3  25   2   89.23   11.47   0
  -3  25  -2   77.26    7.93   0
   3 -25   2   92.15   11.00   0
   4  25   2   12.72    8.74   0
  -4  25  -2   43.25    8.76   0
  -4 -25  -2   30.77   11.18   0
   4 -25   2   22.50   10.84   0
  -4 -25  -2   23.81   14.13   0
   4 -25   2   34.68   10.55   0
  -3 -26   2   -8.55   12.87   0
  -3 -26   2   11.15    8.66   0
   3  26  -2   15.93   12.79   0
  -3  26   2   -7.08   11.50   0
   3 -26  -2   -4.76   11.41   0
   3 -26  -2   19.49    8.80   0
  -2 -26   2   21.95    7.65   0
   2 -26  -2    8.33   10.44   0
  -2  26   2   17.80   10.37   0
  -2 -26   2    4.89   10.49   0
   2 -26  -2   21.81   10.32   0
   2  26  -2   22.58   10.69   0
  -1  26   2  102.15    7.92   0
   1 -26  -2   72.96    7.97   0
   1 -26  -2   85.24    7.87   0
  -1 -26   2   72.92    8.21   0
   1  26  -2   93.11    8.12   0
  -1 -26   2   77.00   10.95   0
   0 -26  -2   -0.47   10.43   0
   0 -26   2    0.21   10.60   0
   0  26   2    9.64    7.27   0
   0  26  -2    1.40    7.57   0
   0 -26  -2    9.66    7.30   0
   0 -26   2   -5.26    7.44   0
   1  26   2    4.46   10.45   0
   1 -26   2   -2.49    7.42   0
  -1  26  -2   21.57   10.26   0
  -1 -26  -2   -3.08    7.43   0
  -1 -26  -2   -0.87   10.37   0
   1 -26   2    4.41   10.23   0
   2 -26   2   20.36    7.21   0
   2 -26   2    8.92   10.24   0
  -2 -26  -2   -8.68   10.47   0
  -2  26  -2   18.83   10.32   0
  -2 -26  -2    7.63   10.54   0
   2  26   2    8.73   10.71   0
  -3 -26  -2    4.18   12.86   0
  -3 -26  -2   10.14    8.85   0
   3  26   2    8.37   12.75   0
  -3  26  -2   10.27   12.53   0
   3 -26   2  -12.76    8.99   0
   3 -26   2   12.87   11.40   0
   0 -27  -2   23.60    8.86   0
   0 -27   2   10.87   12.72   0
   0  27   2   23.13   12.59   0
   0  27  -2   46.29   12.46   0
   0 -27  -2   13.72   12.59   0
   0 -27   2   17.79   12.23   0
  11   0  -3    2.76   14.34   0
  11   0  -3    5.74   13.57   0
  10   0  -3    0.46   10.51   0
  10   0  -3    0.75    9.65   0
 -10   0   3    0.61   10.61   0
   9   0  -3   -3.32    9.92   0
  -9   0   3    5.42    7.47   0
   9   0  -3    2.62   10.69   0
   8   0  -3   -1.35    7.38   0
   8   0  -3    0.91    9.89   0
  -8   0   3   -1.75    5.88   0
   7   0  -3   -5.39    8.25   0
   7   0  -3   -1.98   10.75   0
  -7   0   3   -3.16    6.46   0
  -6   0   3   -3.18    6.02   0
   6   0  -3    3.55   10.74   0
   6   0  -3   -2.87    8.15   0
   5   0  -3    8.64    9.20   0
  -5   0   3    8.04    6.82   0
  -4   0   3    0.82    5.57   0
   4   0  -3   -1.35    7.35   0
  -3   0   3    7.95    7.25   0
   3   0  -3   -3.40    7.80   0
   2   0  -3   -4.28    8.39   0
  -2   0   3   -1.42    8.22   0
  -1   0   3    3.30    6.68   0
   1   0  -3    3.23    9.53   0
   0   0   3    2.76   10.20   0
   0   0  -3   -4.00   10.23   0
   1   0   3   -1.39    9.67   0
  -1   0  -3   -1.63    9.33   0
  -2   0  -3    1.05    5.58   0
   2   0   3    1.18    5.87   0
  -3   0  -3    1.64    7.23   0
   3   0   3   -3.65    7.87   0
  -4   0  -3    1.31    5.94   0
   4   0   3    7.56    7.37   0
  -5   0  -3    7.66    7.96   0
   5   0   3   10.05    9.15   0
   5   0   3    1.52   10.30   0
   6   0   3    8.13   10.94   0
   6   0   3   -0.20    8.06   0
  -6   0  -3   -0.40    6.15   0
  -7   0  -3   -2.71    7.73   0
   7   0   3   -8.15    9.89   0
   7   0   3   -5.13   10.81   0
   8   0   3    2.76    9.79   0
   8   0   3   -2.00    7.12   0
  -8   0  -3   -2.05    7.14   0
  -9   0  -3    3.28    9.24   0
   9   0   3    0.47   10.70   0
   9   0   3   -2.84   10.79   0
  10   0   3    0.71   12.45   0
  10   0   3   -0.56    9.74   0
  11   0   3    3.44   20.15   0
  11   0   3    2.68   22.55   0
  11  -1  -3  103.11   15.09   0
  11   1  -3  119.02   19.93   0
  11   1  -3  107.56   21.08   0
  11  -1  -3  116.66   13.86   0
  10   1  -3   37.08   10.30   0
  10  -1  -3   39.77    8.48   0
 -10   1   3   29.47    9.60   0
  10  -1  -3   31.52    9.39   0
 -10  -1   3   30.72    9.81   0
  10   1  -3   33.64   11.38   0
  -9   1   3  222.09    9.60   0
   9  -1  -3  261.15   12.89   0
   9   1  -3  254.45   14.45   0
  -9  -1   3  230.86   11.78   0
   9  -1  -3  244.27   13.85   0
   9   1  -3  254.37   12.67   0
   8  -1  -3  473.42   11.16   0
   8  -1  -3  430.00   13.23   0
  -8   1   3  406.54    9.94   0
   8   1  -3  455.73   14.37   0
   8   1  -3  443.14   11.80   0
  -8  -1   3  402.45   10.56   0
   7  -1  -3 2007.75   20.13   0
  -7   1   3 1777.49   18.05   0
  -7  -1   3 1785.55   18.69   0
   7   1  -3 1914.30   22.50   0
   7   1  -3 1995.02   20.29   0
   7  -1  -3 1823.33   20.26   0
  -6  -1   3    6.55    6.02   0
   6   1  -3    9.71    9.01   0
   6   1  -3    5.25    8.30   0
   6  -1  -3    7.57    8.16   0
  -6   1   3   13.09    7.35   0
   6  -1  -3   10.19    8.72   0
  -5  -1   3 3254.99   24.56   0
   5   1  -3 3241.81   26.13   0
   5  -1  -3 3158.65   23.45   0
  -5   1   3 3198.30   22.31   0
   5  -1  -3 3874.13   25.25   0
  -4   1   3  385.85    9.69   0
  -4  -1   3  380.50   10.00   0
   4   1  -3  364.36   11.30   0
   4  -1  -3  376.97   10.59   0
  -3   1   3 5815.65   31.79   0
  -3  -1   3 5717.93   34.61   0
   3   1  -3 5805.28   35.05   0
   3  -1  -3 5564.46   31.47   0
   2   1  -3  245.59   11.17   0
   2  -1  -3  235.86   10.57   0
  -2   1   3  240.92   10.49   0
  -2  -1   3  248.29   11.06   0
  -1   1   3  430.27   13.08   0
  -1  -1   3  443.06   13.75   0
   1  -1  -3  426.11   13.15   0
   1   1  -3  441.77   13.61   0
   0   1   3   95.10   10.98   0
   0   1  -3   98.70   10.95   0
   0  -1   3   88.01   11.06   0
   0  -1  -3  107.04   10.96   0
   1   1   3 4218.72   31.67   0
   1  -1   3 4328.73   30.77   0
  -1  -1  -3 4155.57   32.18   0
  -1   1  -3 4231.30   30.39   0
   2  -1   3 1046.00   16.11   0
   2   1   3 1038.57   17.28   0
  -2  -1  -3 1051.93   17.48   0
  -2   1  -3 1046.07   16.03   0
   3   1   3  508.18   13.08   0
  -3   1  -3  493.01   11.83   0
   3  -1   3  507.45   12.25   0
  -3  -1  -3  490.55   12.53   0
  -4   1  -3  102.53    7.32   0
  -4  -1  -3  111.86    7.48   0
   4  -1   3  110.20    8.47   0
   4   1   3  117.80    9.11   0
   5   1   3 1754.54   21.01   0
  -5   1  -3 1731.34   17.63   0
   5  -1   3 1914.29   19.36   0
  -5  -1  -3 1688.51   19.11   0
   5  -1   3 1623.89   18.34   0
   5   1   3 1959.73   22.06   0
  -6   1  -3  174.74    9.25   0
  -6  -1  -3  165.76    8.36   0
   6   1   3  189.47   12.92   0
   6   1   3  203.24   10.13   0
   6  -1   3  193.17    9.67   0
   6  -1   3  180.58   10.40   0
   7  -1   3 1264.47   16.79   0
  -7  -1  -3 1181.12   17.51   0
   7   1   3 1306.96   20.50   0
   7  -1   3 1364.72   17.57   0
   7   1   3 1314.48   18.06   0
  -7   1  -3 1199.57   16.01   0
   8  -1   3  166.62   10.40   0
   8  -1   3  145.80    9.36   0
   8   1   3  163.63   13.15   0
  -8  -1  -3  136.62    9.13   0
   8   1   3  157.25    9.29   0
  -8   1  -3  140.08    8.80   0
   9   1   3  306.36   15.60   0
   9   1   3  288.03   13.64   0
   9  -1   3  310.67   13.37   0
  -9   1  -3  265.89   11.80   0
   9  -1   3  291.88   13.91   0
  10  -1   3    8.37    9.84   0
  10   1   3    5.88   14.27   0
  10   1   3    9.29   14.04   0
  10  -1   3    7.33   10.88   0
  11  -1   3  534.05   20.32   0
  11  -1   3  560.16   21.32   0
  11  -2  -3  103.83   11.50   0
 -11   2   3   80.88   10.99   0
  11  -2  -3   96.49   14.59   0
  10   2  -3   66.02   13.73   0
  10   2  -3   61.11   14.89   0
  10  -2  -3   58.09   11.82   0
 -10   2   3   55.00    9.86   0
  10  -2  -3   62.53   10.54   0
  -9  -2   3   19.06    9.65   0
   9  -2  -3   24.60   12.01   0
  -9   2   3   20.91    7.91   0
   9   2  -3   22.41   11.79   0
   9   2  -3   21.33   13.69   0
   9  -2  -3   28.88    9.15   0
   8  -2  -3   10.02    7.45   0
   8   2  -3    8.53   10.26   0
   8   2  -3   10.33    9.12   0
  -8   2   3   11.58    7.41   0
  -8  -2   3    6.12    7.50   0
   8  -2  -3    8.07    7.93   0
   7   2  -3  622.51   15.21   0
   7  -2  -3  558.87   12.37   0
   7  -2  -3  645.61   12.41   0
   7   2  -3  599.94   16.16   0
  -7   2   3  540.95   10.68   0
  -7  -2   3  561.73   13.38   0
  -6  -2   3   65.36    7.14   0
   6   2  -3   78.67    9.35   0
   6  -2  -3   63.57    9.22   0
   6   2  -3   69.86    9.88   0
   6  -2  -3   73.21    8.70   0
  -6   2   3   68.16    6.69   0
   5  -2  -3  432.26   11.68   0
   5   2  -3  453.29   13.42   0
  -5   2   3  442.78   10.46   0
   5  -2  -3  506.44   11.95   0
  -5  -2   3  428.75   11.00   0
  -4   2   3   62.44    6.88   0
  -4  -2   3   59.78    6.68   0
   4   2  -3   58.51   10.12   0
   4  -2  -3   67.28    7.75   0
  -3   2   3   44.16    7.55   0
   3   2  -3   42.84    8.46   0
   3  -2  -3   37.03    7.89   0
  -3  -2   3   39.42    7.93   0
   2   2  -3 1982.19   22.08   0
  -2   2   3 1973.23   19.67   0
   2  -2  -3 1858.60   19.26   0
  -2  -2   3 1977.91   22.30   0
   1  -2  -3    5.94    6.45   0
  -1   2   3   10.91    8.86   0
  -1  -2   3    6.09    9.38   0
   1   2  -3    6.91    6.65   0
   0   2   3 4946.73   32.29   0
   0   2  -3 5107.49   33.04   0
   0  -2   3 5159.21   32.60   0
   0  -2  -3 4737.58   31.62   0
   1  -2   3  984.93   16.36   0
  -1  -2  -3 1039.00   17.74   0
  -1   2  -3  969.10   16.16   0
   1   2   3  975.13   17.38   0
  -2   2  -3  635.72   12.93   0
   2   2   3  669.17   14.70   0
   2  -2   3  653.04   13.21   0
  -2  -2  -3  647.34   14.89   0
  -3   2  -3  618.93   11.21   0
   3   2   3  671.74   15.90   0
  -3  -2  -3  648.00   14.47   0
   3  -2   3  614.74   11.22   0
  -4   2  -3  291.60    9.62   0
  -4  -2  -3  271.48   11.08   0
   4  -2   3  300.08    9.61   0
   4   2   3  274.84   12.47   0
   4  -2   3  250.95    7.94   0
  -5  -2  -3  235.11   10.95   0
   5   2   3  263.20   11.49   0
  -5   2  -3  227.62    9.17   0
   5   2   3  246.22   11.99   0
   5  -2   3  266.75   10.36   0
   5  -2   3  239.16   10.63   0
  -6  -2  -3   -4.57    7.61   0
   6  -2   3  -28.58   10.52   0
   6   2   3   -3.69    9.92   0
  -6   2  -3   -3.91    6.21   0
   6   2   3   -0.48    9.13   0
   6  -2   3    7.46    7.91   0
   7   2   3    4.35   11.03   0
  -7  -2  -3   -0.27    7.95   0
   7  -2   3   -7.08    8.20   0
   7  -2   3    6.24    8.56   0
  -7   2  -3   -0.79    7.84   0
   7   2   3   -5.52   11.40   0
   8   2   3   60.86    9.76   0
   8  -2   3   67.85    9.39   0
   8   2   3   66.21   12.33   0
   8  -2   3   63.19    8.49   0
  -8   2  -3   56.23    7.81   0
  -8  -2  -3   59.03   10.11   0
  -9   2  -3   76.52    8.48   0
   9  -2   3   95.82    9.70   0
   9   2   3   89.75   15.46   0
   9  -2   3   92.98   10.46   0
   9   2   3   90.03   14.34   0
  10  -2   3    4.20   10.67   0
  10  -2   3   11.51    9.82   0
  11  -2   3   39.49   12.99   0
  11  -2   3   34.68   14.23   0
 -11   3   3  167.42   11.60   0
  11  -3  -3  191.23   12.19   0
  11  -3  -3  181.22   15.25   0
 -10   3   3   99.97   10.32   0
  10  -3  -3  106.12   10.37   0
  10  -3  -3  116.33   10.87   0
  -9  -3   3 1012.79   23.07   0
   9  -3  -3 1186.86   15.84   0
  -9   3   3  966.08   14.36   0
   9   3  -3 1096.36   25.08   0
   9  -3  -3 1090.40   16.22   0
   9   3  -3 1173.68   23.88   0
  -8  -3   3  404.45   13.12   0
   8   3  -3  460.26   15.42   0
   8   3  -3  473.68   14.25   0
   8  -3  -3  426.70   11.09   0
   8  -3  -3  481.33   10.84   0
  -8   3   3  427.25    9.61   0
   7   3  -3 1217.09   20.73   0
  -7   3   3 1155.86   13.54   0
  -7  -3   3 1139.08   17.99   0
   7   3  -3 1306.01   19.85   0
   7  -3  -3 1164.63   14.79   0
   7  -3  -3 1310.16   15.05   0
   6  -3  -3  204.66    9.55   0
   6  -3  -3  220.70    9.52   0
   6   3  -3  283.21   14.04   0
  -6  -3   3  190.25    8.77   0
  -6   3   3  195.95    8.15   0
  -5  -3   3 1964.19   21.23   0
   5   3  -3 2079.53   24.10   0
  -5   3   3 2011.58   17.52   0
   5  -3  -3 2321.04   19.10   0
   5  -3  -3 2053.95   18.95   0
  -4   3   3 3514.24   22.75   0
  -4  -3   3 3339.84   27.73   0
   4   3  -3 3468.73   28.45   0
   4  -3  -3 3179.97   21.04   0
  -3  -3   3 1882.20   21.73   0
   3   3  -3 1875.04   21.61   0
   3  -3  -3 1752.14   16.63   0
  -3   3   3 1919.90   18.02   0
   2   3  -3   16.52    8.28   0
  -2   3   3   25.26    7.32   0
  -2  -3   3   19.79    6.05   0
   2  -3  -3   14.35    7.49   0
   1  -3  -3 2042.61   19.38   0
  -1  -3   3 2125.81   22.49   0
  -1   3   3 2118.89   19.83   0
   1   3  -3 2119.25   22.00   0
   0  -3   3  242.80   11.14   0
   0   3   3  248.96   11.15   0
   0   3  -3  237.44    9.02   0
   0  -3  -3  227.33   10.82   0
   2   3   3 1816.69   21.59   0
   2  -3   3 1694.67   17.27   0
  -2   3  -3 1694.03   17.38   0
  -2  -3  -3 1857.30   22.37   0
  -3  -3  -3 1039.36   17.88   0
  -3   3  -3 1030.70   14.28   0
   3   3   3 1003.43   17.39   0
   3  -3   3 1045.62   14.54   0
  -4  -3  -3  107.92    9.00   0
   4  -3   3  128.00    7.24   0
  -4   3  -3  109.62    6.92   0
   4  -3   3  111.54    9.51   0
   4   3   3  109.05   11.10   0
   5  -3   3 1631.67   17.00   0
   5   3   3 1711.27   24.06   0
  -5  -3  -3 1619.93   21.65   0
  -5   3  -3 1640.92   16.41   0
   5  -3   3 1852.70   17.44   0
  -6  -3  -3  190.16   11.29   0
   6  -3   3  181.54    9.89   0
   6  -3   3  214.86    9.47   0
   6   3   3  202.92   13.75   0
   6   3   3  218.22   12.30   0
  -6   3  -3  187.50    8.28   0
   7   3   3 2347.45   31.19   0
   7   3   3 2407.68   29.69   0
   7  -3   3 2304.46   19.57   0
   7  -3   3 2513.92   19.76   0
  -7   3  -3 2130.47   18.07   0
  -7  -3  -3 2013.65   26.54   0
   8   3   3   39.75   12.16   0
   8   3   3   40.64   13.18   0
   8  -3   3   31.01    7.98   0
  -8   3  -3   -1.35    7.46   0
  -8  -3  -3   36.66   10.88   0
   8  -3   3   42.70    8.24   0
  -9  -3  -3  300.77   18.80   0
   9  -3   3  325.80   12.09   0
   9  -3   3  375.36   13.53   0
  -9   3  -3  326.84   11.83   0
   9   3   3  334.12   19.97   0
   9   3   3  338.19   21.37   0
  -9  -3  -3  279.04   18.77   0
  10  -3   3  167.84   11.85   0
  10  -3   3  160.84   10.20   0
 -10   3  -3  131.29    9.52   0
  11  -3   3  107.90   14.80   0
  11  -3   3  114.04   11.41   0
  11  -4  -3  114.53   13.55   0
  11  -4  -3  107.68   12.26   0
 -11   4   3  102.84   12.99   0
  10  -4  -3   92.94   10.20   0
  10  -4  -3  106.61    9.64   0
 -10   4   3   72.22    8.62   0
  -9   4   3   10.90    7.67   0
   9  -4  -3    1.73    9.23   0
   9   4  -3    5.25   17.71   0
   9   4  -3    7.49   18.35   0
   9  -4  -3    9.76    9.57   0
   8  -4  -3  275.17    9.48   0
   8   4  -3  266.20   15.03   0
   8   4  -3  273.43   13.89   0
  -8  -4   3  241.69   13.14   0
  -8   4   3  241.00    8.26   0
   8  -4  -3  270.00    9.71   0
  -7   4   3    9.76    6.75   0
   7   4  -3    9.54   10.84   0
  -7  -4   3    7.13    9.25   0
   7  -4  -3   10.50    7.95   0
   7   4  -3   10.47   10.04   0
   7  -4  -3   16.42    8.21   0
   6   4  -3    9.81    8.99   0
  -6  -4   3   14.75    7.57   0
   6  -4  -3   10.13    5.63   0
   6  -4  -3    8.95    8.14   0
  -6   4   3   14.68    7.21   0
  -5  -4   3    0.67    7.08   0
  -5   4   3   -0.60    7.89   0
   5   4  -3   -1.02   11.24   0
   5  -4  -3    1.15    8.39   0
   5  -4  -3    1.25    8.43   0
  -4   4   3 2214.38   16.98   0
  -4  -4   3 2190.97   23.38   0
   4   4  -3 2221.86   23.76   0
   4  -4  -3 2385.18   17.86   0
   4  -4  -3 2081.94   18.03   0
  -3  -4   3 1206.60   18.53   0
   3   4  -3 1219.36   17.74   0
   3  -4  -3 1163.67   14.25   0
  -3   4   3 1257.15   14.53   0
   2  -4  -3   32.93    7.40   0
  -2   4   3   39.52    5.46   0
  -2  -4   3   35.19    8.40   0
   2   4  -3   36.46    8.06   0
   1   4  -3  529.91   12.71   0
   1  -4  -3  502.99   11.69   0
  -1   4   3  502.49   11.67   0
  -1  -4   3  525.65   12.84   0
   0   4   3  455.05   11.91   0
   0   4  -3  515.95   13.52   0
   0  -4   3  462.31   12.08   0
   0  -4  -3  425.76   11.87   0
   1   4   3  246.13   10.77   0
   1  -4   3  247.79   10.17   0
  -1   4  -3  249.57   10.01   0
  -1  -4  -3  235.53   10.57   0
   2  -4   3  706.65   12.43   0
  -2  -4  -3  719.88   15.04   0
  -2   4  -3  703.78   11.16   0
   2   4   3  749.86   14.72   0
  -3  -4  -3 1148.49   19.70   0
   3   4   3 1107.91   18.74   0
   3  -4   3 1229.51   14.46   0
   3  -4   3 1078.06   13.81   0
  -3   4  -3 1110.49   14.08   0
  -4   4  -3  582.75   10.20   0
   4   4   3  635.51   17.23   0
  -4  -4  -3  619.92   15.20   0
   4  -4   3  596.49   12.25   0
   4  -4   3  672.38   10.81   0
   5  -4   3    0.92    8.15   0
  -5   4  -3    3.32    7.74   0
   5   4   3    2.05   11.36   0
   5  -4   3   -6.81    8.56   0
  -5  -4  -3    1.10    8.39   0
   6  -4   3    4.58    8.27   0
  -6  -4  -3    0.64    8.81   0
   6  -4   3   -1.44    7.89   0
  -6   4  -3   -1.54    7.24   0
   6   4   3    0.02   10.95   0
   6   4   3    2.97    9.92   0
  -7  -4  -3    4.52   10.46   0
   7   4   3    5.18   13.60   0
   7  -4   3   -1.46    7.89   0
   7  -4   3    2.64    8.24   0
   7   4   3    3.61   12.17   0
  -7   4  -3    4.33    8.50   0
  -8   4  -3  248.79    8.36   0
   8   4   3  302.90   13.52   0
   8  -4   3  291.85    9.56   0
   8  -4   3  287.26    9.78   0
  -8  -4  -3  277.34   13.35   0
  -9   4  -3  130.70   10.33   0
  -9  -4  -3  108.89   11.65   0
   9  -4   3  143.68   11.98   0
   9   4   3  141.94   14.40   0
   9   4   3  137.95   13.08   0
  -9  -4  -3  118.32   13.68   0
   9  -4   3  138.76   10.45   0
 -10   4  -3    7.14   10.13   0
  10  -4   3    0.53   11.65   0
  10  -4   3    4.63    8.38   0
  11  -4   3   28.13   13.12   0
  11  -4   3   36.57   11.29   0
 -11   5   3   94.64   13.21   0
  11  -5  -3  128.89   11.70   0
  11  -5  -3  127.55   14.89   0
  10  -5  -3  176.72   13.66   0
 -10   5   3  141.33   10.57   0
  10  -5  -3  144.58   14.30   0
  -9   5   3  445.48   11.00   0
   9  -5  -3  471.22   12.26   0
   9  -5  -3  501.94   11.93   0
   8  -5  -3  218.34    9.22   0
  -8   5   3  193.90    8.21   0
   8  -5  -3  222.61    8.92   0
   8   5  -3  212.84   17.23   0
   8   5  -3  221.58   15.19   0
  -8  -5   3  198.16   15.99   0
   7  -5  -3   40.38    8.02   0
   7   5  -3   43.74   11.45   0
  -7   5   3   38.63    7.38   0
   7   5  -3   44.93   12.36   0
   7  -5  -3   43.56    7.89   0
  -7  -5   3   39.69    8.96   0
  -6   5   3   57.63    7.84   0
   6  -5  -3   62.53    8.24   0
   6   5  -3   51.23   11.43   0
   6  -5  -3   58.37    8.25   0
  -6  -5   3   51.78    8.76   0
  -5  -5   3 2006.79   24.02   0
  -5   5   3 2035.53   16.64   0
   5   5  -3 1983.11   23.12   0
   5  -5  -3 2175.76   17.39   0
   5  -5  -3 2036.96   16.96   0
  -4   5   3   67.12    6.81   0
   4   5  -3   83.47   10.04   0
  -4  -5   3   73.64   10.75   0
   4  -5  -3   56.22    9.19   0
   4  -5  -3   82.16    7.06   0
  -3  -5   3  967.28   16.79   0
   3  -5  -3  927.13   12.65   0
   3   5  -3  986.83   15.92   0
  -3   5   3 1036.73   12.97   0
   3  -5  -3 1206.07   13.83   0
   2   5  -3 2002.17   20.55   0
   2  -5  -3 1954.63   17.23   0
  -2   5   3 2039.15   17.53   0
  -2  -5   3 2050.69   21.48   0
   1   5  -3   65.66    8.10   0
   1  -5  -3   50.16    5.71   0
  -1  -5   3   53.86    8.33   0
  -1   5   3   65.22    7.67   0
   0   5   3   34.49    7.78   0
   0   5  -3   28.54    6.02   0
   0  -5  -3   29.38    7.69   0
   0  -5   3   29.23    5.77   0
   1   5   3   53.14    7.94   0
   1  -5   3   50.12    7.84   0
  -1  -5  -3   52.60    8.14   0
  -1   5  -3   49.15    5.74   0
   2  -5   3  554.89   11.12   0
  -2   5  -3  562.56   11.04   0
  -2  -5  -3  553.01   13.30   0
   2   5   3  561.23   12.84   0
  -3  -5  -3 1165.98   18.90   0
   3  -5   3 1212.44   13.11   0
  -3   5  -3 1093.63   12.68   0
   3   5   3 1126.26   17.56   0
   3  -5   3 1006.50   12.14   0
  -4   5  -3 2486.07   18.69   0
   4  -5   3 2727.49   19.56   0
  -4  -5  -3 2534.40   28.72   0
   4   5   3 2555.53   27.69   0
   4  -5   3 2370.02   18.55   0
   5  -5   3 2417.16   18.18   0
   5   5   3 2258.52   28.01   0
   5  -5   3 2081.50   17.41   0
  -5   5  -3 2130.88   17.26   0
  -5  -5  -3 2128.35   27.81   0
  -6  -5  -3  471.49   16.55   0
   6  -5   3  538.08   11.15   0
   6   5   3  551.39   19.83   0
   6  -5   3  478.14   11.05   0
  -6   5  -3  475.86   10.29   0
   6   5   3  508.02   18.70   0
   7  -5   3   86.37    8.46   0
  -7  -5  -3   81.56    8.27   0
  -7   5  -3   60.62    7.64   0
   7   5   3   85.61    8.85   0
   7  -5   3   85.24    8.14   0
   8  -5   3  264.05   10.61   0
   8  -5   3  234.54   10.11   0
   8   5   3  240.57   11.40   0
  -8  -5  -3  218.04   11.02   0
  -8   5  -3  220.10    9.56   0
   9  -5   3  333.48   11.42   0
  -9   5  -3  283.01    9.93   0
   9  -5   3  378.98   11.43   0
   9   5   3  333.37   14.09   0
  -9  -5  -3  311.14   15.62   0
  -9  -5  -3  282.99   13.99   0
 -10   5  -3   44.24    9.53   0
  10  -5   3   24.94   11.05   0
  10  -5   3   34.65   10.99   0
  11  -5   3   73.22   11.36   0
  11  -5   3   71.24   11.11   0
  11  -6  -3   12.80   10.17   0
  11  -6  -3   22.15   14.08   0
 -11   6   3   15.72    9.81   0
  10  -6  -3  765.00   15.76   0
 -10   6   3  728.89   14.31   0
  10  -6  -3  823.30   15.32   0
  -9   6   3   51.27    8.95   0
   9  -6  -3   68.91    9.65   0
   9  -6  -3   66.01    9.95   0
  -8   6   3  198.36    9.99   0
  -8  -6   3  210.23   15.69   0
   8  -6  -3  232.71   10.39   0
   8  -6  -3  214.30   10.65   0
  -8  -6   3  185.03   13.94   0
   7  -6  -3   36.14    7.78   0
  -7   6   3   40.57    7.29   0
   7   6  -3   35.94   11.34   0
   7   6  -3   33.17   11.76   0
  -7  -6   3   34.06   10.64   0
   7  -6  -3   34.05    5.60   0
  -6  -6   3 1393.85   21.65   0
   6  -6  -3 1585.02   15.06   0
   6  -6  -3 1486.65   14.69   0
  -6   6   3 1472.00   14.41   0
   6   6  -3 1462.76   22.78   0
   5  -6  -3  424.54    8.75   0
   5   6  -3  410.32   14.57   0
   5  -6  -3  407.26    8.49   0
  -5  -6   3  405.62   13.91   0
  -5   6   3  391.24    8.42   0
   4  -6  -3  139.73    6.97   0
   4   6  -3  127.68   10.10   0
  -4   6   3  146.02    8.61   0
   4  -6  -3  118.07    8.99   0
  -4  -6   3  134.19   11.85   0
   3  -6  -3  165.05    6.49   0
  -3  -6   3  144.95    9.67   0
   3  -6  -3  151.10    7.77   0
   3   6  -3  150.45   10.24   0
  -3   6   3  157.44    6.18   0
   2  -6  -3   -1.82    6.82   0
   2   6  -3    4.71    7.29   0
  -2   6   3   -0.02    4.79   0
  -2  -6   3    1.69    7.61   0
  -1  -6   3  519.58   11.69   0
   1   6  -3  506.05   11.49   0
  -1   6   3  532.33   10.88   0
   1  -6  -3  488.47   10.56   0
   0   6   3  109.70    8.06   0
   0   6  -3   98.21    6.32   0
   0  -6   3   95.25    8.25   0
   0  -6  -3  107.50    7.93   0
   1   6   3  806.62   13.37   0
   1  -6   3  760.76   12.13   0
  -1   6  -3  758.19   11.09   0
  -1  -6  -3  751.53   13.35   0
   2   6   3  135.97    8.73   0
   2  -6   3  138.06    8.16   0
   2  -6   3  134.78    8.06   0
  -2   6  -3  131.67    7.96   0
  -2  -6  -3  141.31    9.08   0
  -3  -6  -3  496.77   14.54   0
   3  -6   3  494.35   10.19   0
   3   6   3  460.87   12.14   0
   3  -6   3  460.30    9.96   0
  -3   6  -3  459.91    9.87   0
  -4   6  -3  165.66    6.95   0
  -4  -6  -3  167.50   11.87   0
   4  -6   3  181.84    7.34   0
   4   6   3  171.63   12.34   0
   4  -6   3  161.53    7.23   0
  -5   6  -3  160.36    6.78   0
   5   6   3  165.81   12.51   0
  -5  -6  -3  158.37   11.60   0
   5  -6   3  175.35    7.11   0
   5  -6   3  167.23    9.21   0
   6   6   3  122.76   14.78   0
   6   6   3  126.04   15.16   0
   6  -6   3  126.74    8.45   0
   6  -6   3  122.04    8.80   0
  -6  -6  -3  104.11   13.62   0
  -6   6  -3  103.89    6.35   0
  -7  -6  -3  117.48    8.53   0
  -7   6  -3  118.35    8.13   0
   7   6   3  127.46    9.08   0
   7  -6   3  141.24    8.36   0
   7  -6   3  129.52    8.73   0
   8  -6   3 1886.90   16.32   0
   8   6   3   12.59    9.38   0
   8  -6   3    5.72    9.52   0
  -8   6  -3    2.95    8.84   0
  -8  -6  -3    7.00    8.41   0
   9  -6   3   32.16    9.34   0
  -9   6  -3   26.30    9.89   0
  -9  -6  -3   20.08   10.29   0
   9  -6   3   10.66   11.16   0
  -9  -6  -3   20.07   10.23   0
   9   6   3   24.31    9.70   0
 -10   6  -3   58.53   11.93   0
  10  -6   3   56.47   11.62   0
  10  -6   3   67.30   13.72   0
  11  -6   3   34.68   11.04   0
  11  -6   3   35.61   11.17   0
 -11   7   3   51.42   14.07   0
  11  -7  -3   71.00   12.16   0
  11  -7  -3   76.17   11.86   0
 -10   7   3   37.04   11.14   0
  10  -7  -3   50.88   11.57   0
  10  -7  -3   38.28   11.30   0
  -9   7   3  175.34    9.90   0
   9  -7  -3  200.41   10.19   0
   9  -7  -3  198.57   10.18   0
   8  -7  -3  310.62   10.61   0
   8  -7  -3  282.51   10.65   0
  -8  -7   3  262.01   14.73   0
  -8   7   3  272.90   10.35   0
  -8  -7   3  228.43   12.97   0
  -7   7   3   58.69    5.63   0
   7   7  -3   63.51   13.18   0
   7  -7  -3   53.21    5.79   0
   7  -7  -3   62.27    7.84   0
  -7  -7   3   49.44   12.43   0
   7   7  -3   59.56   13.13   0
  -6   7   3  625.25    9.44   0
  -6  -7   3  617.04   16.36   0
   6  -7  -3  689.76    9.78   0
   6   7  -3  681.08   18.42   0
   6  -7  -3  688.27   11.31   0
  -5  -7   3   82.83    8.80   0
   5   7  -3   85.68   11.29   0
  -5   7   3   79.30    6.12   0
   5  -7  -3   99.40    8.52   0
   5  -7  -3   88.86    6.31   0
   4   7  -3  422.42   13.84   0
   4  -7  -3  477.75   10.55   0
  -4   7   3  442.37   10.16   0
  -4  -7   3  464.42   15.11   0
   4  -7  -3  402.76    8.39   0
  -3  -7   3    0.14    9.70   0
  -3   7   3    6.22    5.66   0
   3   7  -3    5.62    8.72   0
   3  -7  -3    8.15    5.91   0
   3  -7  -3    6.40    5.99   0
   2   7  -3   35.42    5.37   0
   2  -7  -3   28.92    4.96   0
   2  -7  -3   40.22    5.23   0
  -2   7   3   38.84    4.95   0
  -2  -7   3   41.45    7.67   0
   1   7  -3    3.48    5.11   0
   1  -7  -3    9.50    4.81   0
  -1  -7   3    8.31    5.20   0
  -1   7   3    4.98    4.98   0
   0  -7   3 2336.19   19.14   0
   0   7  -3 2346.02   18.19   0
   0  -7  -3 2253.05   18.95   0
   0   7   3 2501.95   19.52   0
  -1  -7  -3 1937.94   18.53   0
   1   7   3 1999.52   17.75   0
   1  -7   3 2133.88   17.55   0
   1  -7   3 1938.09   16.99   0
  -1   7  -3 1954.47   17.02   0
   2   7   3 1563.13   17.66   0
   2  -7   3 1628.55   14.34   0
  -2   7  -3 1467.55   13.87   0
  -2  -7  -3 1454.87   17.72   0
   2  -7   3 1420.33   13.51   0
  -3   7  -3   31.09    6.00   0
   3  -7   3   34.72    6.20   0
   3  -7   3   41.00    8.61   0
   3   7   3   40.19    8.97   0
  -3  -7  -3   28.23   11.80   0
  -4   7  -3  637.42   11.14   0
  -4  -7  -3  650.37   16.22   0
   4  -7   3  593.51    9.59   0
   4   7   3  690.76   16.26   0
   4  -7   3  716.17   11.79   0
   5  -7   3  154.60    8.90   0
  -5   7  -3  132.05    8.37   0
   5   7   3  145.08   11.82   0
  -5  -7  -3  132.01   11.59   0
   5  -7   3  124.59    8.91   0
  -6  -7  -3  384.26   22.12   0
  -6  -7  -3  378.97   20.73   0
   6   7   3  441.23   22.45   0
   6  -7   3  407.00   10.18   0
   6   7   3  438.02   23.49   0
  -6   7  -3  397.24    9.88   0
   6  -7   3  450.76   10.16   0
  -7   7  -3  258.82    7.22   0
  -7  -7  -3  264.70   11.49   0
   7  -7   3  297.69    7.55   0
   7  -7   3  282.70    9.37   0
   7   7   3  274.56   10.17   0
   8  -7   3  625.52   12.60   0
  -8  -7  -3  558.74   13.55   0
  -8   7  -3  572.74   11.90   0
   8   7   3  596.73   12.54   0
   8  -7   3  674.99   12.44   0
   9  -7   3   71.14   11.22   0
   9   7   3   63.11    9.07   0
  -9  -7  -3   53.65    9.55   0
  -9  -7  -3   55.15   10.86   0
   9  -7   3   71.15    9.58   0
  -9   7  -3   72.30   10.65   0
 -10  -7  -3  532.47   24.55   0
 -10   7  -3  683.66   14.23   0
  10  -7   3  709.60   15.35   0
 -10  -7  -3  485.30   22.96   0
  10  -7   3  865.77   15.28   0
  10   7   3  642.62   22.95   0
  11  -7   3   -0.55   11.52   0
  11  -7   3    0.84   12.91   0
  11  -8  -3   15.00   13.79   0
  11  -8  -3   31.29   12.98   0
 -11   8   3   18.40   12.92   0
 -10   8   3  158.45   11.83   0
  10  -8  -3  192.78   12.20   0
  10  -8  -3  169.29   12.14   0
   9  -8  -3   28.65    9.17   0
  -9   8   3   36.60    8.73   0
  -9  -8   3   32.23   12.52   0
   9  -8  -3   25.17    6.78   0
  -9  -8   3   31.19   12.52   0
   8  -8  -3   28.50    9.22   0
   8  -8  -3   20.94    9.34   0
  -8   8   3   19.27    9.03   0
  -8  -8   3   23.66    9.28   0
  -8  -8   3   24.01   10.27   0
   7   8  -3   65.79   16.44   0
  -7   8   3   79.38    7.67   0
   7  -8  -3   79.69    7.88   0
  -7  -8   3   60.82   14.64   0
  -7  -8   3   53.13   14.88   0
   7  -8  -3   56.33    5.77   0
   7   8  -3   63.80   15.16   0
  -6  -8   3  525.98   16.71   0
  -6  -8   3  505.05   15.77   0
   6   8  -3  573.44   17.41   0
   6  -8  -3  546.37   10.62   0
   6  -8  -3  588.56   10.67   0
  -6   8   3  542.39   10.34   0
   5  -8  -3   -0.67    5.69   0
   5  -8  -3    4.70    7.89   0
  -5   8   3   -1.76    7.63   0
   5   8  -3    3.78    9.99   0
  -5  -8   3    2.27    9.63   0
  -4   8   3   13.36    5.45   0
  -4  -8   3   14.10   11.68   0
   4   8  -3    8.92    8.36   0
   4  -8  -3    9.39    7.86   0
   4  -8  -3   15.00    5.81   0
   3  -8  -3   85.40    6.30   0
   3   8  -3   89.37    9.27   0
  -3  -8   3   94.13    9.82   0
   3  -8  -3  100.21    6.45   0
  -3   8   3   93.84    6.29   0
   2   8  -3   73.40    7.53   0
   2  -8  -3   70.39    7.06   0
   2  -8  -3   82.10    7.23   0
  -2   8   3   93.86    7.11   0
  -2  -8   3   77.12    7.95   0
  -1  -8   3 1007.57   13.64   0
   1   8  -3 1073.06   13.72   0
   1  -8  -3 1032.66   12.62   0
   1  -8  -3 1039.59   11.89   0
  -1   8   3 1016.20   11.64   0
   0   8   3    7.19    6.75   0
   0  -8  -3   -0.72    6.62   0
   0   8  -3   -1.25    6.77   0
   0  -8   3   -0.95    6.87   0
   0  -8   3   -2.72    6.71   0
   0  -8  -3    0.59    6.96   0
   1   8   3   51.47    7.24   0
   1  -8   3   46.62    6.99   0
   1  -8   3   46.90    7.12   0
  -1   8  -3   51.94    7.09   0
  -1  -8  -3   46.98    7.33   0
   2   8   3  125.72    8.02   0
   2  -8   3  130.19    7.59   0
   2  -8   3  115.45    5.92   0
  -2  -8  -3  115.45    8.20   0
  -2   8  -3  114.68    7.39   0
   3   8   3 1271.48   17.99   0
  -3  -8  -3 1186.12   18.76   0
   3  -8   3 1313.62   13.94   0
   3  -8   3 1181.50   13.53   0
  -3   8  -3 1181.46   13.39   0
  -4   8  -3  148.98    8.63   0
  -4  -8  -3  157.20    9.73   0
  -4  -8  -3  156.79   13.36   0
   4  -8   3  175.27    8.82   0
   4   8   3  164.63   10.02   0
   4  -8   3  147.10    8.96   0
   5  -8   3   20.59    8.01   0
  -5  -8  -3   15.04    9.67   0
   5  -8   3   23.28    7.94   0
   5   8   3   23.73    9.88   0
  -5  -8  -3   20.61   10.53   0
  -5   8  -3   20.75    7.65   0
  -6  -8  -3    3.89   15.03   0
  -6  -8  -3    2.93   15.59   0
   6  -8   3   -2.90    7.73   0
   6  -8   3    4.30    8.07   0
   6   8   3   13.38    6.93   0
  -6   8  -3   10.08    7.38   0
   7   8   3   92.01    8.35   0
  -7   8  -3   66.91    7.59   0
  -7  -8  -3   75.18    9.12   0
   7  -8   3   75.07    7.87   0
   7  -8   3   69.50    5.91   0
  -8   8  -3   18.07    8.81   0
   8  -8   3    9.43    9.42   0
   8   8   3   12.82    8.98   0
   8  -8   3   16.15    9.07   0
  -8  -8  -3   15.80   10.01   0
   9  -8   3  233.66   12.07   0
  -9   8  -3  198.67    9.98   0
   9   8   3  202.44   10.51   0
  -9  -8  -3  187.98   12.24   0
   9  -8   3  202.56   10.48   0
  -9  -8  -3  168.06   10.87   0
 -10  -8  -3   51.63   13.60   0
 -10   8  -3   28.44   13.30   0
 -10  -8  -3   54.91   15.08   0
  10  -8   3   30.32   11.54   0
  10  -8   3   37.04   11.55   0
  10   8   3   54.46   13.66   0
  10  -9  -3   40.53   11.34   0
  10  -9  -3   60.42   11.28   0
 -10   9   3   53.69    7.86   0
  -9   9   3   15.28    8.65   0
   9  -9  -3   -0.37    8.90   0
   9  -9  -3   23.12    9.06   0
  -9  -9   3   16.62   12.54   0
  -9  -9   3   14.10   10.11   0
   8  -9  -3  203.30   10.12   0
  -8  -9   3  182.51   10.68   0
   8  -9  -3  226.51    7.67   0
  -8   9   3  215.05    7.43   0
  -8  -9   3  213.16   11.82   0
   7  -9  -3    3.56    7.27   0
  -7   9   3    7.89    7.01   0
   7   9  -3    5.06   16.83   0
  -7  -9   3    4.19   16.12   0
   7  -9  -3    3.72    7.31   0
  -6  -9   3  646.08   18.41   0
  -6  -9   3  648.61   16.44   0
   6  -9  -3  681.21    9.41   0
   6  -9  -3  678.14   11.00   0
   6   9  -3  690.42   17.98   0
  -6   9   3  642.90    9.11   0
   5   9  -3    7.55    9.74   0
  -5   9   3    0.71    5.26   0
  -5  -9   3    1.06    8.08   0
   5  -9  -3    5.07    5.54   0
   5  -9  -3    3.90    7.69   0
  -5  -9   3    0.65    9.25   0
  -4  -9   3 1267.27   18.59   0
  -4  -9   3 1217.01   17.35   0
  -4   9   3 1193.70   11.62   0
   4  -9  -3 1245.74   13.12   0
   4   9  -3 1203.43   16.65   0
   4  -9  -3 1259.51   13.37   0
  -3  -9   3  279.49   10.19   0
  -3  -9   3  291.89   11.31   0
   3  -9  -3  290.37    9.63   0
   3   9  -3  286.76   10.42   0
   3  -9  -3  276.70    9.23   0
  -3   9   3  298.08    9.24   0
   2   9  -3  661.13   12.60   0
   2  -9  -3  638.05    9.59   0
  -2   9   3  706.29   11.49   0
  -2  -9   3  661.88   12.93   0
  -2  -9   3  669.99   12.30   0
   2  -9  -3  731.87   11.70   0
   1   9  -3  458.27    8.89   0
   1  -9  -3  495.82    9.76   0
   1  -9  -3  477.20    9.72   0
  -1  -9   3  471.43    8.87   0
  -1  -9   3  440.88   10.29   0
  -1   9   3  478.91    9.68   0
   0  -9  -3 4730.68   24.58   0
   0   9   3 4964.18   25.21   0
   0   9  -3 4806.50   24.52   0
   0  -9   3 4600.85   24.30   0
   0  -9  -3 4871.24   24.68   0
   0  -9   3 4958.54   24.93   0
   1   9   3  837.86   12.36   0
   1  -9   3  783.06   11.28   0
  -1  -9  -3  812.32   12.18   0
  -1   9  -3  789.95   11.47   0
  -1  -9  -3  799.74   12.15   0
   1  -9   3  855.93   11.65   0
   2   9   3  379.96    9.20   0
   2  -9   3  403.37   10.46   0
   2  -9   3  424.36   10.30   0
  -2   9  -3  407.31   10.17   0
  -2  -9  -3  393.80   11.30   0
  -2  -9  -3  397.24   10.97   0
   3   9   3   23.94    8.33   0
  -3  -9  -3   22.80    9.84   0
  -3  -9  -3   24.10   10.66   0
   3  -9   3   25.17    8.04   0
  -3   9  -3   18.43    7.82   0
   3  -9   3   20.02    8.20   0
  -4  -9  -3 1245.16   19.62   0
  -4  -9  -3 1226.29   17.38   0
   4   9   3 1367.36   18.13   0
   4  -9   3 1445.55   13.74   0
   4  -9   3 1211.21   11.77   0
  -4   9  -3 1305.29   13.23   0
   5  -9   3   -3.20    5.36   0
   5   9   3    1.11    9.39   0
  -5   9  -3   -3.38    5.34   0
   5  -9   3   -4.19    7.85   0
  -5  -9  -3    1.79   10.50   0
  -5  -9  -3    6.76   13.30   0
   6  -9   3 2149.68   15.95   0
  -6   9  -3 1914.33   15.31   0
   6  -9   3 1859.20   13.90   0
   6   9   3 1886.00   16.23   0
  -6  -9  -3 1750.20   43.64   0
  -7  -9  -3   -0.73    8.08   0
  -7   9  -3    9.43    7.09   0
   7  -9   3    5.47    7.33   0
   7  -9   3    6.94    7.16   0
   7   9   3    3.28    7.69   0
  -8   9  -3   -0.23    8.66   0
   8  -9   3   15.74    8.70   0
   8  -9   3   -1.75    9.04   0
   8   9   3   -0.24    7.23   0
  -8  -9  -3    4.47    7.76   0
  -9   9  -3    0.54   10.73   0
   9   9   3    6.64    6.61   0
   9  -9   3   12.13    9.31   0
  -9  -9  -3    5.74    7.02   0
   9  -9   3    3.16    9.13   0
  -9  -9  -3    5.73    9.85   0
 -10  -9  -3  796.63   23.79   0
 -10   9  -3  776.20   15.42   0
  10  -9   3  970.09   16.00   0
 -10  -9  -3  678.75   19.60   0
  10   9   3  852.86   21.03   0
  10  -9   3  910.95   15.47   0
 -10  10   3   -0.76   10.60   0
  10 -10  -3    5.11   10.83   0
  10 -10  -3    1.99   10.87   0
  -9  10   3   30.57    8.80   0
   9 -10  -3   40.91    8.97   0
   9 -10  -3   37.88    6.52   0
  -9 -10   3   38.84   10.15   0
  -9 -10   3   29.20    9.37   0
  -8 -10   3   17.45    7.36   0
  -8 -10   3   21.75    9.68   0
   8 -10  -3   16.58    6.51   0
   8 -10  -3   12.18    6.60   0
  -8  10   3   10.93    6.26   0
  -7  10   3  104.51    7.60   0
  -7 -10   3  116.66    8.83   0
   7 -10  -3  125.15    7.81   0
   7 -10  -3  127.85    7.92   0
   7  10  -3  130.12    9.00   0
  -7 -10   3  103.13    9.77   0
  -6 -10   3    8.79   10.37   0
  -6 -10   3    5.92    9.43   0
   6  10  -3   10.51    9.25   0
  -6  10   3    0.68    7.39   0
   6 -10  -3   -0.60    7.59   0
   6 -10  -3    3.58    7.66   0
  -5 -10   3   47.34   11.18   0
   5 -10  -3   48.01    7.79   0
  -5 -10   3   43.59    9.58   0
   5 -10  -3   47.44    8.13   0
  -5  10   3   43.98    7.78   0
   5  10  -3   48.69    8.34   0
   4  10  -3   -1.88    8.05   0
  -4  10   3  -35.10    8.32   0
  -4 -10   3   -3.31    9.32   0
  -4 -10   3    8.03    9.39   0
   4 -10  -3  -71.43    9.10   0
   4 -10  -3   -5.91    7.86   0
  -3 -10   3   58.45    8.16   0
  -3 -10   3   59.24    9.05   0
   3 -10  -3   57.28    8.01   0
   3  10  -3   51.45    8.38   0
   3 -10  -3   56.88    6.08   0
  -3  10   3   46.20    5.81   0
   2  10  -3    2.69    8.17   0
   2 -10  -3    2.55    7.98   0
   2 -10  -3    4.13    7.72   0
  -2 -10   3   -1.04    7.77   0
  -2 -10   3   10.08    8.52   0
  -2  10   3   -3.11    7.89   0
   1  10  -3   25.15    8.29   0
   1 -10  -3   26.08    6.00   0
   1 -10  -3   31.12    7.91   0
  -1 -10   3   27.87    8.50   0
  -1  10   3   28.43    5.84   0
  -1 -10   3   20.65    8.09   0
   0 -10   3  612.82   11.29   0
   0  10   3  607.44   11.36   0
   0  10  -3  598.34   11.34   0
   0 -10  -3  551.87    9.44   0
   0 -10   3  574.72   11.41   0
   0 -10  -3  590.52   11.29   0
   1  10   3  950.84   13.26   0
   1 -10   3  944.20   11.21   0
  -1 -10  -3  899.00   12.99   0
   1 -10   3  880.58   12.61   0
  -1  10  -3  894.18   10.83   0
  -1 -10  -3  895.26   13.14   0
   2  10   3   11.48    8.15   0
  -2 -10  -3    4.77    7.99   0
   2 -10   3   12.70    5.88   0
  -2 -10  -3   11.12    8.30   0
  -2  10  -3   13.38    5.58   0
   2 -10   3   17.87    8.26   0
  -3 -10  -3   94.76    9.27   0
   3 -10   3   93.08    8.45   0
  -3 -10  -3  105.25    8.53   0
   3  10   3  128.20    9.00   0
   3 -10   3  102.25    8.37   0
  -3  10  -3   92.16    8.19   0
  -4  10  -3   63.56    7.94   0
  -4 -10  -3   56.89   11.49   0
   4 -10   3   64.63    8.05   0
   4  10   3   59.57    8.54   0
  -4 -10  -3   43.56   10.65   0
   4 -10   3   62.56    5.92   0
  -5 -10  -3   54.87    9.78   0
  -5 -10  -3   59.96   12.49   0
   5  10   3   65.52   11.41   0
  -5  10  -3   56.98    7.71   0
   5 -10   3   68.47    7.91   0
   5 -10   3   62.29    8.11   0
  -6 -10  -3  482.27   24.60   0
  -6 -10  -3  472.02   23.53   0
   6 -10   3  571.86   10.46   0
   6  10   3  564.46   25.20   0
   6 -10   3  506.84    8.56   0
  -6  10  -3  514.61   10.10   0
  -7  10  -3  113.23    8.66   0
   7 -10   3  113.02    8.10   0
  -7 -10  -3  114.39   10.38   0
   7  10   3  125.70    8.37   0
   7 -10   3  124.22    7.85   0
   8  10   3  110.58    8.30   0
   8 -10   3  114.86    7.24   0
  -8  10  -3  121.62    9.40   0
   8 -10   3  132.69    9.52   0
  -8 -10  -3   96.59    8.97   0
  -9 -10  -3    3.32    8.67   0
  -9 -10  -3    3.33    9.83   0
   9 -10   3    6.32    6.41   0
  -9  10  -3   10.82    8.65   0
   9  10   3    8.54    8.04   0
   9 -10   3   -7.93    8.99   0
 -10 -10  -3   11.00   11.23   0
 -10 -10  -3   13.59   12.69   0
 -10  10  -3   -2.77   11.03   0
  10 -10   3   19.15   11.22   0
  10  10   3   10.87   12.46   0
  10 -10   3   15.87   11.35   0
  10 -11  -3  129.47   11.72   0
 -10 -11   3   82.74   16.64   0
 -10  11   3  102.31   11.29   0
 -10 -11   3   93.74   17.41   0
  10 -11  -3  125.02   11.62   0
  -9  11   3   -3.07    9.42   0
   9 -11  -3   -1.54    8.86   0
  -9 -11   3   -0.99    9.30   0
  -9 -11   3    4.68    8.89   0
   9 -11  -3    4.61    8.85   0
   8  11  -3  407.26   11.37   0
  -8 -11   3  306.11   11.86   0
  -8 -11   3  366.91   11.14   0
   8 -11  -3  421.36   10.78   0
   8 -11  -3  399.17   10.67   0
  -8  11   3  390.90   10.57   0
  -7  11   3    5.54    8.80   0
   7 -11  -3    6.49    9.06   0
  -7 -11   3    9.33    7.41   0
  -7 -11   3   10.12    7.63   0
   7  11  -3   16.00    7.81   0
   7 -11  -3   16.77    8.91   0
  -6 -11   3  181.12   12.28   0
  -6 -11   3  203.75   12.58   0
   6  11  -3  217.32   11.78   0
   6 -11  -3  217.44    6.69   0
  -6  11   3  195.40    6.32   0
   6 -11  -3  207.09    8.49   0
  -5 -11   3   18.70    9.63   0
  -5  11   3   22.21    7.37   0
   5 -11  -3   21.83    7.55   0
   5 -11  -3   29.83    7.62   0
  -5 -11   3   20.05    9.19   0
   5  11  -3   24.05    9.57   0
  -4  11   3 1291.36   12.83   0
  -4 -11   3 1318.62   17.18   0
   4  11  -3 1329.47   16.29   0
  -4 -11   3 1289.80   17.38   0
   4 -11  -3 1334.16   13.20   0
   4 -11  -3 1362.77   13.25   0
  -3 -11   3  491.77   11.08   0
  -3 -11   3  486.54   11.98   0
   3  11  -3  517.87   11.41   0
   3 -11  -3  475.67    9.97   0
   3 -11  -3  513.68   10.31   0
  -3  11   3  533.24    9.97   0
   2  11  -3 2060.82   17.52   0
   2 -11  -3 2059.41   15.54   0
   2 -11  -3 2014.74   14.33   0
  -2 -11   3 2020.19   17.84   0
  -2 -11   3 2038.81   17.26   0
  -2  11   3 2087.39   14.45   0
   1  11  -3   68.20    6.25   0
  -1 -11   3   73.28    8.67   0
   1 -11  -3   67.79    8.28   0
  -1  11   3   79.14    8.27   0
   1 -11  -3   67.26    5.86   0
  -1 -11   3   65.92    6.13   0
   0  11   3 2133.60   15.47   0
   0  11  -3 2164.88   16.76   0
   0 -11   3 2016.81   16.59   0
   0 -11  -3 2079.06   16.68   0
   0 -11  -3 2004.81   15.05   0
   0 -11   3 2211.26   16.74   0
  -1  11  -3  996.49   11.07   0
   1  11   3 1071.83   13.36   0
   1 -11   3 1136.60   12.90   0
   1 -11   3 1027.93   12.72   0
  -1 -11  -3 1007.77   13.30   0
  -1 -11  -3  999.10   12.97   0
   2 -11   3 1278.67   13.35   0
   2  11   3 1277.45   13.57   0
  -2  11  -3 1324.99   13.42   0
   2 -11   3 1485.06   13.88   0
  -2 -11  -3 1228.19   13.23   0
  -2 -11  -3 1261.36   15.04   0
  -3 -11  -3  244.45   11.05   0
   3 -11   3  269.30    9.04   0
   3 -11   3  225.44    8.97   0
  -3 -11  -3  228.22   10.06   0
   3  11   3  264.65   11.37   0
  -3  11  -3  248.11    8.79   0
  -4 -11  -3  440.06   12.70   0
  -4  11  -3  454.15    9.67   0
  -4 -11  -3  432.00   12.54   0
   4  11   3  501.26   12.02   0
   4 -11   3  434.32    9.95   0
   4 -11   3  485.36    8.31   0
  -5 -11  -3    3.88    8.92   0
  -5  11  -3   -2.15    5.19   0
   5 -11   3    2.05    5.25   0
   5  11   3    3.39    9.21   0
   5 -11   3    2.80    5.41   0
  -5 -11  -3    0.97   11.65   0
  -6 -11  -3  158.74   15.85   0
  -6 -11  -3  135.42   15.63   0
  -6  11  -3  166.03    6.29   0
   6 -11   3  178.17    6.36   0
   6 -11   3  172.23    8.47   0
   6  11   3  184.71   16.63   0
  -7  11  -3    9.31    8.88   0
   7 -11   3   30.05    9.08   0
   7 -11   3   17.74    6.59   0
  -7 -11  -3   24.80    7.77   0
   7  11   3   21.96    7.47   0
   8  11   3 1176.37   14.77   0
  -8 -11  -3 1071.27   15.42   0
  -8 -11  -3 1082.18   14.60   0
   8 -11   3 1340.92   14.77   0
   8 -11   3 1267.78   14.21   0
  -8  11  -3 1136.82   13.94   0
  -9  11  -3    5.66   10.41   0
  -9 -11  -3    7.06    9.35   0
  -9 -11  -3   -3.53    8.53   0
   9 -11   3   -1.99    6.40   0
   9 -11   3    6.35    9.77   0
   9  11   3    3.41    7.99   0
 -10  11  -3  135.94   11.63   0
  10 -11   3  142.15   11.91   0
  10  11   3  131.99   12.02   0
 -10 -11  -3  101.85   13.88   0
 -10 -11  -3   91.78   12.67   0
  10 -11   3  169.66   11.88   0
 -10  12   3  119.49   11.53   0
  10 -12  -3  135.07   11.94   0
 -10 -12   3  101.23   15.50   0
  10 -12  -3  145.95   11.64   0
 -10 -12   3  111.93   16.27   0
   9 -12  -3   61.68   11.04   0
  -9 -12   3   33.88    9.72   0
  -9 -12   3   35.95    7.65   0
   9 -12  -3   39.35    8.00   0
  -9  12   3   39.37   10.72   0
  -8 -12   3   -0.36    7.64   0
  -8  12   3    4.19    8.69   0
   8 -12  -3    2.77    9.11   0
  -8 -12   3    2.70    8.92   0
   8 -12  -3   13.92    6.49   0
   8  12  -3    2.25    7.62   0
  -7 -12   3  139.76    8.67   0
  -7 -12   3  121.29    8.15   0
   7  12  -3  172.14    8.82   0
   7 -12  -3  164.26    7.23   0
  -7  12   3  152.78    7.14   0
   7 -12  -3  160.35    9.51   0
  -6 -12   3   45.89    9.99   0
  -6 -12   3   63.27   10.70   0
   6 -12  -3   54.84    7.56   0
   6  12  -3   63.79    9.70   0
   6 -12  -3   63.52    7.73   0
  -6  12   3   66.16    7.47   0
   5  12  -3   53.08    9.74   0
  -5 -12   3   49.57   11.90   0
  -5  12   3   47.85    5.45   0
   5 -12  -3   49.73    5.70   0
   5 -12  -3   59.65    5.67   0
  -5 -12   3   55.20    7.88   0
  -4  12   3   49.99    7.97   0
  -4 -12   3   45.37    9.43   0
   4  12  -3   54.97    8.30   0
   4 -12  -3   57.60    5.75   0
   4 -12  -3   62.21    8.03   0
  -4 -12   3   47.51    8.12   0
  -3 -12   3  322.38   12.50   0
   3 -12  -3  345.72    9.46   0
  -3  12   3  324.52    9.29   0
  -3 -12   3  334.72    9.99   0
   3  12  -3  334.98   10.13   0
   3 -12  -3  356.14    9.33   0
   2 -12  -3   82.35    8.18   0
   2 -12  -3   76.79    5.94   0
  -2 -12   3   75.65    8.78   0
  -2  12   3   78.87    7.97   0
  -2 -12   3   71.60    8.06   0
   2  12  -3   77.11    6.26   0
   1  12  -3   18.24    7.92   0
   1 -12  -3   17.65    5.63   0
   1 -12  -3   18.89    5.71   0
  -1 -12   3   18.07    7.77   0
  -1 -12   3   33.99    8.25   0
  -1  12   3   16.43    5.64   0
   0  12   3 1492.40   12.97   0
   0  12  -3 1556.44   14.30   0
   0 -12  -3 1494.79   14.43   0
   0 -12   3 1652.32   15.20   0
   0 -12   3 1479.10   14.50   0
   0 -12  -3 1396.35   12.76   0
   1  12   3   83.26    6.10   0
   1 -12   3   92.86    8.26   0
   1 -12   3   74.59    8.50   0
  -1  12  -3   78.12    8.18   0
  -1 -12  -3   72.72    8.26   0
  -1 -12  -3   80.04    6.13   0
   2  12   3  544.98   11.09   0
   2 -12   3  556.48    8.74   0
  -2 -12  -3  513.72   11.27   0
  -2  12  -3  511.70    8.56   0
   2 -12   3  515.40   10.37   0
  -2 -12  -3  523.31   10.92   0
  -3 -12  -3  372.24   11.08   0
  -3 -12  -3  393.17   11.87   0
   3  12   3  413.17   10.85   0
   3 -12   3  422.70    9.69   0
   3 -12   3  340.00    7.86   0
  -3  12  -3  391.38    9.54   0
  -4 -12  -3  352.09   11.66   0
   4 -12   3  433.24    7.76   0
  -4  12  -3  357.10    7.66   0
  -4 -12  -3  353.92   10.49   0
   4  12   3  399.65   11.06   0
   4 -12   3  339.67    7.59   0
   5 -12   3   14.85    7.63   0
   5  12   3   21.49    9.31   0
   5 -12   3   18.05    7.56   0
  -5  12  -3   15.08    7.37   0
  -5 -12  -3   19.73   11.58   0
  -5 -12  -3   18.99    9.22   0
  -6 -12  -3  192.24   14.88   0
  -6 -12  -3  120.45   14.06   0
   6  12   3  227.11   15.47   0
   6 -12   3  223.82    8.25   0
   6 -12   3  204.86    8.40   0
  -6  12  -3  182.93    8.16   0
  -7  12  -3    9.40    8.86   0
   7 -12   3   -4.08    6.31   0
   7 -12   3   12.29    9.08   0
  -7 -12  -3    9.38    7.63   0
   7  12   3    7.34    7.43   0
   8  12   3    7.82    7.20   0
  -8 -12  -3   -5.06    7.17   0
  -8 -12  -3    1.98    7.63   0
   8 -12   3   -2.31    9.26   0
   8 -12   3    3.16    9.00   0
  -8  12  -3   10.49    8.56   0
  -9  12  -3    5.65   10.46   0
   9 -12   3   -1.17   10.77   0
   9 -12   3    6.28   10.97   0
  -9 -12  -3   11.23    8.48   0
  -9 -12  -3   14.38    7.76   0
   9  12   3   10.72    8.02   0
 -10 -12  -3   20.54   11.35   0
  10 -12   3   18.45   11.17   0
 -10  12  -3   16.93   10.89   0
 -10 -12  -3   29.37   12.64   0
  10 -12   3   29.03   11.27   0
  10  12   3   25.56   10.81   0
 -10  13   3  108.39   12.34   0
  10 -13  -3  139.83   12.55   0
 -10 -13   3   93.38   13.63   0
  10 -13  -3  105.77   13.92   0
 -10 -13   3   75.17   14.65   0
  -9 -13   3   65.53    9.63   0
   9 -13  -3   70.74    8.08   0
   9 -13  -3   86.82   11.23   0
  -9 -13   3   72.38   11.50   0
  -9  13   3   59.44   11.20   0
  -8 -13   3  358.54   10.81   0
  -8 -13   3  417.76   11.42   0
   8  13  -3  489.44   11.52   0
   8 -13  -3  520.51   11.33   0
   8 -13  -3  521.89   11.33   0
  -8  13   3  464.26   11.24   0
   7  13  -3   40.28    7.89   0
  -7  13   3   35.11    6.36   0
   7 -13  -3   59.53    6.54   0
  -7 -13   3   39.09   18.30   0
  -7 -13   3   37.36   19.89   0
   7 -13  -3   33.76    6.50   0
  -6 -13   3   86.76    9.65   0
  -6 -13   3   57.90   10.05   0
  -6  13   3   91.17    7.50   0
   6 -13  -3   81.00    5.59   0
   6 -13  -3  102.16    7.75   0
   6  13  -3   89.06    9.96   0
  -5 -13   3   12.41    9.19   0
  -5  13   3    8.76    7.21   0
   5 -13  -3   16.52    7.51   0
   5  13  -3   20.26    9.06   0
   5 -13  -3   12.46    7.43   0
  -5 -13   3   15.57    8.81   0
   4  13  -3 2468.35   20.02   0
  -4 -13   3 2325.25   21.20   0
  -4 -13   3 2356.45   19.84   0
  -4  13   3 2311.80   14.48   0
   4 -13  -3 2489.63   15.91   0
   4 -13  -3 2462.47   14.78   0
   3  13  -3  182.08    9.01   0
  -3  13   3  181.57    6.58   0
   3 -13  -3  200.12    8.62   0
  -3 -13   3  162.55    7.56   0
  -3 -13   3  184.48    8.81   0
   3 -13  -3  180.76    6.53   0
   2 -13  -3 1138.67   11.22   0
   2 -13  -3 1219.98   12.66   0
  -2  13   3 1219.70   11.16   0
   2  13  -3 1226.16   14.02   0
  -2 -13   3 1230.73   13.90   0
  -2 -13   3 1204.33   14.20   0
   1 -13  -3  109.48    8.38   0
  -1 -13   3  111.52    8.26   0
   1  13  -3  111.09    8.32   0
  -1 -13   3  102.89    8.71   0
  -1  13   3  111.19    8.17   0
   1 -13  -3  111.08    8.18   0
   0 -13   3 1239.85   13.16   0
   0  13   3 1176.97   11.56   0
   0  13  -3 1234.23   13.13   0
   0 -13  -3 1123.27   11.41   0
   0 -13   3 1157.29   13.20   0
   0 -13  -3 1196.17   13.15   0
  -1 -13  -3 1516.84   14.80   0
   1 -13   3 1608.07   12.85   0
   1 -13   3 1481.72   12.55   0
  -1 -13  -3 1439.09   12.97   0
   1  13   3 1509.29   13.20   0
  -1  13  -3 1539.68   12.61   0
   2 -13   3 3604.90   18.16   0
   2 -13   3 3549.56   18.91   0
   2  13   3 3783.99   21.96   0
  -2  13  -3 3606.33   17.94   0
  -2 -13  -3 3491.93   21.16   0
  -2 -13  -3 3446.86   21.68   0
  -3 -13  -3    6.15    7.51   0
   3 -13   3    6.13    7.72   0
  -3 -13  -3    7.99    7.97   0
   3  13   3   12.14    7.69   0
  -3  13  -3   13.34    7.44   0
   3 -13   3    1.45    7.82   0
  -4 -13  -3  150.07    8.77   0
  -4  13  -3  168.33    8.17   0
  -4 -13  -3  155.41    9.76   0
   4 -13   3  184.82    8.37   0
   4  13   3  180.00    9.06   0
   4 -13   3  141.49    8.42   0
  -5 -13  -3  114.46    9.90   0
  -5  13  -3  118.75    7.73   0
  -5 -13  -3  104.70   10.14   0
   5  13   3  131.71   10.41   0
   5 -13   3  132.78    8.00   0
   5 -13   3  107.05    6.01   0
   6 -13   3  821.57   10.94   0
  -6 -13  -3  400.22   19.43   0
  -6 -13  -3  728.92   20.64   0
   6  13   3  869.02   21.81   0
   6 -13   3  760.86   10.87   0
  -6  13  -3  755.52   11.40   0
  -7 -13  -3    4.18    5.26   0
  -7  13  -3   -0.73    6.11   0
   7 -13   3  -10.59    8.89   0
   7  13   3    3.88    7.11   0
   7 -13   3    1.45    6.23   0
  -8  13  -3  136.56    9.47   0
  -8 -13  -3  129.22    8.73   0
  -8 -13  -3  142.79    8.12   0
   8 -13   3  141.25    9.63   0
   8 -13   3  155.45    7.31   0
   8  13   3  147.28    8.25   0
  -9 -13  -3   13.22    8.77   0
   9  13   3   15.62    9.98   0
  -9 -13  -3   20.74   11.50   0
   9 -13   3   10.20   10.92   0
  -9  13  -3    5.34   10.48   0
   9 -13   3   22.45   10.64   0
 -10 -13  -3  115.50   12.62   0
 -10  13  -3  151.44   13.61   0
  10  13   3  153.41   12.17   0
  10 -13   3  170.73   13.98   0
  10 -13   3  191.41   13.93   0
 -10 -13  -3  129.45   13.74   0
  -9 -14   3   34.14    9.63   0
   9 -14  -3   31.84   10.98   0
  -9 -14   3   18.51   11.23   0
   9 -14  -3   32.80   10.82   0
   9  14  -3   33.47    9.35   0
  -9  14   3   42.75   10.72   0
  -8 -14   3  252.24    9.65   0
  -8 -14   3  195.68   10.66   0
  -8  14   3  274.66   10.17   0
   8  14  -3  279.00   10.00   0
   8 -14  -3  287.81   10.48   0
   8 -14  -3  275.31   10.50   0
  -7 -14   3   39.46   16.09   0
  -7  14   3   56.21    8.65   0
   7 -14  -3   54.78    8.85   0
   7 -14  -3   37.76    8.90   0
  -7 -14   3   33.23   19.60   0
   7  14  -3   25.61    8.19   0
  -6 -14   3    3.14   10.99   0
  -6 -14   3    0.63   10.69   0
   6 -14  -3   -5.04    8.86   0
   6 -14  -3   -2.89    6.38   0
   6  14  -3    1.68   11.03   0
  -6  14   3   10.68    6.20   0
  -5 -14   3  124.62    8.25   0
   5 -14  -3  133.99    7.72   0
  -5  14   3  121.88    7.65   0
   5  14  -3  120.34    8.53   0
  -5 -14   3  130.73   11.50   0
   5 -14  -3  118.75    7.84   0
  -4 -14   3  244.78   10.50   0
  -4 -14   3  256.49   11.04   0
   4 -14  -3  266.59    8.92   0
   4  14  -3  262.24    9.81   0
   4 -14  -3  281.94    7.10   0
  -4  14   3  246.40    6.89   0
  -3 -14   3  194.31    9.54   0
  -3 -14   3  203.19    8.95   0
   3  14  -3  199.86    9.05   0
  -3  14   3  189.49    6.45   0
   3 -14  -3  209.86    6.63   0
   3 -14  -3  198.52    8.30   0
   2 -14  -3  429.36    8.04   0
  -2 -14   3  460.25   10.18   0
  -2  14   3  473.07    9.72   0
   2 -14  -3  459.20    9.78   0
  -2 -14   3  455.70   10.50   0
   2  14  -3  464.45   10.35   0
   1 -14  -3  327.77    7.45   0
   1 -14  -3  319.88    7.44   0
  -1 -14   3  349.47    9.41   0
   1  14  -3  340.13    9.52   0
  -1 -14   3  366.70    9.87   0
  -1  14   3  340.66    9.35   0
   0 -14  -3   19.06    5.76   0
   0  14   3   25.13    7.70   0
   0  14  -3   26.35    5.61   0
   0 -14  -3   18.41    7.67   0
   0 -14   3   24.97    5.48   0
   0 -14   3   26.90    5.77   0
   1  14   3   -0.94    5.40   0
   1 -14   3   -6.95    8.02   0
  -1 -14  -3    1.42    5.46   0
  -1 -14  -3    0.25    5.34   0
  -1  14  -3   -6.49    7.71   0
   1 -14   3   -9.28    7.67   0
   2 -14   3   39.21    7.81   0
   2 -14   3   31.42    5.74   0
  -2 -14  -3   32.60    7.77   0
  -2  14  -3   39.99    7.74   0
  -2 -14  -3   38.05    7.93   0
   2  14   3   35.38    7.86   0
  -3 -14  -3  286.00    9.96   0
  -3 -14  -3  287.18    9.50   0
   3  14   3  307.54    7.99   0
   3 -14   3  329.74    9.01   0
   3 -14   3  293.93    9.09   0
  -3  14  -3  302.43    8.95   0
  -4 -14  -3   31.46   10.15   0
  -4  14  -3   26.01    5.41   0
  -4 -14  -3   36.07    7.56   0
   4  14   3   32.25    7.81   0
   4 -14   3   38.59    5.44   0
   4 -14   3   35.10    7.67   0
   5 -14   3    3.27    5.13   0
   5  14   3    1.30    8.81   0
  -5 -14  -3    1.67    8.56   0
  -5  14  -3    5.79    6.98   0
  -5 -14  -3   -4.89   10.22   0
   5 -14   3   -6.14    7.16   0
  -6 -14  -3   -6.04   15.63   0
   6 -14   3   -0.86    8.97   0
  -6 -14  -3   -1.11   12.68   0
   6 -14   3   -4.29    6.43   0
   6  14   3   -0.82   11.87   0
  -6  14  -3   -2.82    8.70   0
   7 -14   3  125.58    9.46   0
  -7  14  -3  108.25    6.80   0
  -7 -14  -3   93.74    5.96   0
  -7 -14  -3   86.28    8.10   0
   7  14   3  118.21    7.99   0
   7 -14   3  125.09    6.97   0
  -8 -14  -3    1.26    6.89   0
  -8 -14  -3    9.94    7.36   0
   8 -14   3    3.68    6.27   0
   8 -14   3    5.85    8.92   0
   8  14   3    6.82    7.03   0
  -8  14  -3   -2.11    6.05   0
   9 -14   3   23.16    7.90   0
   9  14   3   25.47   10.21   0
  -9 -14  -3   17.71    8.99   0
  -9 -14  -3   20.65    9.62   0
   9 -14   3   22.95    7.73   0
  -9  14  -3   31.16    7.56   0
  -9 -15   3    6.33    9.11   0
   9  15  -3   -2.15    8.89   0
  -9 -15   3    8.63    8.93   0
   9 -15  -3    8.63    7.57   0
  -9  15   3    1.71   10.61   0
   9 -15  -3   14.36   10.77   0
   8 -15  -3   54.76   10.78   0
  -8 -15   3   23.38    7.38   0
  -8 -15   3   26.42    7.52   0
   8 -15  -3   36.67   10.93   0
   8  15  -3   31.58    7.65   0
  -8  15   3   25.94   10.88   0
   7 -15  -3    6.55    6.11   0
  -7  15   3    4.97    8.62   0
  -7 -15   3    3.50   14.13   0
  -7 -15   3    6.39   14.87   0
   7 -15  -3    4.20    8.71   0
   7  15  -3   -1.64    7.45   0
  -6 -15   3   24.44   10.70   0
  -6 -15   3    6.92   11.13   0
  -6  15   3   18.95    8.78   0
   6 -15  -3   28.88    8.80   0
   6  15  -3   24.55   10.95   0
   6 -15  -3   25.54    8.88   0
   5 -15  -3   99.75    5.75   0
  -5  15   3   99.50    5.57   0
   5 -15  -3   92.48    5.57   0
  -5 -15   3   96.69    9.28   0
  -5 -15   3   95.15    7.96   0
   5  15  -3   99.12    9.51   0
  -4  15   3  132.46    7.83   0
   4 -15  -3  129.41    5.89   0
  -4 -15   3  128.99    8.25   0
  -4 -15   3  142.25    9.17   0
   4 -15  -3  130.52    8.08   0
   4  15  -3  134.19    8.43   0
  -3 -15   3   22.25    9.89   0
  -3 -15   3   28.02    7.60   0
   3 -15  -3   16.86    7.71   0
  -3  15   3   25.05    5.52   0
   3  15  -3   19.91    7.77   0
   3 -15  -3   26.62    7.59   0
  -2  15   3  226.79    8.96   0
   2 -15  -3  214.17    8.74   0
   2 -15  -3  208.51    8.84   0
  -2 -15   3  144.97    8.31   0
  -2 -15   3  139.01    8.74   0
   2  15  -3  140.05    8.40   0
   1  15  -3  340.68    7.81   0
   1 -15  -3  370.62    9.19   0
  -1  15   3  372.16    9.30   0
   1 -15  -3  367.89    9.18   0
  -1 -15   3  363.80    7.68   0
  -1 -15   3  345.44    7.81   0
   0  15   3  328.62    9.21   0
   0  15  -3  329.35    9.20   0
   0 -15   3  356.44    9.17   0
   0 -15  -3  338.16    9.22   0
   0 -15  -3  301.23    9.06   0
   0 -15   3  310.26    9.54   0
  -1 -15  -3   18.86    7.64   0
  -1  15  -3   22.25    7.49   0
   1  15   3   16.84    7.61   0
   1 -15   3   23.83    7.63   0
   1 -15   3   34.80    7.46   0
  -1 -15  -3   32.59    7.52   0
   2 -15   3  288.45    8.77   0
   2 -15   3  264.94    6.90   0
  -2  15  -3  270.40    8.77   0
  -2 -15  -3  255.29    9.35   0
  -2 -15  -3  272.02    9.10   0
   2  15   3  268.00    9.31   0
  -3 -15  -3  253.09    9.64   0
   3 -15   3  267.40    8.74   0
  -3 -15  -3  253.27    9.15   0
   3  15   3  293.46    9.58   0
  -3  15  -3  256.30    8.72   0
   3 -15   3  244.79    6.74   0
  -4  15  -3  197.94    8.15   0
  -4 -15  -3  197.95    8.81   0
  -4 -15  -3  182.18    9.51   0
   4 -15   3  167.92    6.42   0
   4  15   3  229.15    9.21   0
   4 -15   3  230.27    8.30   0
  -5  15  -3   29.02    7.24   0
   5 -15   3   32.64    7.24   0
   5  15   3   43.99    9.24   0
   5 -15   3   19.11    7.46   0
  -5 -15  -3   34.89    8.79   0
  -5 -15  -3   32.08    8.45   0
   6  15   3  402.63   15.92   0
  -6 -15  -3  225.69   17.88   0
  -6  15  -3  389.29   10.24   0
   6 -15   3  368.49   10.32   0
   6 -15   3  416.40   10.66   0
  -6 -15  -3  357.09   16.33   0
   7 -15   3   24.82    8.90   0
   7 -15   3   23.62    6.31   0
  -7  15  -3   29.73    6.16   0
  -7 -15  -3   26.47    7.36   0
  -7 -15  -3   31.16    5.22   0
   7  15   3   35.11    7.32   0
   8 -15   3   43.43   10.77   0
  -8 -15  -3   25.34    7.27   0
  -8 -15  -3   19.38    7.51   0
   8 -15   3   26.45   10.96   0
   8  15   3   29.83    7.15   0
  -8  15  -3   27.67   10.50   0
   9  15   3   11.44   10.10   0
   9 -15   3    0.88   10.95   0
  -9 -15  -3    7.49    8.70   0
   9 -15   3   12.37   10.80   0
  -9 -15  -3   14.43    9.28   0
  -9  15  -3   29.80   10.40   0
   9 -16  -3   24.54    7.66   0
   9  16  -3    9.21   10.65   0
  -9 -16   3    9.15    9.03   0
   9 -16  -3   24.98   10.94   0
  -9 -16   3    3.61   11.38   0
  -9  16   3   21.59    7.47   0
  -8 -16   3   96.20    8.72   0
   8 -16  -3   98.03    8.37   0
   8 -16  -3  113.90   11.30   0
  -8  16   3  105.46   10.98   0
   8  16  -3  102.21    9.16   0
  -8 -16   3   99.89    9.02   0
  -7  16   3    6.18    8.59   0
   7 -16  -3    3.92    8.79   0
  -7 -16   3   10.85   14.00   0
   7  16  -3   11.18    7.23   0
  -7 -16   3    2.74   14.20   0
   7 -16  -3    6.95    6.20   0
  -6 -16   3  -47.39   12.18   0
   6 -16  -3    6.75    6.17   0
   6 -16  -3   18.57    6.21   0
  -6 -16   3    3.46   10.84   0
  -6  16   3    3.14    6.14   0
   6  16  -3    9.72    8.72   0
  -5 -16   3   68.46    9.05   0
  -5  16   3   58.40    9.06   0
  -5 -16   3   56.48   12.94   0
   5  16  -3   72.70   11.33   0
   5 -16  -3   59.28    9.17   0
   5 -16  -3   59.95    9.01   0
  -4 -16   3   49.52    7.23   0
  -4  16   3   37.61    7.22   0
   4 -16  -3   31.31    7.40   0
   4  16  -3   44.99    7.56   0
   4 -16  -3   48.17    5.25   0
  -4 -16   3   40.04    8.22   0
  -3 -16   3    0.37    9.55   0
  -3 -16   3   -2.04    7.17   0
   3 -16  -3    9.00    7.24   0
   3  16  -3   -2.28    7.32   0
  -3  16   3   11.73    7.09   0
   3 -16  -3    9.68    7.20   0
   2 -16  -3  364.99    9.07   0
   2 -16  -3  383.17    9.14   0
  -2  16   3  359.00    9.12   0
  -2 -16   3  360.03    7.85   0
  -2 -16   3  355.93    9.85   0
   2  16  -3  361.80    9.48   0
   1  16  -3  502.43   10.04   0
   1 -16  -3  495.77    9.74   0
   1 -16  -3  494.67    9.73   0
  -1  16   3  528.21    9.90   0
  -1 -16   3  514.76   10.03   0
  -1 -16   3  480.53   10.26   0
   0  16   3   60.92    7.74   0
   0  16  -3   61.61    5.75   0
   0 -16   3   61.56    7.81   0
   0 -16  -3   64.91    7.78   0
   0 -16  -3   71.71    7.73   0
   0 -16   3   63.20    8.05   0
   1  16   3    0.14    7.38   0
   1 -16   3    0.34    7.70   0
   1 -16   3    4.70    7.23   0
  -1 -16  -3   -0.55    5.39   0
  -1 -16  -3   -6.36    7.37   0
  -1  16  -3   -4.76    7.38   0
  -2  16  -3  226.05    6.81   0
   2 -16   3  242.62    6.73   0
  -2 -16  -3  241.45    8.81   0
   2 -16   3  231.33    6.70   0
  -2 -16  -3  217.61    7.10   0
   2  16   3  244.45    8.92   0
  -3 -16  -3   93.29    8.32   0
  -3 -16  -3   91.15    7.92   0
   3  16   3   96.09    8.09   0
  -3  16  -3   88.42    5.72   0
   3 -16   3  102.53    5.80   0
   3 -16   3   88.25    7.82   0
  -4 -16  -3  107.73    8.72   0
  -4  16  -3  132.65    7.84   0
   4  16   3  155.79    8.48   0
  -4 -16  -3  131.08    9.55   0
   4 -16   3  130.40    7.76   0
   4 -16   3  122.29    5.99   0
   5 -16   3   29.56    9.09   0
  -5 -16  -3   26.55   10.98   0
  -5  16  -3   23.51    6.35   0
   5  16   3   31.74    9.24   0
   5 -16   3   42.52    6.31   0
  -5 -16  -3   30.90   12.53   0
  -6 -16  -3  122.70   14.76   0
  -6 -16  -3  174.76   14.42   0
   6  16   3  203.82   12.43   0
   6 -16   3  182.84    9.64   0
   6 -16   3  163.15    9.62   0
  -6  16  -3  189.65    9.49   0
  -7  16  -3   21.95    6.22   0
   7 -16   3   35.20    6.44   0
   7 -16   3   45.06    8.96   0
   7  16   3   24.34    5.30   0
  -7 -16  -3   26.89    5.29   0
  -7 -16  -3   24.05    7.41   0
  -8 -16  -3    2.05    8.64   0
   8  16   3    7.73    8.55   0
  -8  16  -3  -15.69   10.45   0
   8 -16   3   -5.54   10.51   0
   8 -16   3    2.52    7.58   0
  -8 -16  -3   -4.39    9.13   0
  -9 -16  -3   16.26    9.02   0
  -9 -16  -3   16.43    9.49   0
   9 -16   3   27.37   12.04   0
   9  16   3   14.15    8.59   0
   9 -16   3   32.18   10.96   0
  -9  16  -3    4.77   11.69   0
  -8 -17   3   22.22    9.05   0
   8 -17  -3   53.29   10.96   0
   8  17  -3   39.80    9.32   0
  -8  17   3   24.58   10.96   0
  -8 -17   3   27.21    9.15   0
   8 -17  -3   34.68    7.65   0
  -7  17   3  115.58    9.35   0
   7 -17  -3  131.87    9.56   0
  -7 -17   3   -1.40   13.11   0
  -7 -17   3  120.94   14.86   0
   7 -17  -3  148.41    9.39   0
   7  17  -3  133.40    8.36   0
  -6 -17   3   26.23   11.33   0
  -6 -17   3   53.22   11.11   0
   6  17  -3   61.17   10.98   0
   6 -17  -3   52.67    6.32   0
   6 -17  -3   53.86    6.66   0
  -6  17   3   46.38    6.44   0
  -5 -17   3  118.12   10.92   0
   5  17  -3  122.19    9.78   0
  -5 -17   3  112.82    9.63   0
  -5  17   3  121.19    6.86   0
   5 -17  -3  124.41    9.29   0
   5 -17  -3  136.97    6.95   0
  -4 -17   3  138.19    9.65   0
  -4  17   3  147.76    7.03   0
   4 -17  -3  140.16    6.99   0
   4  17  -3  141.43    9.94   0
  -4 -17   3  135.09   10.60   0
   4 -17  -3  143.18    7.16   0
   3 -17  -3   31.99    7.32   0
  -3 -17   3   31.22    7.74   0
   3  17  -3   30.74    7.28   0
  -3 -17   3   20.85    7.18   0
  -3  17   3   27.86    7.42   0
   3 -17  -3   22.21    7.21   0
   2 -17  -3  145.12    8.03   0
   2 -17  -3  162.04    8.00   0
  -2 -17   3  155.07    8.69   0
  -2 -17   3  163.26    8.26   0
  -2  17   3  153.89    8.05   0
   2  17  -3  172.60    8.48   0
   1  17  -3  222.69    6.70   0
   1 -17  -3  233.24    8.61   0
   1 -17  -3  237.44    8.48   0
  -1  17   3  251.95    8.41   0
  -1 -17   3  230.09    8.92   0
  -1 -17   3  234.38    6.78   0
   0 -17   3   59.30    7.89   0
   0  17   3   66.79    7.61   0
   0  17  -3   53.20    5.63   0
   0 -17  -3   45.39    7.68   0
   0 -17  -3   55.34    7.68   0
   0 -17   3   53.57    5.47   0
   1 -17   3  364.37    8.92   0
   1 -17   3  358.42    9.10   0
  -1 -17  -3  347.93    9.20   0
  -1  17  -3  345.54    8.89   0
   1  17   3  372.45    9.24   0
  -1 -17  -3  358.15    9.16   0
   2 -17   3  307.27    7.00   0
  -2  17  -3  346.19    6.98   0
  -2 -17  -3  349.44    9.35   0
  -2 -17  -3  341.32    9.25   0
   2 -17   3  353.42    7.07   0
   2  17   3  361.54    9.23   0
  -3 -17  -3  515.28   10.89   0
  -3 -17  -3  487.61    8.87   0
   3  17   3  592.52   10.91   0
  -3  17  -3  541.56    9.66   0
   3 -17   3  608.87    9.95   0
   3 -17   3  535.51    9.71   0
   4 -17   3   19.78    9.25   0
  -4  17  -3   25.71    6.19   0
  -4 -17  -3   21.73    9.63   0
  -4 -17  -3   24.27    8.99   0
   4  17   3   26.54    9.25   0
   4 -17   3    7.95    9.14   0
   5 -17   3  140.21    9.33   0
  -5  17  -3  137.14    9.20   0
   5  17   3  149.36   10.02   0
   5 -17   3  138.29    6.87   0
  -5 -17  -3  127.95    9.91   0
  -5 -17  -3  119.44   13.03   0
  -6 -17  -3   43.98   15.95   0
  -6 -17  -3   63.40   11.69   0
   6 -17   3   73.45    6.55   0
   6 -17   3   67.80    9.12   0
   6  17   3   66.79    7.51   0
  -6  17  -3   65.80    6.38   0
  -7  17  -3   78.88    6.60   0
   7 -17   3   83.63    9.35   0
   7  17   3   83.45    7.71   0
  -7 -17  -3   66.03    7.89   0
  -7 -17  -3   71.75    7.57   0
   7 -17   3   93.77    6.82   0
  -8  17  -3   16.78   10.59   0
   8 -17   3   37.99   10.85   0
   8 -17   3   21.79    7.71   0
   8  17   3   22.11    8.86   0
  -8 -17  -3   15.15    8.91   0
  -8 -17  -3   21.96    6.55   0
  -8  18   3  190.00   11.69   0
  -8 -18   3  135.36   10.22   0
   8  18  -3  187.29   10.58   0
   8 -18  -3  213.11   11.93   0
  -8 -18   3  155.85   10.45   0
   8 -18  -3  196.02   11.87   0
   7 -18  -3    7.66   10.55   0
  -7  18   3    2.72    7.37   0
  -7 -18   3    0.01   16.55   0
  -7 -18   3    2.43   15.45   0
   7 -18  -3    7.08    7.58   0
   7  18  -3   -0.93    7.27   0
  -6 -18   3   -1.12    9.50   0
  -6 -18   3    1.10   10.55   0
   6 -18  -3   -9.72    6.10   0
   6  18  -3    0.91    9.92   0
   6 -18  -3   12.39    8.76   0
  -6  18   3   -0.55    8.63   0
  -5  18   3  121.20    9.35   0
  -5 -18   3  132.74   13.04   0
   5 -18  -3  143.95    9.43   0
  -5 -18   3  135.38   11.51   0
   5 -18  -3  152.04    6.93   0
   5  18  -3  128.81    9.92   0
   4 -18  -3   -0.37    6.34   0
  -4  18   3   25.10    8.76   0
  -4 -18   3   16.31    9.75   0
  -4 -18   3    5.93    8.80   0
   4  18  -3    9.92    8.99   0
   4 -18  -3   -3.06    9.10   0
  -3 -18   3   15.47    8.93   0
  -3 -18   3   10.69    9.49   0
  -3  18   3    1.95    9.05   0
   3  18  -3   -2.00    9.04   0
   3 -18  -3    6.09    5.19   0
   3 -18  -3    8.38    8.94   0
   2 -18  -3  371.00    7.29   0
   2 -18  -3  405.95    7.40   0
  -2 -18   3  395.82    9.36   0
  -2 -18   3  390.12    9.71   0
  -2  18   3  383.79    9.06   0
   2  18  -3  375.52    7.83   0
   1  18  -3  302.96    8.85   0
   1 -18  -3  296.91    8.70   0
   1 -18  -3  284.13    8.47   0
  -1 -18   3  286.82    8.63   0
  -1  18   3  286.85    8.66   0
  -1 -18   3  273.12    8.89   0
   0  18   3   23.87    5.19   0
   0  18  -3   17.26    7.27   0
   0 -18   3   19.98    5.09   0
   0 -18   3   23.22    7.48   0
   0 -18  -3   19.94    7.18   0
   0 -18  -3   14.35    5.21   0
   1  18   3    3.34    7.12   0
  -1 -18  -3    8.72    7.15   0
   1 -18   3    9.92    6.87   0
   1 -18   3    3.71    7.31   0
  -1  18  -3   -2.24    7.10   0
  -1 -18  -3   11.38    7.16   0
   2 -18   3  260.19    8.38   0
   2 -18   3  218.60    6.44   0
   2  18   3  255.33    8.75   0
  -2 -18  -3  236.30    8.55   0
  -2  18  -3  232.37    6.46   0
  -2 -18  -3  238.39    8.62   0
   3 -18   3  524.57   10.90   0
  -3 -18  -3  493.84   11.86   0
  -3 -18  -3  531.78   11.68   0
  -3  18  -3  514.06   10.83   0
   3  18   3  589.07   11.99   0
   3 -18   3  497.64   10.07   0
  -4 -18  -3    3.74    8.77   0
  -4  18  -3   -4.56    8.61   0
   4 -18   3    5.04    8.68   0
  -4 -18  -3    2.11    9.26   0
   4 -18   3   23.07    8.87   0
   4  18   3    8.29   10.82   0
   5  18   3   13.59    8.92   0
  -5  18  -3   21.15    8.67   0
   5 -18   3   26.90    8.76   0
   5 -18   3   13.73    6.46   0
  -5 -18  -3    9.97    8.87   0
  -5 -18  -3   11.37    9.86   0
   6 -18   3    5.92    6.24   0
  -6 -18  -3    6.70   10.90   0
  -6 -18  -3    1.95   13.06   0
   6 -18   3    9.89    6.25   0
  -6  18  -3    8.36    5.97   0
   6  18   3    0.48    7.11   0
  -7  18  -3    2.83    7.21   0
   7 -18   3   12.07    7.34   0
   7 -18   3    8.56   10.69   0
   7  18   3    3.83    4.90   0
  -7 -18  -3    5.35    4.90   0
  -7 -18  -3   -3.45    7.11   0
   8 -18   3    3.59    7.61   0
   8  18   3    4.56    6.11   0
  -8  18  -3   11.14   10.04   0
  -8 -18  -3   -1.01    6.09   0
   8 -18   3   -4.01   10.65   0
  -8 -18  -3    0.56    8.94   0
  -8 -19   3   77.44    9.70   0
  -8 -19   3  100.41    9.89   0
   8 -19  -3  132.15   10.02   0
   8 -19  -3  111.49   12.53   0
  -8  19   3  103.38   12.33   0
   8  19  -3  113.15    9.84   0
  -7  19   3  590.35   13.33   0
   7 -19  -3  605.98   10.43   0
  -7 -19   3  527.65   22.28   0
  -7 -19   3    1.74   16.78   0
   7 -19  -3  666.54   13.56   0
   7  19  -3  576.10   12.57   0
  -6 -19   3   59.77   10.39   0
   6 -19  -3  178.95   10.40   0
   6 -19  -3  161.07    9.74   0
   6  19  -3  185.91   12.00   0
  -6  19   3  166.52    9.38   0
  -6 -19   3  151.89   10.59   0
  -5  19   3  171.95    9.53   0
   5  19  -3  178.88   10.37   0
   5 -19  -3  191.14    9.46   0
   5 -19  -3  158.98    6.98   0
  -5 -19   3  145.83   10.12   0
  -5 -19   3  150.85   11.23   0
   4  19  -3  357.97   12.82   0
  -4  19   3  336.66    7.93   0
  -4 -19   3  323.02   11.62   0
  -4 -19   3  346.85   10.75   0
   4 -19  -3  318.93   10.14   0
   4 -19  -3  311.40    7.98   0
  -3 -19   3 2171.33   18.12   0
  -3 -19   3 2178.85   17.78   0
   3 -19  -3 2137.82   14.03   0
   3  19  -3 2151.71   17.63   0
  -3  19   3 2167.40   14.10   0
   3 -19  -3 2162.72   13.94   0
   2 -19  -3   25.42    8.83   0
   2 -19  -3   14.50    6.38   0
  -2  19   3   22.25    6.30   0
  -2 -19   3   20.75    8.72   0
  -2 -19   3   23.74    9.29   0
   2  19  -3   36.58    8.91   0
   1  19  -3  634.79   11.33   0
   1 -19  -3  617.56    8.48   0
   1 -19  -3  608.85    9.85   0
  -1  19   3  630.75   10.01   0
  -1 -19   3  622.53   11.06   0
  -1 -19   3  660.86   10.85   0
   0  19   3  286.02    6.89   0
   0  19  -3  271.56    8.54   0
   0 -19   3  274.20    6.75   0
   0 -19   3  290.14    8.60   0
   0 -19  -3  266.62    8.52   0
   0 -19  -3  257.13    6.79   0
  -1  19  -3  430.87    9.77   0
   1  19   3  425.73    7.89   0
   1 -19   3  460.75    9.75   0
   1 -19   3  410.26    9.12   0
  -1 -19  -3  411.40    9.34   0
  -1 -19  -3  429.77   10.12   0
   2 -19   3    1.94    9.06   0
   2  19   3    2.21    8.98   0
   2 -19   3  -11.84    8.84   0
  -2  19  -3   -3.95    8.99   0
  -2 -19  -3   12.99    8.93   0
  -2 -19  -3    5.81    8.93   0
  -3 -19  -3  419.17   11.09   0
   3  19   3  453.95   11.45   0
  -3 -19  -3  365.66   11.47   0
   3 -19   3  438.96    8.40   0
  -3  19  -3  419.18    8.22   0
   3 -19   3  402.73    8.16   0
  -4 -19  -3  129.12   10.23   0
  -4  19  -3  123.08    9.21   0
  -4 -19  -3  130.91    9.68   0
   4  19   3  149.34    9.86   0
   4 -19   3  155.17    9.32   0
   4 -19   3  130.64    6.88   0
  -5  19  -3  369.84    8.20   0
   5  19   3  442.75   12.05   0
   5 -19   3  419.42    8.47   0
   5 -19   3  407.17   10.43   0
  -5 -19  -3  381.29   11.81   0
  -5 -19  -3  353.78   12.83   0
  -6 -19  -3   69.42   12.56   0
  -6 -19  -3   61.36   13.53   0
   6 -19   3   73.81   10.21   0
   6  19   3   53.04    7.50   0
  -6  19  -3   53.32    9.90   0
   6 -19   3   77.35   10.20   0
  -7  19  -3   63.05    7.66   0
   7 -19   3   56.48   11.02   0
   7  19   3   57.28    8.99   0
   7 -19   3   83.70    7.73   0
  -7 -19  -3   55.53    8.93   0
  -7 -19  -3   47.86    9.17   0
  -8 -19  -3   -2.35    8.54   0
   8 -19   3   -1.60    9.06   0
   8 -19   3    0.75   12.76   0
   8  19   3   10.16    8.50   0
  -8  19  -3    5.07    8.65   0
  -8 -19  -3   -1.13    8.89   0
  -7 -20   3    6.49   15.76   0
  -7  20   3    1.34   10.80   0
   7 -20  -3    3.92   10.84   0
   7 -20  -3   -0.16    7.78   0
  -7 -20   3    1.90   17.24   0
   7  20  -3   12.39    9.01   0
  -6 -20   3   29.61   13.30   0
  -6 -20   3   14.27   14.22   0
   6 -20  -3   32.19    7.57   0
   6 -20  -3   21.14   10.57   0
  -6  20   3   33.68    7.43   0
   6  20  -3   21.41   12.36   0
   5  20  -3    0.18   10.86   0
   5 -20  -3    0.80    8.80   0
  -5  20   3    5.35    8.66   0
   5 -20  -3   11.15    8.52   0
  -5 -20   3   -3.66   11.94   0
  -5 -20   3    8.18    8.64   0
  -4  20   3   30.02    8.97   0
  -4 -20   3   51.54    9.52   0
  -4 -20   3   37.56    8.86   0
   4 -20  -3   61.14    8.62   0
   4  20  -3   45.95    9.05   0
   4 -20  -3   31.35    8.97   0
  -3 -20   3   18.46    8.60   0
  -3 -20   3   12.88    9.36   0
   3  20  -3   19.66    8.89   0
  -3  20   3   -1.82    9.02   0
   3 -20  -3   19.51    8.60   0
   3 -20  -3   28.19    8.81   0
   2 -20  -3   10.01    8.67   0
   2 -20  -3    5.02    8.83   0
  -2  20   3   19.75    6.21   0
  -2 -20   3   11.38    8.67   0
  -2 -20   3    7.91    9.17   0
   2  20  -3    3.25    8.78   0
  -1 -20   3   -4.56    8.65   0
   1  20  -3  -10.44    8.91   0
   1 -20  -3    5.54    8.76   0
   1 -20  -3   12.26    8.67   0
  -1  20   3   -7.58    8.81   0
  -1 -20   3    0.85    9.07   0
   0 -20  -3   24.14    8.69   0
   0  20   3   24.33    6.32   0
   0  20  -3   14.24    8.82   0
   0 -20   3   18.30    6.23   0
   0 -20   3   15.49    6.57   0
   0 -20  -3   21.52    6.31   0
   1  20   3    5.09    6.22   0
   1 -20   3   19.70    8.50   0
   1 -20   3   -8.19    6.38   0
  -1  20  -3   -2.06    8.74   0
  -1 -20  -3    8.12    6.20   0
  -1 -20  -3   -0.31    6.31   0
   2 -20   3  130.81    6.86   0
   2 -20   3  145.60    9.08   0
  -2  20  -3  135.01    9.23   0
  -2 -20  -3  136.76    9.32   0
  -2 -20  -3  121.84    9.48   0
   2  20   3  126.59    9.59   0
  -3 -20  -3  106.99    9.34   0
  -3 -20  -3   93.64    9.43   0
   3  20   3  113.34    9.48   0
  -3  20  -3   99.89    8.96   0
   3 -20   3  112.37    9.13   0
   3 -20   3  107.18    9.26   0
   4  20   3   41.59    8.99   0
  -4  20  -3   38.40    6.23   0
  -4 -20  -3   42.03    8.89   0
  -4 -20  -3   35.24   11.40   0
   4 -20   3   52.67    6.25   0
   4 -20   3   34.26    6.41   0
   5 -20   3    7.02    6.12   0
   5 -20   3  -14.70    8.89   0
  -5 -20  -3    6.58    8.80   0
  -5 -20  -3    9.15    9.57   0
   5  20   3    8.75    8.19   0
  -5  20  -3   13.60    8.60   0
   6  20   3   -6.82    7.08   0
  -6 -20  -3   -0.66   13.67   0
  -6 -20  -3    3.08   15.23   0
   6 -20   3   19.64   10.43   0
   6 -20   3   -4.88   10.65   0
  -6  20  -3  -12.37   10.44   0
  -7  20  -3   22.25   10.36   0
   7 -20   3   17.56   10.67   0
   7 -20   3   23.36   10.53   0
  -7 -20  -3   -0.94   17.97   0
  -7 -20  -3   -1.29   23.69   0
   7  20   3    5.45    8.73   0
  -7  21   3  121.55   12.31   0
   7 -21  -3  137.11   12.37   0
   7 -21  -3  136.04   13.33   0
  -7 -21   3   -0.85   20.05   0
  -7 -21   3  124.31   17.71   0
   7  21  -3  107.70    9.87   0
  -6 -21   3   58.81   14.75   0
  -6 -21   3  144.70   14.57   0
   6  21  -3  170.42   14.03   0
   6 -21  -3  151.44    8.26   0
   6 -21  -3  150.65   11.17   0
  -6  21   3  152.12   11.40   0
  -5  21   3  512.07   12.20   0
   5  21  -3  535.10   16.33   0
   5 -21  -3  531.03   12.30   0
   5 -21  -3  507.49   12.27   0
  -5 -21   3  428.19   14.94   0
  -5 -21   3  472.97   13.71   0
  -4  21   3   92.23    9.05   0
  -4 -21   3   91.56    9.38   0
  -4 -21   3   89.88    9.96   0
   4  21  -3   93.15    9.51   0
   4 -21  -3   87.60    6.62   0
   4 -21  -3   79.15    9.17   0
  -3 -21   3  143.37    9.49   0
  -3 -21   3  120.34    9.83   0
   3  21  -3  144.20    9.63   0
  -3  21   3  134.34    6.79   0
   3 -21  -3  117.87    9.14   0
   3 -21  -3  120.85    7.04   0
   2 -21  -3   21.88    6.00   0
   2 -21  -3   13.21    8.77   0
  -2 -21   3   16.88    8.45   0
  -2 -21   3   11.87    9.12   0
  -2  21   3   17.69    8.58   0
   2  21  -3   11.66    8.80   0
   1  21  -3  579.50   11.22   0
   1 -21  -3  559.36   11.01   0
   1 -21  -3  589.92   10.87   0
  -1  21   3  597.43   11.07   0
  -1 -21   3  552.04    9.33   0
  -1 -21   3  596.30   11.05   0
   0 -21  -3   69.78    6.75   0
   0  21   3   94.31    6.60   0
   0  21  -3   92.36    6.55   0
   0 -21   3   68.60    9.23   0
   0 -21  -3   73.30    9.05   0
   0 -21   3   80.83    6.55   0
   1  21   3   58.35    6.70   0
   1 -21   3   58.89    8.81   0
   1 -21   3   67.94    8.85   0
  -1 -21  -3   61.79    9.01   0
  -1 -21  -3   66.98    6.60   0
  -1  21  -3   55.33    8.93   0
   2 -21   3   -6.91    8.92   0
  -2  21  -3    7.29    5.97   0
   2 -21   3   -3.67    6.12   0
  -2 -21  -3   -5.01    6.18   0
  -2 -21  -3   14.98    8.68   0
   2  21   3   11.50    6.11   0
  -3 -21  -3  150.90    9.85   0
  -3 -21  -3  164.50    9.65   0
   3 -21   3  170.94    7.01   0
   3  21   3  176.95   10.01   0
  -3  21  -3  155.67    6.99   0
   3 -21   3  163.56    9.26   0
  -4  21  -3   18.82    8.60   0
   4 -21   3   18.40    8.55   0
   4  21   3   11.15    8.95   0
  -4 -21  -3    6.38    9.07   0
  -4 -21  -3    5.08    8.84   0
   4 -21   3   19.04    8.84   0
   5 -21   3  424.57   12.15   0
   5  21   3  391.23   13.00   0
   5 -21   3  351.98    9.19   0
  -5 -21  -3  332.10   14.13   0
  -5 -21  -3  380.73   12.96   0
  -5  21  -3  412.93   11.65   0
   6 -21   3   19.90    7.96   0
  -6 -21  -3   32.29   15.38   0
   6 -21   3   33.70   10.75   0
  -6 -21  -3   29.77   13.54   0
   6  21   3   25.78    8.76   0
  -6  21  -3   12.64   10.70   0
  -7  21  -3   64.52   12.86   0
   7 -21   3   63.68    9.33   0
   7 -21   3   77.31   13.12   0
  -7 -21  -3    9.73   21.83   0
  -7 -21  -3   -1.11   24.50   0
   7  21   3   49.05    9.02   0
  -6 -22   3   48.08   13.74   0
  -6 -22   3   27.64   14.36   0
   6 -22  -3   62.20   10.79   0
   6 -22  -3   50.65    7.81   0
   6  22  -3   48.16   13.48   0
  -6  22   3   46.07   10.63   0
   5  22  -3   -5.61   10.96   0
   5 -22  -3    2.97    7.46   0
   5 -22  -3   -6.97    7.35   0
  -5 -22   3   -2.96   11.73   0
  -5 -22   3   -2.01   12.87   0
  -5  22   3    9.72    7.34   0
  -4  22   3    6.91   10.52   0
  -4 -22   3    2.36   10.50   0
  -4 -22   3    6.44   11.21   0
   4  22  -3   -6.23   10.89   0
   4 -22  -3    4.44   10.36   0
   4 -22  -3   22.51   10.36   0
   3  22  -3   79.66    9.14   0
  -3 -22   3   64.31    9.36   0
  -3 -22   3   55.79    8.93   0
  -3  22   3   73.29    8.83   0
   3 -22  -3   68.55    8.77   0
   3 -22  -3   77.12    6.30   0
   2 -22  -3   17.07    8.43   0
   2 -22  -3    3.09    8.56   0
  -2  22   3   11.20    8.56   0
  -2 -22   3   16.63    8.86   0
  -2 -22   3   21.71    8.38   0
   2  22  -3    7.56    8.58   0
  -1  22   3    1.24    8.65   0
   1  22  -3   -1.11    8.51   0
   1 -22  -3   -3.31    6.15   0
   1 -22  -3   -4.11    8.62   0
  -1 -22   3   11.97    8.47   0
  -1 -22   3   15.31    8.73   0
   0 -22  -3   31.57    8.78   0
   0 -22   3   35.64    8.63   0
   0  22   3   46.36    8.72   0
   0  22  -3   33.35    6.27   0
   0 -22   3   37.31    8.88   0
   0 -22  -3   21.99    8.78   0
  -1  22  -3  189.58    7.11   0
   1  22   3  185.19    7.36   0
   1 -22   3  179.41    7.19   0
   1 -22   3  165.64    7.24   0
  -1 -22  -3  180.26    9.68   0
  -1 -22  -3  189.32    7.14   0
   2 -22   3   23.13    8.76   0
   2 -22   3   28.87    8.53   0
  -2  22  -3   10.61    8.74   0
  -2 -22  -3   39.05    9.03   0
  -2 -22  -3   18.89    6.61   0
   2  22   3   11.81    6.56   0
  -3 -22  -3   21.17    8.68   0
   3  22   3   31.50    8.85   0
  -3  22  -3   25.94    8.67   0
   3 -22   3   31.91    8.61   0
   3 -22   3   26.17    8.69   0
  -3 -22  -3   21.15    6.51   0
  -4  22  -3   17.32    7.33   0
   4  22   3   20.49   10.64   0
  -4 -22  -3   16.99   10.48   0
  -4 -22  -3    6.37   11.34   0
   4 -22   3    9.94    7.35   0
   4 -22   3    9.11    7.53   0
  -5 -22  -3   48.25   11.11   0
   5  22   3   63.92   10.43   0
   5 -22   3   61.96   10.84   0
   5 -22   3   43.35   10.79   0
  -5 -22  -3   43.47   12.01   0
  -5  22  -3   45.91    7.68   0
  -6 -22  -3  193.69   14.96   0
  -6 -22  -3  210.62   13.60   0
   6 -22   3  243.70   11.89   0
   6 -22   3  229.71   11.90   0
   6  22   3  185.79   10.16   0
  -6  22  -3  222.44   11.76   0
   5  23  -3  196.81   12.13   0
  -5  23   3  153.41   11.31   0
   5 -23  -3  160.04   11.26   0
   5 -23  -3  182.80   11.28   0
  -5 -23   3  155.78   12.81   0
  -5 -23   3  149.23   14.21   0
  -4  23   3   15.64   10.27   0
  -4 -23   3    7.82   10.31   0
  -4 -23   3   -8.58   11.28   0
   4 -23  -3    9.58   10.42   0
   4  23  -3    2.58   10.61   0
   4 -23  -3  -10.89    7.49   0
  -3 -23   3  157.06   11.62   0
  -3 -23   3  141.84   11.32   0
   3  23  -3  158.26   11.44   0
  -3  23   3  175.51   10.87   0
   3 -23  -3  145.08   11.04   0
   3 -23  -3  148.89   10.94   0
  -2 -23   3   -9.87    8.52   0
   2 -23  -3   -5.08    6.08   0
   2 -23  -3   21.05    5.93   0
  -2  23   3    3.08    5.96   0
  -2 -23   3    2.09    8.81   0
   2  23  -3  -10.55    8.67   0
   1 -23  -3  216.62    9.68   0
  -1 -23   3  229.59    9.61   0
   1  23  -3  199.77    9.76   0
   1 -23  -3  211.28    7.40   0
  -1 -23   3  208.72   10.09   0
  -1  23   3  203.99    7.63   0
   0 -23   3   14.17    8.75   0
   0  23   3    7.95    8.59   0
   0  23  -3   17.21    8.57   0
   0 -23  -3    6.56    6.26   0
   0 -23  -3   13.79    8.58   0
   0 -23   3    6.55    8.47   0
  -1 -23  -3   71.87    9.06   0
  -1 -23  -3   81.80    9.03   0
  -1  23  -3   80.75    8.94   0
   1  23   3   80.49    9.07   0
   1 -23   3   72.37    8.93   0
   1 -23   3   80.60    9.05   0
   2 -23   3   13.18    5.95   0
   2 -23   3   14.12    8.59   0
  -2 -23  -3    2.13    8.65   0
  -2  23  -3   15.69    9.46   0
  -2 -23  -3    5.44    8.73   0
   2  23   3    7.67    8.65   0
  -3 -23  -3  104.43   11.32   0
  -3 -23  -3  114.50   11.09   0
   3  23   3  145.95   11.23   0
  -3  23  -3   99.83    8.04   0
   3 -23   3  108.64   10.98   0
   3 -23   3  132.83    7.87   0
  -4  23  -3   11.42   10.58   0
  -4 -23  -3   17.22   10.80   0
   4 -23   3    6.12   10.60   0
   4 -23   3   28.32   10.31   0
  -4 -23  -3   14.25   11.17   0
   4  23   3   19.09   10.82   0
  -5  23  -3  421.00   10.04   0
   5 -23   3  452.77   10.20   0
   5  23   3  505.18   16.13   0
   5 -23   3  436.29    9.84   0
  -5 -23  -3  403.48   17.51   0
  -5 -23  -3  419.31   16.39   0
   5 -24  -3   30.52   11.48   0
  -5 -24   3   29.01   13.90   0
  -5  24   3   24.99    8.95   0
   5  24  -3   27.05   13.25   0
   5 -24  -3   24.36    9.16   0
  -5 -24   3   33.05   15.68   0
  -4 -24   3    3.55   10.56   0
  -4  24   3   12.20   10.26   0
   4 -24  -3  -14.04   10.59   0
  -4 -24   3    0.60   11.33   0
   4  24  -3   19.34   10.61   0
   4 -24  -3   10.23   10.42   0
  -3 -24   3   45.24   10.79   0
  -3 -24   3   50.48   11.33   0
   3  24  -3   57.38   11.10   0
  -3  24   3   62.45    7.57   0
   3 -24  -3   36.06    7.85   0
   3 -24  -3   44.78    7.68   0
   2 -24  -3   34.70   10.30   0
  -2  24   3   12.95   10.31   0
   2 -24  -3   17.14   10.54   0
   2  24  -3   20.02   10.58   0
  -2 -24   3   21.70   10.54   0
  -2 -24   3   14.34   10.83   0
  -1 -24   3    6.06   10.64   0
   1  24  -3   -0.27    7.48   0
   1 -24  -3   16.38   10.18   0
  -1  24   3   15.77   10.20   0
  -1 -24   3   -0.21    7.26   0
   1 -24  -3    7.61   10.35   0
   0 -24  -3   19.92   10.03   0
   0  24   3    4.68   10.41   0
   0  24  -3    0.38   10.27   0
   0 -24   3   -3.75   10.14   0
   0 -24   3   10.52    7.35   0
   0 -24  -3    3.00   10.26   0
   1  24   3   67.06   10.94   0
   1 -24   3   66.48   10.57   0
   1 -24   3   61.56    7.86   0
  -1  24  -3   46.80   10.62   0
  -1 -24  -3   67.31   10.69   0
  -1 -24  -3   69.62   10.70   0
   2 -24   3   10.37   10.33   0
   2 -24   3    2.37    7.32   0
   2  24   3   10.31   10.58   0
  -2  24  -3   12.71    7.36   0
  -2 -24  -3   -1.47   10.71   0
  -2 -24  -3    5.34   10.42   0
  -3 -24  -3    4.16   10.92   0
  -3 -24  -3   15.56   10.41   0
  -3  24  -3   13.36   10.42   0
   3  24   3   -2.75   10.81   0
   3 -24   3   -1.87   10.63   0
   3 -24   3   -1.32   10.62   0
  -4  24  -3    0.44    7.46   0
   4  24   3    8.82   12.90   0
  -4 -24  -3   -0.71   10.86   0
  -4 -24  -3    7.44   10.45   0
   4 -24   3   -3.95    7.44   0
   4 -24   3   -2.68   10.66   0
  -5  24  -3   10.65   12.49   0
  -5 -24  -3   16.98   16.62   0
   5 -24   3    6.64   12.54   0
   5 -24   3  -15.43   12.61   0
   5  24   3   -0.42    8.55   0
  -5 -24  -3    2.28   15.73   0
  -4  25   3   74.58    9.23   0
  -4 -25   3   71.25   13.68   0
   4  25  -3   87.46   13.53   0
  -4 -25   3   52.98   13.02   0
   4 -25  -3   81.16    9.17   0
   4 -25  -3   51.45    9.44   0
  -3 -25   3   86.79   11.37   0
  -3 -25   3  101.12   11.55   0
   3  25  -3   89.43   11.62   0
   3 -25  -3   99.36   10.80   0
  -3  25   3   99.24   10.95   0
   3 -25  -3   65.48    8.18   0
   2 -25  -3    4.99    7.35   0
   2 -25  -3   11.34   10.45   0
  -2  25   3   -1.33   10.45   0
  -2 -25   3    9.79   10.33   0
  -2 -25   3    4.58   10.87   0
   2  25  -3   15.06   10.50   0
   1  25  -3   41.66    7.60   0
   1 -25  -3   39.25   10.37   0
   1 -25  -3   35.13   10.43   0
  -1 -25   3   41.49   10.37   0
  -1 -25   3   37.24    7.84   0
  -1  25   3   34.99   10.59   0
   0 -25   3   26.91    7.33   0
   0  25   3   25.66    7.54   0
   0  25  -3   24.11    7.39   0
   0 -25  -3   36.94   10.43   0
   0 -25  -3   22.68    7.62   0
   0 -25   3   11.09   10.82   0
  -1  25  -3   33.71    7.20   0
   1  25   3   22.52   10.59   0
   1 -25   3   21.07    7.22   0
   1 -25   3   -1.37   10.61   0
  -1 -25  -3    7.95   10.48   0
  -1 -25  -3   13.12   10.40   0
   2 -25   3  242.28   11.54   0
  -2 -25  -3  263.59   11.75   0
  -2  25  -3  255.03   11.63   0
  -2 -25  -3  239.78   12.15   0
   2 -25   3  247.08   11.45   0
   2  25   3  283.77   12.06   0
  -3 -25  -3  152.59   12.13   0
  -3 -25  -3  176.97   11.75   0
   3  25   3  193.96   12.05   0
  -3  25  -3  155.78    8.70   0
   3 -25   3  182.74    8.67   0
   3 -25   3  154.11    8.53   0
  -4  25  -3   24.32   12.46   0
  -4 -25  -3   36.77   13.00   0
  -4 -25  -3   37.51   13.31   0
   4 -25   3   16.19    9.03   0
   4 -25   3   36.02   12.73   0
   4  25   3   33.48   12.81   0
   2 -26  -3    7.54   11.33   0
   2 -26  -3    2.23   10.13   0
  -2  26   3    7.70    7.15   0
  -2 -26   3   -5.95    7.36   0
  -2 -26   3   18.17   10.55   0
   2  26  -3   -2.20    7.51   0
   1 -26  -3    1.71    7.26   0
  -1  26   3   -4.76    7.43   0
   1  26  -3    8.99   10.44   0
   1 -26  -3    2.46   10.15   0
  -1 -26   3  -17.34   10.66   0
  -1 -26   3   16.63   10.03   0
   0 -26   3    1.28   10.16   0
   0  26   3    7.74    7.30   0
   0  26  -3   -8.09   10.50   0
   0 -26  -3   -2.86    7.23   0
   0 -26  -3   19.14   10.27   0
   0 -26   3   -8.39   10.76   0
  -1 -26  -3   11.27    7.49   0
   1 -26   3   15.17   10.65   0
   1  26   3   30.64   10.29   0
  -1 -26  -3    9.52   10.55   0
  -1  26  -3   17.80   10.68   0
   1 -26   3   -4.50   10.31   0
   2 -26   3   21.26   11.43   0
   2 -26   3    6.61   11.57   0
  -2 -26  -3   27.66   11.43   0
  -2  26  -3    7.34    8.94   0
  -2 -26  -3    3.95   11.81   0
   2  26   3   11.70   11.71   0
  11   0  -4  568.60   18.63   0
 -11   0   4  459.66   19.33   0
  11   0  -4  502.86   22.17   0
  10   0  -4   53.31    9.66   0
 -10   0   4   55.78   11.87   0
  10   0  -4   68.60   11.27   0
  -9   0   4 1256.94   16.81   0
   9   0  -4 1411.72   19.35   0
   9   0  -4 1487.57   18.41   0
   8   0  -4   98.31    8.28   0
  -8   0   4   84.65    6.95   0
   8   0  -4   91.62   10.73   0
   7   0  -4  913.85   14.87   0
   7   0  -4 1036.38   14.86   0
  -7   0   4  881.51   12.98   0
  -6   0   4  144.39    7.80   0
   6   0  -4  145.81   10.01   0
  -5   0   4 2450.92   19.94   0
   5   0  -4 2363.07   20.62   0
  -4   0   4    3.05    8.67   0
   4   0  -4   21.65    9.20   0
  -3   0   4 3557.56   24.56   0
   3   0  -4 3411.82   24.11   0
   2   0  -4    4.25    5.65   0
  -2   0   4    2.10    5.46   0
   1   0  -4 1227.62   16.23   0
  -1   0   4 1250.92   16.37   0
   0   0   4 1436.47   17.42   0
   0   0  -4 1404.28   17.40   0
  -1   0  -4 5308.11   30.92   0
   1   0   4 5298.48   30.47   0
   2   0   4  424.87    9.98   0
  -2   0  -4  430.32   11.33   0
  -3   0  -4 1801.27   18.68   0
   3   0   4 1791.00   18.48   0
  -4   0  -4 1175.21   16.11   0
   4   0   4 1202.85   16.48   0
  -5   0  -4  250.26    9.68   0
   5   0   4  268.03   11.12   0
  -6   0  -4   49.26    6.76   0
   6   0   4   52.73    9.25   0
   6   0   4   49.57    8.62   0
   7   0   4 1199.14   16.68   0
   7   0   4 1305.26   16.30   0
  -7   0  -4 1103.15   15.84   0
   8   0   4   73.87   11.06   0
   8   0   4   69.01    9.80   0
  -8   0  -4   65.70    9.59   0
  -9   0  -4  259.37   10.58   0
   9   0   4  326.74   14.00   0
   9   0   4  327.68   11.92   0
 -10   0  -4  266.94   15.09   0
  10   0   4  289.06   16.27   0
  10   0   4  290.91   15.17   0
  11   0   4  284.56   22.31   0
  11   0   4  309.92   21.01   0
  11   1  -4   -0.88   17.99   0
  11  -1  -4   -7.14   10.70   0
  11  -1  -4    1.27   13.88   0
  11   1  -4   -3.53   12.87   0
 -11  -1   4    2.11   12.25   0
 -11   1   4   -2.28   12.26   0
 -10   1   4   -1.24   11.28   0
  10  -1  -4    0.43   12.87   0
 -10  -1   4    3.67   11.25   0
  10   1  -4    2.11   12.31   0
  10  -1  -4   -2.74   10.55   0
  10   1  -4    1.01   10.47   0
   9   1  -4   -2.94    9.05   0
  -9   1   4    0.70    8.25   0
  -9  -1   4   -2.62    8.11   0
   9  -1  -4   -3.66    9.61   0
   9   1  -4    1.94   12.54   0
   9  -1  -4    5.09   10.25   0
   8   1  -4  103.30   10.95   0
   8   1  -4   94.33    8.42   0
   8  -1  -4   98.03    8.69   0
   8  -1  -4   82.29    8.91   0
  -8   1   4   94.09    7.84   0
  -8  -1   4   90.50    7.75   0
   7  -1  -4 1162.21   14.94   0
   7  -1  -4  994.14   14.82   0
  -7  -1   4  960.67   13.96   0
   7   1  -4 1160.98   15.96   0
   7   1  -4 1032.88   16.02   0
  -7   1   4  989.63   13.23   0
  -6  -1   4  326.88    9.41   0
   6  -1  -4  321.55   10.90   0
   6   1  -4  334.20   11.36   0
   6  -1  -4  400.88   11.15   0
  -6   1   4  319.36    9.24   0
   5   1  -4   21.64    9.50   0
  -5   1   4   23.03    5.78   0
  -5  -1   4   30.28    7.62   0
   5  -1  -4   25.76    9.01   0
  -4   1   4   91.09    9.13   0
  -4  -1   4   71.74    7.71   0
   4   1  -4   83.61    9.92   0
   4  -1  -4   85.33    7.17   0
  -3   1   4 1281.58   15.44   0
  -3  -1   4 1260.10   16.37   0
   3   1  -4 1317.56   16.47   0
   3  -1  -4 1189.85   14.09   0
   2   1  -4  430.97   11.35   0
  -2  -1   4  407.75   11.48   0
   2  -1  -4  427.15   11.04   0
  -2   1   4  417.80    9.50   0
   1   1  -4    8.64    8.15   0
   1  -1  -4    8.06    7.95   0
  -1   1   4    9.20    5.64   0
  -1  -1   4    3.32    8.12   0
   0   1   4   -0.01    8.27   0
   0   1  -4    3.10    8.17   0
   0  -1   4    0.18    8.21   0
   0  -1  -4    2.96    8.12   0
   1   1   4    5.65    8.14   0
   1  -1   4   -0.81    8.15   0
  -1   1  -4    1.86    8.26   0
  -1  -1  -4    0.92    5.82   0
   2   1   4    9.40    5.64   0
   2  -1   4   13.16    7.82   0
  -2   1  -4   10.19    7.54   0
  -2  -1  -4    6.44    5.54   0
  -3   1  -4  289.67    9.71   0
   3  -1   4  294.90   10.00   0
   3   1   4  298.22   10.39   0
  -3  -1  -4  278.59    8.64   0
  -4   1  -4 1757.12   18.08   0
  -4  -1  -4 1781.03   19.30   0
   4   1   4 1839.73   19.72   0
   4  -1   4 1784.76   18.30   0
   5  -1   4   -2.05    8.86   0
  -5   1  -4   -1.99    7.96   0
  -5  -1  -4    3.42    7.57   0
   5  -1   4    3.02    8.53   0
   5   1   4    4.47    8.98   0
  -6   1  -4   -3.67    6.80   0
  -6  -1  -4    1.67    7.74   0
   6  -1   4    6.53    8.59   0
   6   1   4    4.75   10.95   0
   6   1   4    1.40   10.00   0
   6  -1   4    5.83    8.05   0
  -7   1  -4   -4.10    6.15   0
  -7  -1  -4   -1.44    7.79   0
   7   1   4   -1.38    8.82   0
   7  -1   4    3.77    7.79   0
   7   1   4   -8.00    9.83   0
   7  -1   4   -1.79   10.42   0
   8   1   4   32.38    9.24   0
   8  -1   4   28.31    9.30   0
   8   1   4   21.76   10.41   0
   8  -1   4   14.08   11.72   0
  -8   1  -4   30.31    9.35   0
  -8  -1  -4   26.64    9.32   0
  -9   1  -4    4.28    9.34   0
  -9  -1  -4    6.06    9.46   0
   9   1   4    4.94    9.98   0
   9  -1   4    5.41    8.88   0
   9   1   4    7.24   12.71   0
   9  -1   4   10.55    9.43   0
  10   1   4  132.19   15.58   0
  10   1   4  120.34   16.86   0
 -10   1  -4  124.73   12.70   0
  10  -1   4  122.54   14.31   0
  10  -1   4  126.08   13.16   0
  11  -1   4   22.18   16.41   0
  11  -1   4   28.03   13.09   0
  11   2  -4  298.46   25.25   0
  11   2  -4  330.17   22.25   0
 -11   2   4  269.07   15.13   0
  11  -2  -4  308.89   16.94   0
  11  -2  -4  316.91   15.75   0
  10   2  -4   44.91   13.48   0
  10  -2  -4   47.62   11.81   0
 -10   2   4   38.08    9.59   0
 -10  -2   4   40.91   12.00   0
  10  -2  -4   48.87   10.04   0
  10   2  -4   47.84   15.10   0
  -9  -2   4 1716.30   21.94   0
   9   2  -4 2041.36   23.62   0
   9   2  -4 1944.47   25.17   0
  -9   2   4 1761.17   19.38   0
   9  -2  -4 1859.53   20.06   0
   9  -2  -4 2008.62   21.27   0
   8  -2  -4  624.83   13.09   0
   8  -2  -4  676.77   12.06   0
  -8   2   4  625.34   11.84   0
   8   2  -4  709.07   15.42   0
  -8  -2   4  614.70   13.09   0
   8   2  -4  674.22   16.25   0
   7  -2  -4 1541.92   16.78   0
  -7   2   4 1533.79   15.52   0
  -7  -2   4 1588.45   18.51   0
   7   2  -4 1587.37   18.99   0
   7  -2  -4 1736.37   16.87   0
   7   2  -4 1880.26   20.81   0
  -6  -2   4  117.69    7.72   0
   6  -2  -4  123.14    9.27   0
   6  -2  -4  143.03    9.08   0
   6   2  -4  124.77    9.89   0
  -6   2   4  124.44    7.94   0
  -5   2   4 1537.46   15.97   0
  -5  -2   4 1519.72   17.11   0
   5   2  -4 1523.54   18.21   0
   5  -2  -4 1527.46   16.40   0
  -4   2   4  164.06    9.30   0
  -4  -2   4  161.63   10.10   0
   4   2  -4  151.28   10.47   0
   4  -2  -4  138.87    7.50   0
  -3   2   4 1796.32   17.09   0
  -3  -2   4 1699.32   17.73   0
   3   2  -4 1649.32   17.37   0
   3  -2  -4 1662.95   16.88   0
   2   2  -4  261.90    8.62   0
  -2   2   4  275.49    8.13   0
   2  -2  -4  265.67    9.62   0
  -2  -2   4  271.45   10.44   0
  -1  -2   4  428.07   10.06   0
   1   2  -4  443.05   11.51   0
   1  -2  -4  428.44   11.14   0
  -1   2   4  436.28   11.23   0
   0  -2  -4  221.74    8.24   0
   0   2   4  238.06   10.09   0
   0   2  -4  223.57    8.25   0
   0  -2   4  220.74    8.31   0
   1   2   4 2478.07   21.03   0
   1  -2   4 2638.95   21.41   0
  -1   2  -4 2630.58   21.52   0
  -1  -2  -4 2598.75   22.64   0
   2   2   4 1805.39   19.27   0
   2  -2   4 1745.08   18.06   0
  -2   2  -4 1743.05   16.88   0
  -2  -2  -4 1836.01   19.80   0
  -3   2  -4  559.75   11.47   0
  -3  -2  -4  521.33   11.13   0
   3  -2   4  542.16   10.08   0
   3   2   4  577.45   12.80   0
  -4   2  -4  127.24    9.20   0
  -4  -2  -4  136.78   10.13   0
   4   2   4  125.16   10.61   0
   4  -2   4  119.40    7.54   0
   5  -2   4 1894.39   18.01   0
   5   2   4 1961.34   20.87   0
  -5   2  -4 1919.75   17.75   0
   5  -2   4 2172.43   18.67   0
  -5  -2  -4 1918.40   19.82   0
  -6   2  -4   67.23    7.69   0
  -6  -2  -4   58.94    7.22   0
   6   2   4   78.53    9.65   0
   6   2   4   71.68    9.10   0
   6  -2   4   77.48    9.09   0
   6  -2   4   81.82    8.72   0
   7   2   4 1142.67   17.97   0
  -7  -2  -4  957.52   16.09   0
   7   2   4 1022.35   17.14   0
   7  -2   4 1129.67   14.53   0
  -7   2  -4  949.80   13.06   0
   7  -2   4 1023.94   14.72   0
   8   2   4  110.91   13.31   0
   8   2   4  111.59   12.26   0
   8  -2   4  112.99   10.69   0
   8  -2   4  118.72    9.85   0
  -8   2  -4   96.84   10.18   0
  -8  -2  -4   94.88   10.25   0
  -9   2  -4  105.04    8.51   0
   9  -2   4  106.30   12.71   0
  -9  -2  -4  100.58   13.29   0
   9  -2   4  125.95    9.69   0
   9   2   4  120.42   12.62   0
   9   2   4  124.65   13.68   0
 -10   2  -4  189.90   13.46   0
  10   2   4  212.95   25.03   0
  10  -2   4  229.52   14.89   0
  10  -2   4  215.53   11.89   0
  10   2   4  211.11   22.52   0
  11  -2   4  170.25   15.82   0
  11  -2   4  180.01   14.45   0
  11  -3  -4    3.62   12.56   0
  11  -3  -4   -0.86   11.28   0
 -11   3   4    2.33    9.88   0
 -10  -3   4    0.18   14.16   0
  10   3  -4   -0.28   14.88   0
 -10   3   4   -3.24    9.31   0
  10   3  -4   -3.02   15.38   0
  10  -3  -4   -0.50    9.88   0
  10  -3  -4   -2.49   11.41   0
   9   3  -4   53.42   12.01   0
  -9   3   4   50.69    8.38   0
  -9  -3   4   47.82   10.44   0
   9  -3  -4   61.65   10.31   0
   9  -3  -4   52.36    9.85   0
   9   3  -4   60.70   12.49   0
  -8  -3   4  340.37   11.43   0
   8   3  -4  419.63   14.85   0
   8  -3  -4  384.66   12.04   0
   8  -3  -4  392.72   11.82   0
   8   3  -4  375.19   13.65   0
  -8   3   4  347.76   10.25   0
   7  -3  -4  657.45   11.87   0
  -7   3   4  586.75   10.93   0
   7   3  -4  572.81   15.61   0
   7  -3  -4  568.50   11.84   0
   7   3  -4  709.89   15.56   0
  -7  -3   4  567.98   13.09   0
  -6  -3   4   89.24    8.81   0
   6   3  -4   83.79    9.78   0
   6  -3  -4   96.64    8.85   0
   6  -3  -4   85.29    8.84   0
  -6   3   4   88.53    8.10   0
  -5   3   4  863.38   12.82   0
  -5  -3   4  851.13   14.04   0
   5  -3  -4  827.11   12.99   0
   5   3  -4  847.46   15.09   0
  -4   3   4 1221.92   14.63   0
  -4  -3   4 1248.09   17.08   0
   4   3  -4 1237.94   17.22   0
   4  -3  -4 1175.33   14.78   0
  -3  -3   4  123.74    9.07   0
   3   3  -4  117.14    8.84   0
   3  -3  -4  111.01    8.02   0
  -3   3   4  124.62    8.05   0
   2   3  -4   42.31    8.18   0
  -2  -3   4   50.09    8.45   0
   2  -3  -4   59.30    7.74   0
  -2   3   4   47.86    7.69   0
   1   3  -4  513.45   11.85   0
   1  -3  -4  489.37   11.17   0
  -1   3   4  521.18   11.43   0
  -1  -3   4  516.04   10.47   0
   0   3   4  340.54   10.54   0
   0   3  -4  343.26   10.51   0
   0  -3  -4  309.48    8.86   0
   0  -3   4  336.33    9.06   0
   1   3   4 3750.26   25.93   0
   1  -3   4 3772.27   24.35   0
  -1  -3  -4 3531.71   25.04   0
  -1   3  -4 3697.40   24.37   0
   2   3   4 1694.28   18.80   0
   2  -3   4 1683.83   16.92   0
  -2   3  -4 1586.54   16.70   0
  -2  -3  -4 1572.34   17.66   0
  -3   3  -4    5.72    4.88   0
  -3  -3  -4   -4.18    7.58   0
   3   3   4    7.17    7.70   0
   3  -3   4   -0.74    5.18   0
  -4   3  -4  746.18   12.59   0
  -4  -3  -4  764.89   16.33   0
   4   3   4  772.91   16.52   0
   4  -3   4  764.94   13.22   0
   5  -3   4   44.07    8.95   0
  -5   3  -4   42.26    8.27   0
   5  -3   4   37.02    8.99   0
  -5  -3  -4   39.33    8.26   0
   5   3   4   48.38   11.87   0
  -6  -3  -4   27.21    6.74   0
   6  -3   4   22.67    8.69   0
   6   3   4   26.23    8.60   0
   6   3   4   24.48    9.27   0
   6  -3   4   35.33    8.27   0
  -6   3  -4   17.81    7.78   0
   7  -3   4  200.62    9.77   0
  -7   3  -4  194.61    8.53   0
  -7  -3  -4  192.97   10.32   0
   7   3   4  188.33   11.04   0
   7  -3   4  233.64    9.62   0
   7   3   4  223.73   12.18   0
   8  -3   4  243.51   11.50   0
   8   3   4  234.91   13.59   0
   8   3   4  233.55   16.38   0
   8  -3   4  257.72   10.78   0
  -8   3  -4  209.30    9.22   0
  -8  -3  -4  206.87   13.78   0
  -9   3  -4   -0.59    9.07   0
  -9  -3  -4    6.05   15.18   0
   9   3   4    1.00   12.33   0
   9   3   4    0.42   13.38   0
   9  -3   4    1.76   10.89   0
   9  -3   4   -0.03    9.60   0
 -10   3  -4   43.02    9.76   0
  10  -3   4   40.09   13.29   0
  10  -3   4   53.34   13.20   0
  11  -3   4   45.47   13.89   0
  11  -3   4   36.26   10.79   0
 -11   4   4  205.47   14.18   0
  11  -4  -4  231.72   13.83   0
  11  -4  -4  273.04   14.82   0
  10   4  -4   62.92   21.89   0
 -10   4   4   50.94    9.96   0
  10  -4  -4   51.40   11.89   0
 -10  -4   4   46.46   22.08   0
  10   4  -4   54.84   22.68   0
  10  -4  -4   63.81   10.89   0
  -9   4   4   81.89    8.32   0
  -9  -4   4   71.54   12.84   0
   9  -4  -4   87.30   10.14   0
   9   4  -4   92.59   11.14   0
   9   4  -4   93.09   13.43   0
   9  -4  -4   94.27   11.41   0
   8   4  -4  311.75   13.21   0
   8   4  -4  336.44   14.38   0
   8  -4  -4  225.65   12.98   0
   8  -4  -4  348.64   11.29   0
  -8   4   4  297.72   11.81   0
  -8  -4   4  294.86   12.49   0
  -7  -4   4  484.13   11.70   0
   7   4  -4  533.16   15.21   0
   7  -4  -4  500.65   11.13   0
  -7   4   4  514.95   10.43   0
   7  -4  -4  604.75   11.24   0
  -6  -4   4   61.48    7.38   0
   6   4  -4   62.97   11.30   0
   6  -4  -4   64.08    8.54   0
   6  -4  -4   63.67    8.37   0
  -6   4   4   62.57    7.90   0
  -5   4   4  288.06    9.78   0
  -5  -4   4  287.43   11.70   0
   5   4  -4  304.80   13.26   0
   5  -4  -4  335.13   10.43   0
   5  -4  -4  272.90   10.14   0
  -4   4   4  581.32   11.24   0
  -4  -4   4  557.51   13.45   0
   4   4  -4  555.77   13.25   0
   4  -4  -4  549.61   11.51   0
  -3  -4   4 2140.74   20.78   0
   3   4  -4 2129.12   20.25   0
   3  -4  -4 2037.50   17.14   0
  -3   4   4 2144.21   17.40   0
   2   4  -4   32.08    7.79   0
   2  -4  -4   43.02    5.68   0
  -2   4   4   44.78    7.46   0
  -2  -4   4   31.39    7.95   0
   1   4  -4  138.09    8.72   0
   1  -4  -4  125.56    6.58   0
  -1   4   4  142.64    8.51   0
  -1  -4   4  148.19    9.21   0
   0   4   4  447.35   11.13   0
   0   4  -4  451.25    9.60   0
   0  -4   4  437.84   11.14   0
   0  -4  -4  436.58   10.99   0
   1   4   4 8645.49   37.38   0
   1  -4   4 8423.50   33.82   0
  -1   4  -4 8358.07   34.94   0
  -1  -4  -4 7969.82   35.92   0
   2   4   4 2711.70   22.52   0
   2  -4   4 2605.71   19.66   0
  -2   4  -4 2575.95   18.90   0
  -2  -4  -4 2702.44   23.36   0
  -3  -4  -4 2343.68   22.68   0
   3   4   4 2195.16   21.42   0
   3  -4   4 2103.45   16.81   0
  -3   4  -4 2245.71   18.14   0
   4   4   4  464.91   13.14   0
  -4   4  -4  473.51   10.89   0
  -4  -4  -4  482.40   13.33   0
   4  -4   4  519.00   11.58   0
   4  -4   4  470.51   11.40   0
  -5   4  -4 1339.84   14.56   0
   5  -4   4 1278.83   14.87   0
   5   4   4 1345.23   20.14   0
  -5  -4  -4 1299.66   18.33   0
   5  -4   4 1505.08   15.49   0
  -6  -4  -4 1135.28   18.39   0
   6  -4   4 1265.89   13.15   0
   6  -4   4 1142.65   14.08   0
   6   4   4 1283.73   20.60   0
  -6   4  -4 1154.28   13.97   0
   7   4   4  970.05   18.71   0
   7   4   4  875.14   18.70   0
  -7  -4  -4  789.69   16.60   0
   7  -4   4  872.68   13.12   0
   7  -4   4  972.94   13.18   0
  -7   4  -4  830.26   12.46   0
   8   4   4  165.57   14.66   0
   8   4   4  152.48   14.85   0
   8  -4   4  155.85   12.27   0
   8  -4   4  173.17   10.97   0
  -8   4  -4  156.51   10.69   0
  -8  -4  -4  138.34   14.37   0
   9   4   4   58.21    9.08   0
  -9   4  -4   63.23    7.87   0
   9  -4   4   72.97    9.70   0
  -9  -4  -4   60.36   11.37   0
   9   4   4   65.44   11.51   0
   9  -4   4   56.86   12.05   0
 -10  -4  -4   76.90   14.53   0
 -10  -4  -4   77.49   14.58   0
  10  -4   4  118.36   13.90   0
 -10   4  -4   93.97   12.48   0
  10  -4   4  123.34   13.76   0
  10   4   4   98.57   14.96   0
  10   4   4   97.42   15.85   0
 -11   4  -4  112.77   11.53   0
  11  -4   4  145.20   14.59   0
  11  -4   4  140.48   11.91   0
  11  -5  -4   18.74   11.90   0
 -11   5   4   16.33   11.07   0
  11  -5  -4   25.50   10.42   0
 -10   5   4   15.02    9.80   0
  10  -5  -4   14.74   10.93   0
  10  -5  -4   14.80   11.42   0
   9  -5  -4    6.97    8.89   0
  -9  -5   4   12.14   12.14   0
   9   5  -4    6.80   12.38   0
   9  -5  -4   18.64    9.25   0
   9   5  -4    8.69   13.25   0
  -9   5   4   12.76    7.90   0
   8  -5  -4  867.55   15.16   0
   8  -5  -4    4.42    9.16   0
   8   5  -4    8.46   10.91   0
   8   5  -4    7.42   12.04   0
  -8   5   4    7.34    8.67   0
  -8  -5   4    3.98   10.13   0
   7  -5  -4   59.89    8.15   0
  -7  -5   4   57.55    8.55   0
   7  -5  -4   62.57    5.92   0
   7   5  -4   68.26   10.80   0
  -7   5   4   48.63    7.83   0
  -6  -5   4  110.32    8.17   0
   6   5  -4  106.00    9.69   0
   6  -5  -4  117.81    8.59   0
   6  -5  -4  114.36    8.78   0
  -6   5   4  115.01    8.22   0
   5  -5  -4  465.65    8.97   0
  -5   5   4  419.44    8.56   0
   5   5  -4  446.85   14.14   0
  -5  -5   4  427.19   13.00   0
   5  -5  -4  402.49   10.56   0
  -4   5   4    8.60    5.68   0
  -4  -5   4   -3.63    9.31   0
   4   5  -4    2.31    8.99   0
   4  -5  -4    1.14    8.30   0
  -3  -5   4 1575.46   18.87   0
   3  -5  -4 1435.67   13.83   0
   3   5  -4 1543.79   18.03   0
  -3   5   4 1596.02   15.57   0
   2   5  -4  108.65    8.18   0
   2  -5  -4   98.04    5.85   0
  -2  -5   4  106.50    6.67   0
  -2   5   4   96.46    5.86   0
   1   5  -4   32.17    7.66   0
   1  -5  -4   36.69    7.32   0
  -1  -5   4   33.47    7.94   0
  -1   5   4   29.38    7.46   0
   0  -5  -4  547.77   11.51   0
   0  -5   4  546.14   10.12   0
   0   5   4  589.33   11.66   0
   0   5  -4  582.54   11.62   0
   1   5   4 1463.65   16.58   0
   1  -5   4 1664.94   16.45   0
  -1  -5  -4 1414.00   16.50   0
  -1   5  -4 1650.34   16.69   0
   2   5   4  181.95    9.23   0
   2  -5   4  169.52    6.71   0
  -2   5  -4  185.80    8.34   0
  -2  -5  -4  187.94    9.54   0
  -3  -5  -4  877.79   15.95   0
  -3   5  -4  814.74   11.13   0
   3   5   4  793.34   13.25   0
   3  -5   4  843.41   13.17   0
  -4   5  -4    0.60    8.04   0
  -4  -5  -4    7.09    9.34   0
   4   5   4    7.27    8.99   0
   4  -5   4   10.46    8.41   0
   4  -5   4    1.04    8.36   0
   5  -5   4  386.84    8.70   0
   5  -5   4  364.27   10.49   0
  -5   5  -4  340.75    8.19   0
   5   5   4  379.11   12.61   0
  -5  -5  -4  390.13   12.79   0
  -6  -5  -4  518.13   14.41   0
   6  -5   4  529.90   11.33   0
   6   5   4  570.31   16.10   0
   6  -5   4  611.21   11.51   0
  -6   5  -4  523.23   10.75   0
   7  -5   4  284.92    9.86   0
  -7   5  -4  267.59    9.20   0
  -7  -5  -4  268.76   13.26   0
   7   5   4  282.40   13.84   0
   7  -5   4  335.15    9.78   0
   7   5   4  316.76   15.05   0
   8  -5   4  507.33   12.35   0
   8  -5   4  364.85   15.43   0
   8   5   4  535.13   24.49   0
  -8   5  -4  459.68   11.17   0
  -8  -5  -4  416.54   21.31   0
   8   5   4  526.93   25.20   0
  -9   5  -4   55.01    8.27   0
   9  -5   4   65.80    9.57   0
   9   5   4   61.73    8.80   0
  -9  -5  -4   59.83   10.55   0
   9  -5   4   64.19    9.87   0
  10   5   4   14.83   10.80   0
 -10  -5  -4    7.10   10.78   0
 -10  -5  -4   11.03   11.71   0
 -10   5  -4   16.44    9.58   0
  10  -5   4   13.92   11.04   0
  10   5   4   13.98   10.81   0
  10  -5   4   30.23   11.08   0
  11  -5   4   41.99   12.92   0
  11  -5   4   34.43   13.11   0
 -11   5  -4   30.58   12.33   0
  11  -6  -4  166.27   13.18   0
  11  -6  -4  109.56   14.93   0
 -11   6   4  112.44   12.98   0
 -10   6   4  267.89   11.72   0
  10  -6  -4  282.51   12.33   0
  10  -6  -4  272.84   13.20   0
  -9   6   4    3.37    8.53   0
  -9  -6   4    2.53   17.32   0
   9   6  -4    3.57   18.38   0
   9  -6  -4    7.49    9.29   0
   9  -6  -4   -2.57    8.91   0
   8  -6  -4   69.94    7.12   0
   8   6  -4   89.10   12.58   0
   8   6  -4   73.84   12.26   0
  -8  -6   4   74.88   12.96   0
  -8   6   4   72.49    9.18   0
   8  -6  -4   88.26    9.61   0
   7  -6  -4  582.78   10.91   0
   7  -6  -4  542.90   10.69   0
  -7   6   4  558.60   10.37   0
   7   6  -4  545.08   15.25   0
  -7  -6   4  503.02   13.64   0
  -6  -6   4  175.58   10.67   0
   6  -6  -4  184.42    8.98   0
   6   6  -4  191.80   12.20   0
   6  -6  -4  195.58    8.94   0
  -6   6   4  174.56    8.65   0
   5  -6  -4  323.25   10.05   0
  -5   6   4  288.38    9.47   0
   5   6  -4  269.08   11.17   0
  -5  -6   4  279.74   12.31   0
   5  -6  -4  267.01    9.74   0
  -4   6   4  439.17    8.62   0
  -4  -6   4  462.20   13.11   0
   4   6  -4  446.95   12.26   0
   4  -6  -4  450.83   10.38   0
   4  -6  -4  505.38    9.21   0
  -3  -6   4   33.99    9.64   0
   3  -6  -4   30.34    6.26   0
   3   6  -4   39.72    9.17   0
  -3   6   4   41.72    6.05   0
   2   6  -4  981.45   12.93   0
   2  -6  -4  963.29   12.50   0
  -2   6   4 1036.27   11.73   0
  -2  -6   4  946.08   13.18   0
   1   6  -4 2899.24   21.15   0
   1  -6  -4 2853.66   19.81   0
  -1   6   4 3084.20   20.37   0
  -1  -6   4 2929.58   21.40   0
   0   6   4 3160.21   21.46   0
   0   6  -4 3028.43   20.87   0
   0  -6   4 3006.47   20.06   0
   0  -6  -4 2981.55   21.03   0
  -1  -6  -4 1246.55   15.30   0
   1   6   4 1329.63   15.39   0
   1  -6   4 1163.96   12.82   0
  -1   6  -4 1244.11   13.19   0
   2   6   4 1716.02   17.84   0
   2  -6   4 1694.31   15.43   0
  -2   6  -4 1741.24   15.79   0
  -2  -6  -4 1686.24   18.21   0
  -3  -6  -4  102.52   10.70   0
   3   6   4  108.16    9.77   0
   3  -6   4   96.43    9.13   0
   3  -6   4  106.06    9.11   0
  -3   6  -4  103.91    8.69   0
  -4   6  -4  753.96   10.37   0
  -4  -6  -4  780.99   15.98   0
   4   6   4  837.90   16.35   0
   4  -6   4  776.63   12.08   0
   4  -6   4  857.17   10.88   0
   5   6   4  674.40   14.74   0
  -5  -6  -4  682.42   16.91   0
   5  -6   4  673.72   11.59   0
   5  -6   4  763.04   11.98   0
  -5   6  -4  677.54   11.42   0
  -6  -6  -4 2012.02   25.32   0
   6  -6   4 2041.35   16.70   0
   6   6   4 2196.51   26.03   0
   6  -6   4 2407.23   17.47   0
  -6   6  -4 1974.09   16.51   0
   7  -6   4  303.42    9.48   0
  -7  -6  -4  259.64   14.17   0
  -7   6  -4  266.99    9.01   0
   7   6   4  312.27   16.56   0
   7  -6   4  273.69    9.42   0
   7   6   4  281.38   14.95   0
   8  -6   4 -159.47   12.20   0
   8  -6   4    0.57    9.70   0
   8   6   4    5.77    9.00   0
  -8   6  -4    3.80    8.75   0
  -8  -6  -4    3.52    8.07   0
  -9   6  -4   61.94    8.81   0
   9   6   4   67.21    8.86   0
  -9  -6  -4   64.06   10.75   0
   9  -6   4   69.56   11.83   0
   9  -6   4   68.25    9.58   0
  10   6   4  146.26   13.38   0
 -10   6  -4  118.02   10.74   0
 -10  -6  -4  113.25   14.13   0
 -10  -6  -4  127.25   15.64   0
  10  -6   4  154.76   14.43   0
  10   6   4  152.65   15.72   0
  10  -6   4  139.38   12.43   0
  10  -7  -4   44.82   11.96   0
  10  -7  -4   66.13    8.01   0
 -10   7   4   59.25   11.02   0
   9  -7  -4   51.16    9.11   0
  -9   7   4   36.69    6.47   0
   9  -7  -4   36.60    9.30   0
  -9  -7   4   27.53   12.49   0
  -9  -7   4   31.28   13.52   0
   8   7  -4   82.47   13.28   0
   8   7  -4   92.12   12.91   0
   8  -7  -4   90.09    9.67   0
   8  -7  -4   87.87    9.87   0
  -8   7   4   84.07    9.20   0
  -8  -7   4   75.37   13.66   0
  -7   7   4   40.56    5.39   0
   7  -7  -4   39.18    5.63   0
   7   7  -4   63.25   10.45   0
   7  -7  -4   45.21    7.64   0
  -7  -7   4   38.58   10.01   0
   6   7  -4  588.96   15.08   0
   6  -7  -4  620.81   11.02   0
   6  -7  -4  575.82   10.80   0
  -6  -7   4  564.55   14.53   0
  -6   7   4  564.89   10.61   0
   5  -7  -4   12.26    8.06   0
  -5   7   4    5.41    7.69   0
  -5  -7   4   10.68   10.30   0
   5  -7  -4   18.80    8.06   0
   5   7  -4   12.10    8.57   0
  -4   7   4  830.74   10.34   0
   4  -7  -4  882.39   10.79   0
  -4  -7   4  827.86   15.31   0
   4   7  -4  793.89   14.23   0
   4  -7  -4  742.95   10.08   0
  -3  -7   4   -0.99    9.25   0
   3  -7  -4    4.80    8.11   0
   3   7  -4    1.90    8.58   0
   3  -7  -4   10.24    8.60   0
  -3   7   4    5.17    8.05   0
   2   7  -4 1644.17   17.33   0
   2  -7  -4 1540.98   13.77   0
  -2  -7   4 1673.99   17.96   0
  -2   7   4 1688.34   14.29   0
  -1  -7   4    3.10    7.34   0
   1   7  -4    3.08    6.98   0
   1  -7  -4    0.30    6.73   0
  -1   7   4   -1.79    4.89   0
   0   7   4   31.80    7.21   0
   0   7  -4   37.17    5.25   0
   0  -7  -4   26.17    7.16   0
   0  -7   4   34.45    7.40   0
  -1   7  -4  918.09   12.22   0
   1   7   4  914.16   13.16   0
   1  -7   4  857.49   11.03   0
  -1  -7  -4  856.82   12.95   0
   2   7   4 2749.60   21.49   0
   2  -7   4 2491.18   17.02   0
  -2   7  -4 2601.73   18.50   0
  -2  -7  -4 2601.76   21.79   0
  -3  -7  -4  174.53   10.70   0
   3   7   4  183.07    9.86   0
   3  -7   4  168.04    7.14   0
   3  -7   4  209.46    9.33   0
  -3   7  -4  185.04    8.93   0
  -4   7  -4    7.40    7.68   0
  -4  -7  -4    4.24    9.41   0
   4  -7   4    9.60    8.02   0
   4  -7   4    4.85    8.16   0
   4   7   4    3.42   10.24   0
  -5   7  -4   73.25    8.22   0
   5  -7   4   94.88    8.55   0
  -5  -7  -4   80.96   12.23   0
   5   7   4   91.39   10.92   0
   5  -7   4   80.49    8.71   0
  -6  -7  -4  143.00   11.14   0
   6   7   4  171.85   13.50   0
   6  -7   4  163.32    9.05   0
   6  -7   4  179.96    6.84   0
  -6   7  -4  161.41    6.58   0
  -7   7  -4   80.17    7.55   0
   7   7   4   87.46   14.58   0
  -7  -7  -4   72.01   13.92   0
   7  -7   4   70.04    7.93   0
   7  -7   4   96.11    7.88   0
   7   7   4   86.09   13.23   0
   8  -7   4  121.57   10.01   0
  -8  -7  -4   88.52    9.18   0
   8   7   4   99.56    8.18   0
  -8   7  -4   89.03    9.25   0
   8  -7   4  104.33    9.58   0
  -9   7  -4  198.95   10.10   0
   9  -7   4  231.66   10.59   0
   9   7   4  215.00    9.24   0
  -9  -7  -4  211.87   12.44   0
   9  -7   4  219.58   10.77   0
 -10   7  -4   31.80   10.19   0
  10  -7   4   19.13   11.40   0
  10  -7   4   22.38   11.32   0
 -10  -7  -4   17.89   11.26   0
  10   7   4   29.34   10.68   0
 -10  -7  -4   20.84   14.43   0
  10  -8  -4  137.94    9.14   0
 -10   8   4  155.70   11.53   0
  10  -8  -4  174.24   11.80   0
  -9   8   4    8.56    8.52   0
   9  -8  -4    0.77    8.96   0
   9  -8  -4    2.49    9.17   0
  -9  -8   4    2.58   12.23   0
  -9  -8   4    1.44    9.62   0
   8   8  -4  830.99   24.05   0
  -8   8   4  765.20   12.47   0
   8  -8  -4  842.00   12.89   0
   8  -8  -4  791.72   12.94   0
   8   8  -4  804.16   25.13   0
  -8  -8   4  735.71   23.51   0
  -8  -8   4  701.94   24.52   0
  -7   8   4   14.81    7.16   0
   7  -8  -4   12.42    7.40   0
   7   8  -4   11.42    9.18   0
   7  -8  -4   15.55    7.45   0
  -7  -8   4   12.11    8.09   0
  -6   8   4 1180.85   12.86   0
  -6  -8   4 1167.49   19.53   0
   6   8  -4 1203.31   18.88   0
   6  -8  -4 1284.93   13.35   0
   6  -8  -4 1220.20   13.03   0
  -5  -8   4  311.53   13.44   0
   5   8  -4  311.71   10.99   0
   5  -8  -4  302.64    9.38   0
   5  -8  -4  338.48    7.80   0
  -5   8   4  297.75    7.59   0
   4   8  -4 1479.02   17.32   0
  -4   8   4 1563.22   14.21   0
  -4  -8   4 1560.09   19.06   0
   4  -8  -4 1384.60   12.47   0
   4  -8  -4 1643.20   14.78   0
   3   8  -4  117.81    7.06   0
   3  -8  -4  121.99    8.49   0
   3  -8  -4  138.09    9.06   0
  -3  -8   4  123.03    7.63   0
  -3   8   4  136.49    8.58   0
   2   8  -4 2269.53   18.82   0
   2  -8  -4 2056.07   16.33   0
  -2   8   4 2307.76   17.07   0
  -2  -8   4 2151.03   19.01   0
   1   8  -4  115.09    9.50   0
   1  -8  -4  110.15    6.78   0
  -1  -8   4   98.49    9.00   0
  -1   8   4  114.43    8.20   0
   0   8   4 2049.68   16.76   0
   0   8  -4 2007.33   16.68   0
   0  -8   4 1922.35   16.43   0
   0  -8  -4 1908.24   16.46   0
   1   8   4 1346.92   14.74   0
   1  -8   4 1362.92   14.37   0
  -1  -8  -4 1287.13   13.90   0
  -1   8  -4 1467.67   14.95   0
   2   8   4  229.21   10.12   0
   2  -8   4  210.48    9.70   0
  -2   8  -4  221.81    9.36   0
  -2  -8  -4  221.70   10.37   0
   2  -8   4  245.64    9.59   0
  -3  -8  -4  203.44   10.70   0
   3   8   4  228.71   10.08   0
   3  -8   4  231.04    9.27   0
   3  -8   4  201.64    7.25   0
  -3   8  -4  214.20    9.07   0
   4   8   4  280.06   10.59   0
  -4   8  -4  274.08    7.30   0
  -4  -8  -4  281.83   13.79   0
   4  -8   4  291.29    7.70   0
   4  -8   4  244.37    9.42   0
  -5   8  -4  833.22   11.55   0
   5   8   4  900.96   16.91   0
  -5  -8  -4  814.40   17.10   0
   5  -8   4  800.91   11.64   0
   5  -8   4  926.71   12.21   0
  -6  -8  -4    1.61   10.22   0
   6   8   4    4.14   10.99   0
   6  -8   4   -3.83    7.90   0
   6  -8   4    1.43    7.77   0
  -6   8  -4   -5.09    7.32   0
  -7  -8  -4   79.53   17.26   0
  -7   8  -4   78.65    7.72   0
   7   8   4   98.73   18.94   0
  -7  -8  -4   86.82   18.11   0
   7  -8   4  101.92    7.94   0
   7  -8   4   87.58    6.01   0
  -8  -8  -4  283.54   12.22   0
   8  -8   4  280.57    8.36   0
   8  -8   4  330.29   10.52   0
   8   8   4  313.03   11.23   0
  -8   8  -4  290.85   10.36   0
  -9   8  -4   -3.92    8.76   0
   9   8   4    3.77    6.53   0
   9  -8   4    1.23    9.38   0
   9  -8   4   -0.32    9.03   0
  -9  -8  -4    7.23    7.85   0
  10   8   4  117.64   13.51   0
 -10   8  -4  107.38   11.48   0
  10  -8   4  169.61   11.73   0
  10  -8   4  143.56   12.10   0
 -10  -8  -4  125.63   15.68   0
 -10  -8  -4  106.34   13.90   0
 -10   9   4   23.03   10.80   0
  10  -9  -4   16.35   11.35   0
  10  -9  -4   26.13   11.17   0
  -9   9   4   11.52    8.83   0
   9  -9  -4    3.09    9.08   0
   9  -9  -4   18.76    9.14   0
  -9  -9   4   11.27   10.27   0
  -9  -9   4   18.66   11.35   0
   8  -9  -4   31.82    6.79   0
   8  -9  -4   47.01    9.37   0
  -8   9   4   38.78    9.07   0
  -8  -9   4   32.91   18.59   0
  -8  -9   4   36.95   18.45   0
   8   9  -4   42.17   16.86   0
   8   9  -4   43.72   18.37   0
  -7   9   4   21.63    5.10   0
   7   9  -4   24.40   10.71   0
  -7  -9   4   32.43   11.61   0
  -7  -9   4   22.81    9.31   0
   7  -9  -4   19.86    7.38   0
   7  -9  -4   27.33    5.38   0
  -6  -9   4    0.71    9.38   0
   6  -9  -4    5.51    5.37   0
   6   9  -4   -1.82    7.94   0
   6  -9  -4    3.16    7.82   0
  -6   9   4   -1.63    7.39   0
   5  -9  -4   37.99    5.77   0
   5   9  -4   42.50    8.37   0
  -5  -9   4   41.60    9.75   0
   5  -9  -4   44.52    7.76   0
  -5   9   4   39.93    5.57   0
  -4   9   4  333.29    7.64   0
  -4  -9   4  329.46   14.16   0
   4   9  -4  325.30   11.04   0
   4  -9  -4  355.58    8.01   0
   4  -9  -4  329.34    9.68   0
   3  -9  -4    3.41    7.79   0
   3   9  -4    7.88    8.26   0
  -3  -9   4    7.57    8.84   0
   3  -9  -4   -3.91    8.06   0
  -3   9   4   10.60    7.70   0
   2   9  -4    8.87    8.27   0
   2  -9  -4    4.07    8.04   0
   2  -9  -4    0.64    6.00   0
  -2   9   4    2.56    5.66   0
  -2  -9   4   -2.54    8.88   0
   1   9  -4    1.65    6.06   0
   1  -9  -4   -9.11    8.36   0
   1  -9  -4    2.33    6.27   0
  -1   9   4   -0.19    5.91   0
  -1  -9   4   -5.46    8.84   0
   0   9   4    6.77    8.40   0
   0   9  -4    3.09    8.30   0
   0  -9   4   -0.52    8.74   0
   0  -9  -4    0.71    5.93   0
   1   9   4  241.30    9.74   0
   1  -9   4  230.95    9.59   0
   1  -9   4  233.43    7.50   0
  -1  -9  -4  221.63    7.67   0
  -1   9  -4  227.57    7.43   0
   2   9   4  274.86   10.03   0
   2  -9   4  267.35    7.46   0
   2  -9   4  245.14    9.49   0
  -2   9  -4  260.80    7.41   0
  -2  -9  -4  240.28   10.14   0
  -3  -9  -4   99.92    9.48   0
   3  -9   4  102.14    6.37   0
   3   9   4   94.50    8.81   0
   3  -9   4   97.23    8.59   0
  -3   9  -4   92.02    6.19   0
  -4   9  -4  154.23    8.55   0
   4  -9   4  173.57    8.88   0
  -4  -9  -4  166.40   12.97   0
   4   9   4  169.88   11.22   0
   4  -9   4  154.11    8.85   0
   5  -9   4  101.31    6.41   0
  -5   9  -4  104.92    6.05   0
   5   9   4  110.94   10.66   0
  -5  -9  -4  101.16   11.02   0
   5  -9   4  110.51    6.35   0
  -6  -9  -4  123.10   10.85   0
  -6  -9  -4  104.84   10.92   0
   6  -9   4  148.93    8.35   0
   6   9   4  139.19   12.26   0
   6  -9   4  111.32    6.32   0
  -6   9  -4  117.49    8.08   0
   7  -9   4  270.48    8.22   0
  -7   9  -4  248.44    7.94   0
  -7  -9  -4  253.24   11.35   0
   7  -9   4  269.73    9.75   0
   7   9   4  257.40    9.33   0
   8  -9   4  232.28   10.31   0
   8  -9   4  243.35   10.37   0
   8   9   4  217.01    9.10   0
  -8   9  -4  211.44    9.94   0
  -8  -9  -4  216.38   11.55   0
  -9   9  -4   50.40    9.09   0
   9  -9   4   58.89    9.60   0
   9   9   4   42.42    8.66   0
   9  -9   4   58.81    9.33   0
  -9  -9  -4   50.81    8.58   0
  10  -9   4   -1.26   11.19   0
 -10   9  -4    5.14   10.64   0
  10  -9   4   -3.31   11.10   0
  10   9   4    4.75   10.14   0
 -10  -9  -4    1.35   10.70   0
 -10  -9  -4    3.10   12.42   0
 -10  10   4  118.18   11.60   0
  10 -10  -4  134.62   12.01   0
  10 -10  -4  160.02   11.80   0
 -10 -10   4  117.39   21.40   0
 -10 -10   4  120.35   21.22   0
  -9 -10   4    1.07    8.67   0
  -9  10   4   13.27    9.53   0
   9 -10  -4    6.50    8.80   0
   9 -10  -4    6.28    9.92   0
  -9 -10   4   -1.40    9.56   0
  -8 -10   4  485.31   13.11   0
  -8  10   4  589.47   11.73   0
   8 -10  -4  610.17   11.88   0
  -8 -10   4  547.86   12.96   0
   8 -10  -4  625.06   11.84   0
  -7 -10   4   50.66   13.08   0
  -7  10   4   56.58    8.84   0
   7  10  -4   50.85   13.29   0
  -7 -10   4   45.73   11.14   0
   7 -10  -4   66.11    9.30   0
   7 -10  -4   51.97    9.33   0
  -6 -10   4  314.14   12.24   0
  -6 -10   4  285.50   12.80   0
   6  10  -4  339.61   12.48   0
   6 -10  -4  315.12    9.17   0
  -6  10   4  305.43    7.14   0
   6 -10  -4  321.58    7.47   0
  -5 -10   4  217.63   11.39   0
   5  10  -4  239.02   10.03   0
  -5  10   4  219.72    8.60   0
   5 -10  -4  227.81    8.90   0
   5 -10  -4  221.80    8.73   0
  -4  10   4 2233.34   15.66   0
  -4 -10   4 2196.03   22.47   0
   4  10  -4 2073.03   18.90   0
   4 -10  -4 2003.69   13.97   0
   4 -10  -4 2361.79   16.11   0
  -3 -10   4  810.97   13.68   0
   3 -10  -4  821.86   10.13   0
   3 -10  -4  752.86    9.69   0
   3  10  -4  812.44   12.97   0
  -3  10   4  802.25    9.80   0
   2  10  -4 2791.29   19.71   0
   2 -10  -4 2596.41   16.06   0
   2 -10  -4 2927.44   16.91   0
  -2 -10   4 2743.80   20.12   0
  -2  10   4 2781.28   16.53   0
  -1 -10   4  302.23    9.83   0
   1  10  -4  320.02    9.93   0
   1 -10  -4  299.88    9.40   0
   1 -10  -4  338.45    9.75   0
  -1  10   4  329.80    9.72   0
  -1 -10   4  294.60    8.09   0
   0  10   4 1949.19   16.19   0
   0  10  -4 1880.81   15.90   0
   0 -10   4 1682.66   14.32   0
   0 -10  -4 2010.53   16.39   0
   0 -10  -4 1675.48   14.05   0
   0 -10   4 1965.87   16.02   0
   1  10   4    2.77    5.80   0
   1 -10   4   -3.78    7.99   0
   1 -10   4   -1.56    8.19   0
  -1  10  -4   11.77    7.85   0
  -1 -10  -4    2.78    5.86   0
  -1 -10  -4   -1.68    8.15   0
   2  10   4 1010.24   13.54   0
   2 -10   4 1005.96   12.28   0
   2 -10   4  902.16   12.17   0
  -2 -10  -4  916.53   13.65   0
  -2  10  -4  979.95   12.20   0
  -3 -10  -4    9.77    5.72   0
  -3 -10  -4    1.40    8.74   0
   3 -10   4    2.10    7.92   0
   3  10   4    6.75    7.99   0
   3 -10   4    8.04    5.73   0
  -3  10  -4    8.82    7.66   0
  -4 -10  -4  936.11   15.47   0
  -4  10  -4  903.15   11.72   0
   4 -10   4 1015.87   12.02   0
  -4 -10  -4  876.29   15.83   0
   4  10   4  969.95   15.88   0
   4 -10   4  861.55   11.67   0
   5  10   4  249.79   10.34   0
   5 -10   4  247.45    9.13   0
   5 -10   4  209.89    8.95   0
  -5 -10  -4  207.05    9.86   0
  -5 -10  -4  231.80   12.34   0
  -5  10  -4  221.87    6.85   0
  -6 -10  -4  292.08   13.75   0
  -6 -10  -4  244.56   14.16   0
   6  10   4  334.20   14.28   0
   6 -10   4  354.71    9.34   0
   6 -10   4  308.87    9.19   0
  -6  10  -4  304.35    8.74   0
  -7 -10  -4   75.38    8.43   0
  -7  10  -4   74.95    6.81   0
   7 -10   4   84.07    9.44   0
   7 -10   4   82.31    6.97   0
   7  10   4   82.76    8.02   0
  -8 -10  -4  338.07   10.87   0
   8 -10   4  383.96   11.36   0
   8 -10   4  433.30   11.23   0
   8  10   4  381.76   10.27   0
  -8  10  -4  354.86   10.93   0
   9 -10   4  164.79   11.17   0
  -9  10  -4  168.17   11.46   0
  -9 -10  -4  146.15    9.89   0
   9  10   4  151.43    8.56   0
   9 -10   4  199.66   11.69   0
 -10 -10  -4   33.33   11.24   0
 -10 -10  -4   31.40   13.03   0
 -10  10  -4   33.92   10.99   0
  10 -10   4   31.46   11.54   0
  10 -10   4   52.93   11.40   0
  10  10   4   39.50   10.82   0
 -10 -11   4    0.38   12.87   0
 -10 -11   4    5.43   14.05   0
 -10  11   4    9.06   10.52   0
  10 -11  -4    0.28   11.04   0
  10 -11  -4    2.65   10.97   0
  -9  11   4   -5.77   10.64   0
   9 -11  -4   -0.46    7.78   0
  -9 -11   4    5.74    9.34   0
  -9 -11   4   -2.23    8.80   0
   9 -11  -4   -7.52   10.86   0
  -8 -11   4  122.21    8.69   0
  -8 -11   4  155.42   10.93   0
   8 -11  -4  162.50    9.93   0
   8 -11  -4  169.48    7.43   0
  -8  11   4  148.79    7.29   0
   7  11  -4   50.64   11.14   0
  -7  11   4   49.38    8.99   0
  -7 -11   4   47.53   12.83   0
  -7 -11   4   47.53   12.84   0
   7 -11  -4   49.66    9.07   0
   7 -11  -4   55.41    9.32   0
  -6 -11   4   54.34    9.99   0
  -6 -11   4   68.81    9.51   0
   6 -11  -4   69.43    7.67   0
   6 -11  -4   64.20    7.83   0
  -6  11   4   64.42    7.59   0
   6  11  -4   66.10    8.10   0
   5  11  -4   14.68    7.89   0
  -5  11   4    8.08    7.46   0
   5 -11  -4   15.63    7.66   0
   5 -11  -4   18.22    7.66   0
  -5 -11   4   16.57    9.46   0
  -5 -11   4   15.60    9.38   0
  -4  11   4  195.45    8.89   0
   4  11  -4  191.09    9.61   0
   4 -11  -4  213.58    8.82   0
   4 -11  -4  213.47    9.02   0
  -4 -11   4  213.02    9.51   0
  -4 -11   4  209.91   10.98   0
  -3 -11   4  112.63    8.76   0
  -3 -11   4  122.89    9.57   0
  -3  11   4  125.00    8.39   0
   3 -11  -4  109.88    8.47   0
   3  11  -4  118.67    8.89   0
   3 -11  -4  115.77    8.64   0
   2  11  -4   42.55    8.37   0
   2 -11  -4   36.19    7.95   0
   2 -11  -4   49.02    5.96   0
  -2  11   4   41.09    5.78   0
  -2 -11   4   35.04    6.42   0
  -2 -11   4   38.49    8.10   0
  -1 -11   4  258.06    7.56   0
   1  11  -4  247.00    7.52   0
   1 -11  -4  253.15    9.08   0
   1 -11  -4  280.27    9.35   0
  -1 -11   4  246.03    7.70   0
  -1  11   4  275.71    7.22   0
   0 -11  -4  161.23    7.00   0
   0  11   4  197.35    8.90   0
   0  11  -4  152.48    6.70   0
   0 -11   4  145.33    8.87   0
   0 -11   4  152.13    6.88   0
   0 -11  -4  152.23   10.28   0
   1  11   4   19.46    7.91   0
   1 -11   4    5.87    8.17   0
  -1  11  -4   14.77    7.88   0
  -1 -11  -4   13.47    7.84   0
  -1 -11  -4    7.49    8.00   0
   1 -11   4    9.33    7.82   0
   2  11   4  113.51    6.59   0
   2 -11   4  109.49    6.54   0
   2 -11   4  138.20    8.53   0
  -2 -11  -4  121.44    8.73   0
  -2  11  -4  123.98    8.42   0
  -2 -11  -4  106.29    6.77   0
  -3 -11  -4   14.70    8.72   0
  -3 -11  -4    5.54    8.01   0
   3  11   4   17.71    7.95   0
   3 -11   4   10.27    5.56   0
   3 -11   4   17.20    5.74   0
  -3  11  -4   12.66    5.63   0
  -4  11  -4   92.22    8.10   0
  -4 -11  -4   79.28    8.21   0
  -4 -11  -4   86.78    9.68   0
   4  11   4   92.63    8.60   0
   4 -11   4   76.79    8.40   0
   4 -11   4   90.23    8.26   0
   5  11   4  236.02   10.05   0
  -5  11  -4  229.74    8.51   0
   5 -11   4  271.00    8.88   0
   5 -11   4  223.68    8.82   0
  -5 -11  -4  221.40   11.76   0
  -5 -11  -4  225.15   11.20   0
   6 -11   4   12.05    7.48   0
  -6 -11  -4   13.71   10.21   0
  -6 -11  -4   11.91    9.76   0
   6  11   4   19.67   10.33   0
   6 -11   4   24.37    7.45   0
  -6  11  -4   16.82    7.20   0
  -7  11  -4  251.72   10.03   0
   7 -11   4  282.13   10.29   0
   7 -11   4  242.57    7.93   0
  -7 -11  -4  189.56    7.27   0
   7  11   4  252.28    9.08   0
  -8 -11  -4    5.63    7.67   0
   8 -11   4   14.88    6.36   0
   8  11   4   -5.14    7.22   0
   8 -11   4    4.05    6.41   0
  -8  11  -4    4.39    6.23   0
  -9 -11  -4    7.21    6.95   0
  -9 -11  -4    1.64    9.64   0
   9  11   4   -0.15    6.55   0
   9 -11   4   12.44   10.99   0
   9 -11   4   -1.39    7.55   0
  -9  11  -4    6.76    7.51   0
  10 -11   4    7.88   11.08   0
 -10  11  -4   -6.21   10.62   0
  10  11   4    7.67   10.04   0
  10 -11   4  -10.25   10.95   0
 -10 -11  -4    0.48   10.77   0
 -10 -11  -4   -5.31   12.38   0
 -10  12   4   83.76   12.00   0
  10 -12  -4  106.48   12.35   0
  10 -12  -4   81.64    9.64   0
 -10 -12   4   62.00   15.06   0
 -10 -12   4   49.14   14.10   0
   9 -12  -4   13.27   10.68   0
  -9 -12   4    0.13   10.81   0
  -9 -12   4   -4.26    9.08   0
   9 -12  -4    2.06    7.74   0
  -9  12   4   11.80   10.47   0
  -8 -12   4  389.56   11.12   0
  -8 -12   4  483.43   12.16   0
  -8  12   4  490.59    9.18   0
   8 -12  -4  528.72    9.57   0
   8 -12  -4  551.50   11.61   0
   7  12  -4    6.49    9.90   0
  -7  12   4   -4.96    5.98   0
  -7 -12   4    3.51   12.09   0
  -7 -12   4   -1.11   12.34   0
   7 -12  -4   -1.41    6.35   0
   7 -12  -4    0.45    8.83   0
  -6 -12   4  179.05   10.56   0
  -6 -12   4  122.52   10.89   0
   6  12  -4  196.03   10.72   0
   6 -12  -4  172.35    8.16   0
   6 -12  -4  181.79    8.38   0
  -6  12   4  172.41    8.03   0
   5  12  -4   86.12    8.48   0
   5 -12  -4   91.46    7.89   0
  -5  12   4   85.62    5.80   0
   5 -12  -4   83.42    5.94   0
  -5 -12   4   79.80    9.85   0
  -5 -12   4   91.13    9.72   0
  -4  12   4 3057.41   16.30   0
   4 -12  -4 3136.70   16.58   0
  -4 -12   4 3084.32   23.44   0
   4  12  -4 3131.46   21.82   0
  -4 -12   4 3112.98   21.73   0
   4 -12  -4 3067.85   17.49   0
   3  12  -4  533.88   11.02   0
  -3 -12   4  506.29   10.91   0
  -3 -12   4  500.83   11.74   0
   3 -12  -4  526.14    8.53   0
   3 -12  -4  514.95    9.84   0
  -3  12   4  544.43   10.11   0
   2  12  -4 1629.15   15.55   0
   2 -12  -4 1581.54   13.85   0
   2 -12  -4 1681.36   14.30   0
  -2 -12   4 1547.80   14.22   0
  -2  12   4 1689.70   12.86   0
  -2 -12   4 1652.66   15.35   0
   1  12  -4   83.58    8.49   0
   1 -12  -4   79.13    6.15   0
   1 -12  -4   69.16    6.09   0
  -1 -12   4   76.71    8.67   0
  -1 -12   4   77.85    8.25   0
  -1  12   4   81.16    6.14   0
   0 -12   4  356.15    9.77   0
   0  12   4  360.26    9.68   0
   0  12  -4  350.15    9.72   0
   0 -12  -4  362.63    9.72   0
   0 -12   4  357.42    9.85   0
   0 -12  -4  369.00    9.60   0
   1  12   4   13.38    7.88   0
   1 -12   4   27.64    7.88   0
   1 -12   4   20.05    5.75   0
  -1 -12  -4   13.42    7.83   0
  -1  12  -4   12.78    7.91   0
  -1 -12  -4   12.73    8.04   0
   2  12   4 1601.56   14.19   0
   2 -12   4 1785.39   13.33   0
   2 -12   4 1528.52   12.46   0
  -2  12  -4 1595.25   12.84   0
  -2 -12  -4 1602.19   15.90   0
  -2 -12  -4 1524.53   13.82   0
  -3 -12  -4  588.79   11.32   0
  -3 -12  -4  538.90   11.77   0
   3  12   4  630.53   11.76   0
   3 -12   4  536.96    8.57   0
   3 -12   4  636.27   10.64   0
  -3  12  -4  582.33   10.26   0
  -4  12  -4    5.82    7.42   0
  -4 -12  -4   11.69    7.41   0
  -4 -12  -4   -2.03   10.62   0
   4 -12   4   -4.00    7.80   0
   4  12   4    2.73    7.71   0
   4 -12   4    9.25    7.59   0
   5  12   4   40.38    7.83   0
  -5  12  -4   35.78    7.43   0
   5 -12   4   38.05    7.59   0
   5 -12   4   32.25    5.57   0
  -5 -12  -4   42.34   11.58   0
  -5 -12  -4   40.20    9.12   0
  -6 -12  -4  377.75   13.35   0
  -6 -12  -4  235.01   15.24   0
   6  12   4  439.61   13.94   0
   6 -12   4  389.58    9.40   0
   6 -12   4  458.74    9.59   0
  -6  12  -4  388.54   10.05   0
  -7  12  -4  288.72   10.10   0
   7 -12   4  336.10   10.24   0
   7 -12   4  294.67   10.45   0
  -7 -12  -4  264.94    9.46   0
   7  12   4  287.18    9.20   0
  -8 -12  -4  117.80    8.63   0
   8 -12   4  142.96    9.71   0
   8  12   4  122.44    8.28   0
  -8  12  -4  105.52    7.04   0
   8 -12   4  122.11    7.14   0
  -9  12  -4   18.72   10.64   0
   9 -12   4   33.04   10.97   0
   9 -12   4   28.52   10.92   0
  -9 -12  -4   21.52    9.08   0
  -9 -12  -4   34.63   11.98   0
   9  12   4   34.31    8.46   0
  10 -12   4  351.18   14.62   0
 -10  12  -4  273.37   14.24   0
  10  12   4  202.20   13.38   0
 -10 -12  -4  205.23   14.86   0
 -10 -12  -4  165.63   11.74   0
  10 -12   4  313.51   14.46   0
  -9 -13   4   25.13    9.89   0
   9 -13  -4   34.11   11.09   0
   9 -13  -4   28.58    7.66   0
  -9 -13   4   17.11    9.27   0
  -9  13   4   38.72   10.71   0
   8 -13  -4  -15.57    8.98   0
  -8 -13   4    2.70    7.50   0
  -8 -13   4    2.81    8.73   0
   8 -13  -4    2.80    8.82   0
  -8  13   4    7.29    8.82   0
   7  13  -4   -1.18    9.40   0
   7 -13  -4    4.49    8.90   0
  -7  13   4   -5.64    8.63   0
  -7 -13   4   -2.23   11.04   0
  -7 -13   4    5.60   10.35   0
   7 -13  -4   24.92    8.73   0
  -6 -13   4    5.10    8.76   0
  -6 -13   4   -5.73   12.00   0
   6  13  -4    3.35   11.00   0
   6 -13  -4   -0.65    6.50   0
  -6  13   4    1.56    6.21   0
   6 -13  -4    2.84    8.95   0
  -5  13   4  472.48    7.77   0
   5 -13  -4  493.48    8.16   0
   5  13  -4  474.17   11.23   0
   5 -13  -4  484.19    9.54   0
  -5 -13   4  476.69   11.15   0
  -5 -13   4  472.47   14.37   0
  -4  13   4  152.50    6.29   0
   4 -13  -4  130.34    6.22   0
  -4 -13   4  147.47    8.87   0
   4 -13  -4  148.46    6.37   0
   4  13  -4  154.35   10.49   0
  -4 -13   4  139.30    9.90   0
  -3 -13   4  121.04    8.48   0
  -3 -13   4  118.32    9.28   0
  -3  13   4  126.41    8.28   0
   3  13  -4  142.96    8.68   0
   3 -13  -4  124.53    6.16   0
   3 -13  -4  121.33    8.41   0
   2 -13  -4  196.35    8.64   0
   2 -13  -4  218.66    8.73   0
  -2 -13   4  190.44    9.53   0
  -2  13   4  219.15    8.72   0
  -2 -13   4  193.54    8.81   0
   2  13  -4  213.42    9.07   0
   1  13  -4  119.69    6.41   0
   1 -13  -4  112.64    6.27   0
   1 -13  -4  118.05    8.32   0
  -1 -13   4  120.58    6.35   0
  -1 -13   4  102.19    6.77   0
  -1  13   4  128.79    8.23   0
   0 -13  -4  231.48    8.81   0
   0  13   4  226.08    9.02   0
   0  13  -4 1443.58   13.73   0
   0 -13   4  196.36    7.61   0
   0 -13   4 1785.44   14.47   0
   0 -13  -4  213.37    8.98   0
   1  13   4    2.88    7.79   0
   1 -13   4   -4.19    7.97   0
  -1  13  -4    1.41    7.74   0
  -1 -13  -4   -2.36    5.82   0
   1 -13   4    9.46    5.54   0
  -1 -13  -4    2.90    7.79   0
   2 -13   4   15.68    7.80   0
   2 -13   4    9.61    8.02   0
  -2  13  -4   32.66    7.69   0
  -2 -13  -4   27.42    7.62   0
  -2 -13  -4   14.95    8.26   0
   2  13   4   18.96    7.87   0
  -3 -13  -4  186.24    9.35   0
  -3 -13  -4  182.25    8.77   0
   3  13   4  193.54    8.95   0
   3 -13   4  204.03    8.57   0
   3 -13   4  167.07    8.55   0
  -3  13  -4  184.30    8.41   0
  -4  13  -4   24.43    7.25   0
  -4 -13  -4   11.91    7.28   0
  -4 -13  -4    8.92   10.34   0
   4 -13   4    9.95    5.37   0
   4  13   4    7.43    7.51   0
   4 -13   4   13.62    7.64   0
   5 -13   4  290.63    7.14   0
  -5  13  -4  272.57    6.92   0
   5  13   4  314.12   11.45   0
   5 -13   4  263.35    8.72   0
  -5 -13  -4  276.37   11.13   0
  -5 -13  -4  278.77   11.60   0
  -6 -13  -4    8.66   12.39   0
  -6 -13  -4   -2.10   13.52   0
  -6  13  -4   -0.84    8.84   0
   6 -13   4   10.40    8.98   0
   6 -13   4   -0.34    6.51   0
   6  13   4   11.28   10.29   0
   7 -13   4   40.76    9.21   0
   7 -13   4   34.62    9.21   0
  -7  13  -4   41.99    8.81   0
   7  13   4   39.62    7.57   0
  -7 -13  -4   43.39    7.70   0
  -8  13  -4   54.92    8.95   0
  -8 -13  -4   53.69    8.01   0
   8 -13   4   71.55    9.42   0
   8  13   4   67.11    7.44   0
   8 -13   4   71.73    9.34   0
   9 -13   4    2.69   10.86   0
  -9 -13  -4    2.84    9.53   0
  -9 -13  -4   -3.46   10.76   0
   9  13   4   -4.91   10.17   0
   9 -13   4   16.46   10.96   0
  -9  13  -4   18.60   10.29   0
   9 -14  -4   -4.96   10.80   0
  -9 -14   4   -0.77    8.87   0
   9 -14  -4   23.13   10.71   0
  -9 -14   4   11.61   11.25   0
  -9  14   4   -9.75   10.53   0
  -8 -14   4  121.60    8.71   0
  -8 -14   4  107.19    8.27   0
   8 -14  -4  165.54   10.47   0
   8  14  -4  138.35    8.81   0
  -8  14   4  146.26   11.14   0
   8 -14  -4  160.16   10.61   0
  -7  14   4   -3.81    8.83   0
   7 -14  -4   16.22    8.90   0
  -7 -14   4    4.45   10.88   0
  -7 -14   4   12.93   12.15   0
   7  14  -4   11.55    9.68   0
   7 -14  -4   16.13    8.76   0
  -6 -14   4  243.18   12.51   0
  -6 -14   4  123.14   13.60   0
   6  14  -4  256.10   12.87   0
   6 -14  -4  242.50   10.04   0
   6 -14  -4  252.57   10.08   0
  -6  14   4  242.34    9.68   0
  -5  14   4    1.58    7.02   0
   5  14  -4    5.63    7.11   0
   5 -14  -4   -2.36    7.29   0
   5 -14  -4    0.80    5.03   0
  -5 -14   4    0.01    6.97   0
  -5 -14   4    2.40   10.39   0
  -4  14   4  105.95    5.96   0
  -4 -14   4  103.61    9.28   0
  -4 -14   4  124.17    8.23   0
   4  14  -4   98.68    8.31   0
   4 -14  -4   97.40    7.94   0
   4 -14  -4  101.01    6.02   0
  -3 -14   4 1168.53   14.49   0
  -3 -14   4 1137.30   13.77   0
   3 -14  -4 1152.45   12.15   0
   3  14  -4 1170.03   13.80   0
  -3  14   4 1177.44   12.27   0
   3 -14  -4 1179.99   12.37   0
   2 -14  -4  157.03    6.36   0
   2 -14  -4  178.93    8.49   0
  -2  14   4  183.14    6.36   0
  -2 -14   4  145.46    7.03   0
  -2 -14   4  186.60    8.41   0
   2  14  -4  173.03    8.68   0
  -1 -14   4  163.38    6.76   0
  -1  14   4  177.92    8.35   0
   1  14  -4  159.52    8.58   0
   1 -14  -4  166.30    8.46   0
   1 -14  -4  177.18    8.44   0
  -1 -14   4  210.11    7.36   0
   0  14   4  489.02    9.97   0
   0  14  -4  487.06    9.94   0
   0 -14   4  497.23    9.98   0
   0 -14   4  445.06   10.30   0
   0 -14  -4  459.15    9.98   0
   0 -14  -4  443.32    9.74   0
   1  14   4  177.83    8.43   0
   1 -14   4  180.75    8.52   0
   1 -14   4  158.31    8.60   0
  -1 -14  -4  152.46    8.43   0
  -1  14  -4  166.18    6.42   0
  -1 -14  -4  148.32    6.58   0
   2 -14   4 1028.65   10.49   0
   2 -14   4  897.75   11.50   0
  -2  14  -4  951.07   10.16   0
  -2 -14  -4  890.50   10.67   0
  -2 -14  -4  936.39   12.97   0
   2  14   4  989.20   12.76   0
  -3 -14  -4   19.78    7.49   0
  -3 -14  -4   25.41    8.23   0
   3 -14   4   22.15    7.66   0
   3  14   4   21.29    7.63   0
   3 -14   4   19.88    7.83   0
  -3  14  -4   29.12    7.47   0
   4 -14   4   14.86    7.52   0
  -4  14  -4   10.07    7.22   0
  -4 -14  -4    8.18    7.26   0
  -4 -14  -4   13.82    8.10   0
   4  14   4   11.19    7.28   0
   4 -14   4   12.08    7.29   0
   5 -14   4   23.40    7.06   0
  -5  14  -4    4.02    7.14   0
   5  14   4   14.28    8.77   0
   5 -14   4   13.95    7.23   0
  -5 -14  -4   10.73    7.10   0
  -5 -14  -4   13.61   10.55   0
  -6 -14  -4  231.96   15.99   0
  -6 -14  -4  422.40   16.20   0
   6 -14   4  480.35    8.76   0
   6  14   4  489.98   16.04   0
   6 -14   4  426.71   10.65   0
  -6  14  -4  416.02    8.58   0
  -7  14  -4    2.84    8.66   0
   7 -14   4    4.52    8.81   0
   7 -14   4    5.10    6.32   0
  -7 -14  -4   17.06    7.37   0
   7  14   4   10.32    7.18   0
  -8 -14  -4   10.85    7.48   0
   8 -14   4   19.52    7.78   0
   8  14   4   12.15    6.99   0
  -8  14  -4   16.88   10.60   0
   8 -14   4   21.62   10.63   0
   9 -14   4   55.54    7.80   0
   9 -14   4   25.97   11.14   0
   9  14   4   36.34    8.71   0
  -9 -14  -4   29.54    9.04   0
  -9 -14  -4   37.13   11.92   0
  -9  14  -4   35.30    7.78   0
   9 -15  -4  112.24   11.34   0
  -9 -15   4   82.41   12.15   0
  -9 -15   4   60.35    9.79   0
   9 -15  -4   78.36   11.34   0
  -9  15   4   72.47   11.25   0
  -8 -15   4   21.27    7.27   0
  -8 -15   4   26.58    7.63   0
   8 -15  -4   35.52   10.68   0
   8 -15  -4   52.94   10.81   0
   8  15  -4   36.27    7.61   0
  -8  15   4   60.47   10.63   0
  -7  15   4    6.38    8.50   0
   7 -15  -4   -0.70    8.83   0
  -7 -15   4    3.68   12.19   0
  -7 -15   4    0.29   10.94   0
   7 -15  -4   -3.30    8.62   0
   7  15  -4    3.24    9.64   0
  -6 -15   4   26.69   12.18   0
  -6 -15   4   63.08   11.04   0
   6  15  -4   69.60   11.26   0
   6 -15  -4   73.30    9.12   0
   6 -15  -4   66.12    6.67   0
  -6  15   4   63.39    6.42   0
   5  15  -4    5.87    8.88   0
   5 -15  -4   -2.62    8.91   0
   5 -15  -4   -1.18    9.14   0
  -5 -15   4    8.35    8.60   0
  -5 -15   4   -2.61   10.64   0
  -5  15   4   -6.96    8.84   0
  -4  15   4  614.38    8.43   0
   4 -15  -4  612.43    8.34   0
   4 -15  -4  663.20    8.73   0
  -4 -15   4  625.36   12.37   0
  -4 -15   4  639.52   11.50   0
   4  15  -4  660.12   11.52   0
  -3 -15   4 1156.64   13.59   0
  -3 -15   4 1077.80   13.83   0
   3 -15  -4 1071.03   10.50   0
  -3  15   4 1118.29   10.61   0
   3  15  -4 1159.88   13.39   0
   3 -15  -4 1141.78   10.52   0
   2 -15  -4   25.14    7.75   0
   2 -15  -4   37.83    7.69   0
  -2  15   4   36.19    7.58   0
  -2 -15   4   28.93    8.24   0
  -2 -15   4   37.53    7.59   0
   2  15  -4   29.43    5.60   0
   1  15  -4  274.72    7.16   0
   1 -15  -4  276.85    8.89   0
   1 -15  -4  283.28    7.12   0
  -1  15   4  281.58    7.02   0
  -1 -15   4  262.11    7.49   0
  -1 -15   4  285.29    7.26   0
   0 -15   4  233.09    6.72   0
   0  15   4  233.07    8.68   0
   0  15  -4  227.59    7.06   0
   0 -15   4  229.95    8.97   0
   0 -15  -4  224.13    8.82   0
   0 -15  -4  219.46    8.84   0
[truncated: 472,080 more chars]
