# Supplementary material for: Crystal structure, synthesis and thermal properties of tetra­kis­(4-benzoyl­pyridine-κN)bis­(iso­thio­cyanato-κN)iron(II)
Source: Acta Crystallogr E Crystallogr Commun. 2019 May 31;75(Pt 6):917–20. doi: 10.1107/S2056989019007679 (PMC6658939; doi:10.1107/S2056989019007679)
Supplement: Supplementary file 2 [file e-75-00917-Isup2.hkl]

#
# h,k,l, Fc-squared, Fo-squared, sigma(Fo-squared), status flag
#
data_I
_shelx_title ' Fe(NCS)2(4-Benzoylpyridine)4 in P2(1)/c'
_shelx_refln_list_code          4
_shelx_F_calc_maximum      139.52
_exptl_crystal_F_000       936.00
_reflns_d_resolution_high  0.7694

loop_
 _space_group_symop_operation_xyz
 'x, y, z'
 '-x, y+1/2, -z+1/2'
 '-x, -y, -z'
 'x, -y-1/2, z-1/2'

_cell_length_a     9.0610
_cell_length_b    20.9844
_cell_length_c    11.2527
_cell_angle_alpha  90.000
_cell_angle_beta   90.526
_cell_angle_gamma  90.000

_shelx_F_squared_multiplier     1.000

loop_
 _refln_index_h
 _refln_index_k
 _refln_index_l
 _refln_F_squared_calc
 _refln_F_squared_meas
 _refln_F_squared_sigma
 _refln_observed_status
   2   0   0       2887.93       2423.99        25.67 o
   3   0   0         79.83         44.20         6.93 o
   5   0   0       3990.02       4367.79       131.46 o
   6   0   0       6431.86       6942.94       238.34 o
   7   0   0        344.89        352.01        14.30 o
   8   0   0        552.07        577.70        19.63 o
   9   0   0        276.33        295.10        15.96 o
  10   0   0        856.64        925.43        24.67 o
   1   1   0        220.39        147.40         8.41 o
   3   1   0        857.37        699.28         9.25 o
   4   1   0         32.09         36.50         4.96 o
   5   1   0       1073.98       1125.90        14.78 o
   6   1   0         54.91         62.26         7.56 o
   7   1   0         58.57         61.03         8.33 o
   8   1   0          1.30         -3.50         8.72 o
   9   1   0          5.11          7.40        10.28 o
  10   1   0         78.88         83.87        15.68 o
  11   1   0         22.00         24.48        20.82 o
   1   2   0       4331.37       3414.73        53.53 o
   2   2   0      11236.76      11084.38        82.23 o
   3   2   0       2890.48       2517.09        31.21 o
   4   2   0       6345.03       6242.17        74.22 o
   5   2   0        228.19        240.99         6.72 o
   6   2   0       3076.39       3167.37        68.52 o
   7   2   0       1046.84       1108.14        19.92 o
   8   2   0        638.86        655.94        12.14 o
   9   2   0         34.64         28.59        12.35 o
  10   2   0        936.82        988.49        23.18 o
  11   2   0         10.49          8.92        15.88 o
   1   3   0       1561.22       1198.23        17.76 o
   3   3   0        671.64        556.25        10.51 o
   4   3   0       4289.07       4491.16        69.03 o
   5   3   0          3.44          4.10         5.02 o
   6   3   0        260.31        336.79        12.78 o
   7   3   0        192.18        174.70         8.07 o
   8   3   0         39.21         40.34        10.34 o
   9   3   0         58.36         62.85        12.53 o
  10   3   0          1.33          4.70        11.66 o
  11   3   0        207.63        199.88        15.42 o
   0   4   0        663.01        523.61        11.44 o
   1   4   0        126.37        103.18         5.74 o
   3   4   0        488.70        413.04         8.19 o
   4   4   0        113.93         74.82         4.51 o
   5   4   0          8.64          0.66         5.00 o
   6   4   0       1628.69       1672.39        28.16 o
   7   4   0        764.10        841.66        31.99 o
   8   4   0        846.36        898.95        34.49 o
   9   4   0        647.24        696.09        14.56 o
  10   4   0        345.53        343.89        15.05 o
  11   4   0         97.75         84.84        16.04 o
   1   5   0       7173.80       6781.12        60.88 o
   2   5   0       1712.01       1474.66        20.83 o
   3   5   0        952.53        859.18         9.03 o
   4   5   0        808.36        752.26         7.63 o
   5   5   0       2829.56       3141.14        47.89 o
   6   5   0          0.05          0.86         5.14 o
   7   5   0        481.85        494.16        13.68 o
   8   5   0        538.92        567.22        25.35 o
   9   5   0         30.40         36.69        11.22 o
  10   5   0         68.83         64.24        12.45 o
  11   5   0         15.06         11.70        14.10 o
   0   6   0        486.65        370.40         7.89 o
   1   6   0       2167.59       1712.68        16.47 o
   2   6   0        785.81        588.52         6.58 o
   3   6   0       3790.99       3575.97        42.05 o
   4   6   0       2060.21       2095.62        22.28 o
   5   6   0       2210.04       2157.90        52.69 o
   6   6   0        200.29        217.34         8.48 o
   7   6   0        737.14        767.91        18.23 o
   8   6   0        988.97       1057.84        22.29 o
   9   6   0       1364.50       1494.73        17.03 o
  10   6   0        906.14        926.21        15.71 o
  11   6   0         20.15         21.14        14.22 o
   1   7   0        233.32        205.87         4.92 o
   2   7   0       2042.08       1891.87        29.36 o
   3   7   0       2542.43       2528.40        38.12 o
   4   7   0       4543.08       5164.95        87.74 o
   5   7   0         15.21         11.11         4.94 o
   6   7   0        397.51        422.70         5.96 o
   7   7   0        203.03        230.13         6.21 o
   8   7   0          0.02         -2.27         6.02 o
   9   7   0         91.47        101.82        13.71 o
  10   7   0        383.91        361.66        17.74 o
  11   7   0         10.62         21.73        14.36 o
   0   8   0       2390.07       2148.34        16.98 o
   1   8   0       2364.24       1934.72        15.63 o
   2   8   0         18.26         18.01         3.43 o
   3   8   0       1455.88       1082.59        12.30 o
   4   8   0       1674.21       1697.16        15.22 o
   5   8   0        789.25        727.18        12.86 o
   6   8   0          2.30          1.71         4.29 o
   7   8   0       2367.22       2471.03        65.72 o
   8   8   0          2.61          2.77         6.84 o
   9   8   0        683.04        671.18        17.83 o
  10   8   0         19.46         18.52        13.33 o
  11   8   0        310.56        316.55        16.04 o
   1   9   0         11.33         26.86         7.82 o
   2   9   0        164.54        161.24         4.10 o
   3   9   0        882.00        946.69         9.88 o
   4   9   0        871.28        968.21        14.52 o
   5   9   0        161.10        179.15         4.84 o
   6   9   0          2.50          1.25         4.37 o
   7   9   0         38.14         42.64         4.95 o
   8   9   0        356.24        360.32        10.10 o
   9   9   0        144.91        154.64         6.57 o
  10   9   0        134.59        117.46        13.70 o
  11   9   0          0.35        -14.08        14.67 o
   0  10   0       7129.35       7518.97        73.50 o
   1  10   0       7436.86       7139.37        76.16 o
   2  10   0       2567.65       2572.03        37.17 o
   3  10   0        676.73        545.66         7.60 o
   4  10   0          7.43         12.44         5.25 o
   5  10   0       3981.59       4130.57        47.37 o
   6  10   0         91.07         84.08         4.99 o
   7  10   0       1579.64       1515.09        23.66 o
   8  10   0          1.32          9.03         6.35 o
   9  10   0        523.38        534.57        17.20 o
  10  10   0         28.72         37.17         9.88 o
   1  11   0          1.81         -4.11         4.11 o
   2  11   0       2457.57       2491.76        27.46 o
   3  11   0         76.17         80.58         4.46 o
   4  11   0        103.78         82.58         4.66 o
   5  11   0         12.72          6.87         5.62 o
   6  11   0        602.93        648.02        23.75 o
   7  11   0        268.22        254.65         6.45 o
   8  11   0        489.70        496.80        20.84 o
   9  11   0         24.31         24.80         6.32 o
  10  11   0        185.14        168.00        10.38 o
   0  12   0        584.66        605.00         8.50 o
   1  12   0        744.51        628.56         7.80 o
   2  12   0        386.77        460.88         5.39 o
   3  12   0        506.24        471.92         5.89 o
   4  12   0        473.01        525.15        10.44 o
   5  12   0       2806.56       2830.50        43.12 o
   6  12   0         48.86         48.83         4.36 o
   7  12   0        119.57        113.49         5.38 o
   8  12   0          0.96          1.66         4.95 o
   9  12   0        527.77        492.78        29.22 o
  10  12   0         29.00         24.68         9.25 o
   1  13   0       1430.71       1569.17        10.71 o
   2  13   0         15.41         22.82         3.86 o
   3  13   0        469.84        506.23         7.02 o
   4  13   0        509.87        509.71         6.97 o
   5  13   0       2434.32       2527.16        43.71 o
   6  13   0        343.09        330.57         8.00 o
   7  13   0          4.42         10.24         4.78 o
   8  13   0        112.82        100.41         8.09 o
   9  13   0         62.01         66.01         7.03 o
  10  13   0         42.11         28.18         7.68 o
   0  14   0          1.83         10.27         5.85 o
   1  14   0        856.07        821.60         7.20 o
   2  14   0         91.28         94.82         4.19 o
   3  14   0        130.71        133.91         4.84 o
   4  14   0        481.45        442.76         7.57 o
   5  14   0       1339.39       1313.90        26.75 o
   6  14   0        850.46        838.84        47.08 o
   7  14   0        432.18        460.34        11.93 o
   8  14   0         47.90         52.64         6.49 o
   9  14   0        180.69        194.31        10.64 o
  10  14   0          0.84          9.94         8.85 o
   1  15   0        515.17        523.37         5.35 o
   2  15   0         55.71         53.30         4.03 o
   3  15   0       1691.50       1769.54        34.79 o
   4  15   0         95.13        110.21         5.19 o
   5  15   0         97.26        141.07        13.32 o
   6  15   0        138.96        123.86         5.68 o
   7  15   0         21.20         18.37         4.66 o
   8  15   0         12.08         18.02         5.57 o
   9  15   0        218.02        189.15        12.76 o
   0  16   0       1136.14       1120.56        21.32 o
   1  16   0        134.05        129.84         4.42 o
   2  16   0        632.75        686.92         8.79 o
   3  16   0       1393.76       1466.48        21.52 o
   4  16   0       1338.25       1324.64        14.73 o
   5  16   0       1076.75       1052.10        21.04 o
   6  16   0        281.09        325.86        17.08 o
   7  16   0         63.99         69.16         5.07 o
   8  16   0        282.47        300.53        14.04 o
   9  16   0        372.33        350.46        20.00 o
   1  17   0          5.00          1.81         4.05 o
   2  17   0        115.12        100.28         4.16 o
   3  17   0         23.09         20.89         4.50 o
   4  17   0        181.63        177.48         5.45 o
   5  17   0          6.17          6.20         5.83 o
   6  17   0         88.50         83.63         6.52 o
   7  17   0          2.87          5.63         5.12 o
   8  17   0         15.75          2.48         6.04 o
   9  17   0         36.77         28.05         8.31 o
   0  18   0       1559.19       1659.94        32.73 o
   1  18   0        163.76        166.61         4.01 o
   2  18   0         23.56         36.21         3.81 o
   3  18   0        161.96        151.55         5.05 o
   4  18   0       1209.83       1339.52        17.62 o
   5  18   0         12.04          4.11         5.71 o
   6  18   0         42.31         55.75         5.29 o
   7  18   0          8.93         14.64         4.52 o
   8  18   0        412.90        391.25        24.60 o
   1  19   0        275.04        270.66         4.10 o
   2  19   0         36.78         36.08         3.86 o
   3  19   0         21.78        -15.55        30.96 o
   4  19   0         90.57         88.58         5.85 o
   5  19   0        191.61        187.94         6.10 o
   6  19   0         81.05         75.15         5.14 o
   7  19   0          0.02         -5.62         5.62 o
   8  19   0          7.07          9.37         5.69 o
   0  20   0         23.42         39.57         7.03 o
   1  20   0        210.83        235.76         4.90 o
   2  20   0       3318.56       3769.73        37.15 o
   3  20   0          4.38          9.90         5.41 o
   4  20   0        286.09        305.66         8.10 o
   5  20   0          1.01          2.06         4.95 o
   6  20   0         15.92         27.07         5.78 o
   7  20   0         36.23         32.87         5.78 o
   8  20   0        128.74        113.18        17.46 o
   1  21   0         26.02         34.83         4.83 o
   2  21   0         21.43         13.47         5.20 o
   3  21   0          0.37         -1.65         5.01 o
   4  21   0        329.63        353.00         8.66 o
   5  21   0        151.90        146.57         4.84 o
   6  21   0         26.95         12.13         6.77 o
   7  21   0         18.23         11.80         7.02 o
   0  22   0        375.95        370.44         7.18 o
   1  22   0        834.56        861.72        10.00 o
   2  22   0       1217.16       1289.32        32.64 o
   3  22   0         18.63         16.44         4.86 o
   4  22   0        559.89        562.62        14.44 o
   5  22   0         20.95          6.65         5.05 o
   6  22   0        187.87        150.04         7.47 o
   1  23   0        279.62        313.34         6.36 o
   2  23   0          4.15         12.00         4.82 o
   3  23   0        174.40        154.34         5.54 o
   4  23   0          2.65         -1.09         6.05 o
   5  23   0         11.34         19.49         5.50 o
   6  23   0         25.78         25.44         7.05 o
   0  24   0        741.81        719.31        29.69 o
   1  24   0        270.36        293.50         7.61 o
   2  24   0        204.28        191.01        11.28 o
   3  24   0         93.32         86.25         5.58 o
   4  24   0        271.21        219.52         7.27 o
   5  24   0        274.05        257.98         8.79 o
   1  25   0          1.83          3.90         5.25 o
   2  25   0         60.33         65.81         6.36 o
   3  25   0        140.43        131.79         6.02 o
   4  25   0         23.90         27.16         6.76 o
   0  26   0         63.13         45.91        15.78 o
   1  26   0        108.92        123.05         6.28 o
   2  26   0         94.72         80.77         9.83 o
   3  26   0        218.40        213.75         7.13 o
   1  27   0          3.35          1.73         5.78 o
 -11   1   1        130.55        131.23        19.74 o
 -10   1   1        624.97        655.40        15.55 o
  -9   1   1         23.65         26.05         9.79 o
  -8   1   1       1050.02       1073.05        24.68 o
  -7   1   1         91.67         67.31         5.86 o
  -6   1   1       2186.40       2302.34        29.33 o
  -5   1   1        876.34        924.08        19.02 o
  -4   1   1       5086.54       4942.85        76.21 o
  -3   1   1          7.00          7.12         5.35 o
  -1   1   1       2104.83       1561.59        30.00 o
   1   1   1       3216.34       2686.47        28.77 o
   2   1   1       5032.19       4458.71        76.71 o
   3   1   1          5.71          4.78         5.04 o
   4   1   1       1688.37       1458.47        22.49 o
   5   1   1        313.77        338.54         7.62 o
   6   1   1        541.07        469.91         8.07 o
   7   1   1        369.23        369.45         8.14 o
   8   1   1         70.54         77.19         8.53 o
   9   1   1        516.78        574.74        13.88 o
  10   1   1        748.92        770.27        18.87 o
  11   1   1        324.18        305.44        23.02 o
 -11   2   1         32.60         38.34        15.95 o
 -10   2   1        278.03        266.70        13.40 o
  -9   2   1         30.66         33.75         9.04 o
  -8   2   1         15.40         17.48         7.18 o
  -7   2   1        244.57        260.26         7.25 o
  -6   2   1          9.83          5.25         5.92 o
  -5   2   1         11.41          8.36         5.90 o
  -4   2   1       1733.80       1559.42        23.33 o
  -3   2   1         52.59         56.23         5.38 o
  -2   2   1        371.44        297.78         8.39 o
  -1   2   1       1076.00        844.42        14.00 o
   0   2   1         53.61         35.54         6.82 o
   1   2   1          5.33          6.11         6.15 o
   3   2   1         18.71          4.14         4.43 o
   4   2   1          2.62          6.55         5.05 o
   5   2   1          1.19          0.62         6.02 o
   6   2   1        868.89        942.14        10.52 o
   7   2   1          9.48          9.63         6.63 o
   8   2   1        919.92        982.65        26.52 o
   9   2   1        309.11        328.83        14.33 o
  10   2   1          5.59         -5.75        12.74 o
  11   2   1         13.48         10.06        18.56 o
 -11   3   1          1.86         -2.21        15.52 o
 -10   3   1        713.46        775.14        16.31 o
  -9   3   1         49.84         58.74         8.71 o
  -8   3   1       1245.98       1278.18        40.18 o
  -7   3   1          1.75          0.53         6.63 o
  -6   3   1        850.87        808.50        20.52 o
  -5   3   1          2.18         -1.79         6.16 o
  -4   3   1       8768.72       9337.57       119.65 o
  -3   3   1       1720.79       1487.10        19.17 o
  -2   3   1        328.64        314.53         8.73 o
  -1   3   1        460.74        332.39         8.41 o
   0   3   1      12040.92      13301.80        94.53 o
   1   3   1          3.91          4.77         6.49 o
   2   3   1       2734.82       2524.00        21.80 o
   3   3   1         58.91         55.25         5.53 o
   4   3   1       3422.25       3165.41        63.20 o
   5   3   1        636.26        531.82         9.22 o
   6   3   1        177.43        150.71         7.60 o
   7   3   1         72.66         76.58         7.10 o
   8   3   1        208.69        222.09        10.61 o
   9   3   1        326.75        332.05        13.00 o
  10   3   1        882.47        920.25        17.85 o
  11   3   1         57.51         55.33        16.16 o
 -11   4   1          0.53         -3.79        13.84 o
 -10   4   1         20.15         16.96        11.87 o
  -9   4   1         44.07         40.06         8.76 o
  -8   4   1         75.84         85.41         7.39 o
  -7   4   1        347.33        347.02         8.70 o
  -6   4   1          7.55         20.38         5.93 o
  -5   4   1       2972.10       3329.46        79.72 o
  -4   4   1       1761.95       1586.16        32.46 o
  -3   4   1       7742.03       7817.47        57.11 o
  -2   4   1       4184.05       3904.76        35.22 o
  -1   4   1       1824.84       1472.76        20.16 o
   0   4   1        837.81        622.20         8.67 o
   1   4   1      11096.27      10855.52       130.38 o
   2   4   1       2718.84       2322.44        27.58 o
   3   4   1       7471.81       7419.65        84.06 o
   4   4   1        566.17        586.61        12.84 o
   5   4   1        349.26        321.62         6.69 o
   6   4   1       1506.92       1503.39        35.81 o
   7   4   1         79.05         80.29         5.90 o
   8   4   1        167.89        165.81         7.77 o
   9   4   1        355.80        376.71        13.21 o
  10   4   1         96.98        104.24        12.33 o
  11   4   1        738.20        742.90        18.62 o
 -11   5   1        199.88        185.24        15.29 o
 -10   5   1        544.24        547.59        14.01 o
  -9   5   1       1309.33       1378.02        55.44 o
  -8   5   1        469.76        489.17        15.06 o
  -7   5   1        241.08        259.64         7.48 o
  -6   5   1       1011.48       1027.42        20.78 o
  -5   5   1       2296.97       2365.04        60.42 o
  -4   5   1       1777.78       1696.98        33.01 o
  -3   5   1       1453.95       1194.71         9.29 o
  -2   5   1        985.45        961.68         8.77 o
  -1   5   1       2140.44       1810.90        15.72 o
   0   5   1      17061.61      19526.91       290.77 o
   1   5   1       6530.69       6047.36        86.13 o
   2   5   1        426.36        328.22         6.56 o
   3   5   1         77.59         38.35         5.19 o
   4   5   1        100.60         57.26         3.91 o
   5   5   1       1701.40       1712.69        34.81 o
   6   5   1       2531.26       2705.73        43.65 o
   7   5   1        107.80        104.36         6.09 o
   8   5   1        394.30        388.66        10.37 o
   9   5   1       1571.85       1760.29        59.02 o
  10   5   1          2.27          5.79        11.96 o
  11   5   1          6.55         19.11        13.71 o
 -11   6   1        636.85        642.50        17.58 o
 -10   6   1          9.84          9.96        10.02 o
  -9   6   1         80.58         99.11         9.25 o
  -8   6   1         65.53         79.26         7.47 o
  -7   6   1          3.39          6.15         5.87 o
  -6   6   1       1560.90       1605.47        43.20 o
  -5   6   1       2378.85       2432.57        52.92 o
  -4   6   1         43.49         64.52         5.38 o
  -3   6   1        151.95        134.10         5.32 o
  -2   6   1        489.54        445.64         5.99 o
  -1   6   1       4986.32       4599.22        39.30 o
   0   6   1         80.71        254.65        82.78 o
   2   6   1          2.23          2.79         3.91 o
   3   6   1       1421.61       1367.20        16.07 o
   4   6   1       2196.85       2106.10        31.24 o
   5   6   1        420.83        396.78         8.06 o
   6   6   1         47.76         33.93         5.37 o
   7   6   1       1345.26       1358.30        34.11 o
   8   6   1       1935.31       1994.84        33.72 o
   9   6   1          6.70          6.94        11.20 o
  10   6   1        249.39        261.64        13.42 o
  11   6   1         58.88         57.43        13.29 o
 -11   7   1        465.77        468.98        45.29 o
 -10   7   1         30.38         31.79         9.46 o
  -9   7   1        294.63        303.87        10.12 o
  -8   7   1         43.39         45.58         6.45 o
  -7   7   1        586.86        581.29        13.29 o
  -6   7   1       1100.78       1169.40        39.58 o
  -5   7   1        926.79        898.39        22.51 o
  -4   7   1          2.67          3.81         5.03 o
  -3   7   1       2709.96       2479.85        20.03 o
  -2   7   1         21.47         13.70         4.07 o
  -1   7   1       2205.21       1791.45         9.68 o
   0   7   1       2965.61       2591.58        20.75 o
   1   7   1       5477.58       5146.68        55.54 o
   2   7   1        368.46        308.42         4.92 o
   3   7   1       1989.92       1693.24        29.56 o
   4   7   1       1987.87       1975.19        30.51 o
   5   7   1       5589.65       5873.09       125.69 o
   6   7   1       2806.45       2967.13        72.33 o
   7   7   1        420.34        414.10        11.48 o
   8   7   1        150.63        177.75         6.79 o
   9   7   1         32.31         47.71         8.76 o
  10   7   1        798.60        882.40        24.09 o
  11   7   1        469.60        423.91        18.56 o
 -11   8   1         13.98         27.46        13.33 o
 -10   8   1         13.63         13.45        10.71 o
  -9   8   1        190.74        174.66         8.83 o
  -8   8   1         60.26         52.87         6.84 o
  -7   8   1          0.28          4.13         4.71 o
  -6   8   1       1153.09       1151.12        36.13 o
  -5   8   1         90.36        128.66         5.21 o
  -4   8   1          9.51          8.53         4.94 o
  -3   8   1       2484.72       2413.51        22.08 o
  -2   8   1        394.88        369.51         5.32 o
  -1   8   1          6.46         12.04         3.68 o
   0   8   1        975.59        842.97         6.75 o
   1   8   1      13361.90      14801.97       154.57 o
   2   8   1       8047.47       8684.23        79.67 o
   3   8   1        308.83        251.11         5.59 o
   4   8   1        478.75        504.63        11.96 o
   5   8   1        736.63        721.50        19.11 o
   6   8   1        159.71        170.36        13.87 o
   7   8   1        106.23        106.80         5.23 o
   8   8   1        114.15        135.89         6.93 o
   9   8   1        191.96        200.26         8.72 o
  10   8   1         50.43         72.81        13.63 o
  11   8   1         41.50         41.79        13.35 o
 -11   9   1        132.17        133.05        15.20 o
 -10   9   1         21.18         12.14         9.44 o
  -9   9   1       2024.12       2168.76       100.18 o
  -8   9   1          5.40          1.27         6.58 o
  -7   9   1          3.17          3.43         5.54 o
  -6   9   1         92.24         93.97         5.07 o
  -5   9   1       3980.27       4082.43        53.21 o
  -4   9   1        209.25        255.40         5.86 o
  -3   9   1       2720.48       2701.11        20.32 o
  -2   9   1         16.17         10.33         4.17 o
  -1   9   1       4497.81       4173.01        39.07 o
   0   9   1       5885.48       5971.00        51.79 o
   1   9   1       3023.41       2619.79        33.07 o
   2   9   1       2221.46       2045.98        21.06 o
   3   9   1       6084.55       6329.73        96.53 o
   4   9   1        254.37        321.66        25.70 o
   5   9   1       2227.35       2229.82        37.34 o
   6   9   1       1299.84       1265.70        27.51 o
   7   9   1        991.76       1021.17        18.59 o
   8   9   1        108.97        135.26         6.74 o
   9   9   1        118.63        122.73         6.81 o
  10   9   1        176.36        201.49        14.24 o
  11   9   1        100.55        101.01        16.39 o
 -10  10   1         13.31          6.00         7.28 o
  -9  10   1         17.82         16.04         6.69 o
  -8  10   1        188.05        188.84         6.52 o
  -7  10   1          0.13          4.38         5.58 o
  -6  10   1         13.87         14.51         4.99 o
  -5  10   1          0.31         -4.04         4.04 o
  -4  10   1        521.36        558.16         7.40 o
  -3  10   1         56.32         66.66         5.00 o
  -2  10   1        189.78        216.96         5.53 o
  -1  10   1          1.19         -1.70         3.95 o
   0  10   1          2.74          0.64         3.41 o
   1  10   1        161.29        153.10         3.74 o
   2  10   1         15.10         17.14         4.24 o
   3  10   1        700.77        704.08        11.25 o
   4  10   1        290.15        298.30         7.66 o
   5  10   1         90.81         98.88         5.90 o
   6  10   1          0.05         -3.45         4.64 o
   7  10   1        411.56        412.82        13.07 o
   8  10   1         14.91         12.26         6.07 o
   9  10   1         41.71         43.40         6.53 o
  10  10   1         57.46         62.28         9.80 o
 -10  11   1          6.36          9.37         6.89 o
  -9  11   1       1254.46       1254.35        52.65 o
  -8  11   1         86.61         67.11         5.83 o
  -7  11   1       1897.42       1985.06        37.55 o
  -6  11   1         21.88         16.99         3.82 o
  -5  11   1       1905.89       1934.31        48.44 o
  -4  11   1        701.29        700.80         8.81 o
  -3  11   1       2329.62       2178.03        22.31 o
  -2  11   1        412.36        409.64         6.11 o
  -1  11   1       2203.58       2190.33        21.88 o
   0  11   1         47.71         29.53         3.48 o
   1  11   1       3955.95       4048.18        46.01 o
   2  11   1       1279.81       1269.27        19.67 o
   3  11   1       3869.02       3863.85        73.55 o
   4  11   1       2529.24       2782.99        59.33 o
   5  11   1        586.27        615.68        14.21 o
   6  11   1         16.44         12.89         4.07 o
   7  11   1         11.51         14.14         4.26 o
   8  11   1        106.07        121.46         5.72 o
   9  11   1        217.11        212.28         8.39 o
  10  11   1         49.50         53.04         9.09 o
 -10  12   1         65.55         62.06         7.74 o
  -9  12   1         17.08         10.69         5.17 o
  -8  12   1          0.26         -1.31         5.29 o
  -7  12   1        161.84        176.81         7.49 o
  -6  12   1        321.50        310.41         7.54 o
  -5  12   1        580.05        556.65        15.21 o
  -4  12   1          2.24         -3.53         4.61 o
  -3  12   1        227.87        231.64         5.12 o
  -2  12   1          0.29         25.33        18.26 o
  -1  12   1          0.29          2.98         4.76 o
   0  12   1         30.94         38.00         4.16 o
   1  12   1        691.98        752.00         8.75 o
   2  12   1         55.10         51.94         4.58 o
   3  12   1       1240.43       1287.03        18.63 o
   4  12   1          3.60          1.21         5.47 o
   5  12   1        196.68        171.62         5.64 o
   6  12   1         89.50         91.99         4.66 o
   7  12   1         74.32         71.83         4.52 o
   8  12   1        216.24        223.25         7.59 o
   9  12   1         33.19         32.64         5.24 o
  10  12   1         65.56         64.18         8.91 o
 -10  13   1        178.31        129.63         7.90 o
  -9  13   1        411.08        410.83        17.27 o
  -8  13   1        362.73        340.06        13.13 o
  -7  13   1       1328.39       1389.57        41.38 o
  -6  13   1         42.98         39.89         4.76 o
  -5  13   1         45.85         51.69         4.75 o
  -4  13   1        654.38        637.51        10.18 o
  -3  13   1       1727.17       1965.75       139.64 o
  -2  13   1        102.31         96.45         4.66 o
  -1  13   1       1234.56       1202.22        15.11 o
   0  13   1         29.39         33.56         4.03 o
   1  13   1        862.55        834.89         6.18 o
   2  13   1        572.17        617.43        13.47 o
   3  13   1        943.24        956.63        12.19 o
   4  13   1        266.92        285.55         6.19 o
   5  13   1       1645.72       1641.86        25.02 o
   6  13   1        352.96        401.96        15.93 o
   7  13   1        269.48        296.78         9.20 o
   8  13   1        176.78        179.23         6.97 o
   9  13   1        224.40        184.80        10.86 o
  10  13   1         90.29         66.56         8.88 o
 -10  14   1         18.43         12.29         8.61 o
  -9  14   1          1.14         -6.83         6.83 o
  -8  14   1       1063.58       1023.05        33.46 o
  -7  14   1          3.52          4.21         6.60 o
  -6  14   1        166.44        170.37         9.00 o
  -5  14   1        141.26        159.78         5.45 o
  -4  14   1       2713.70       2753.07        24.94 o
  -3  14   1        161.01        143.01         4.43 o
  -2  14   1          3.96          6.38         4.41 o
  -1  14   1        435.89        456.36         5.09 o
   0  14   1         47.12         49.40         4.30 o
   1  14   1         80.13         71.10         3.99 o
   2  14   1        250.17        256.96        18.60 o
   3  14   1        784.47        808.72        10.38 o
   4  14   1        245.15        249.43         5.77 o
   5  14   1          1.07          0.71         4.13 o
   6  14   1       1209.14       1198.60        67.15 o
   7  14   1         46.07         46.21         4.80 o
   8  14   1         50.33         40.00         6.08 o
   9  14   1        185.99        180.71         9.34 o
  10  14   1        463.86        412.89        31.91 o
  -9  15   1        213.84        180.26         8.74 o
  -8  15   1         35.28         33.43         5.35 o
  -7  15   1       1073.70       1057.18        33.21 o
  -6  15   1        165.42        180.74        15.94 o
  -5  15   1       2053.45       2151.78        50.19 o
  -4  15   1       1390.43       1523.36        28.39 o
  -3  15   1        137.39        142.20         5.70 o
  -2  15   1        439.31        459.46         5.36 o
  -1  15   1        367.03        371.74         7.74 o
   0  15   1       1940.38       2028.55        20.35 o
   1  15   1       1599.76       1667.12        13.54 o
   2  15   1        279.30        278.67         4.99 o
   3  15   1         51.89         44.77         4.46 o
   4  15   1       2019.93       2059.30        42.09 o
   5  15   1       1254.51       1304.77        25.89 o
   6  15   1        234.47        244.66        10.10 o
   7  15   1        528.47        552.16        16.67 o
   8  15   1        281.34        288.47        11.67 o
   9  15   1        465.38        438.82        19.49 o
  -9  16   1         43.16         34.87         7.12 o
  -8  16   1         19.95         15.59         5.96 o
  -7  16   1          6.02         10.64         5.52 o
  -6  16   1        124.26         98.83         7.08 o
  -5  16   1         24.78         18.38         5.03 o
  -4  16   1         78.50         85.82         4.60 o
  -3  16   1        908.14        969.99        12.09 o
  -2  16   1       1213.51       1172.35        16.40 o
  -1  16   1        938.44       1019.90        12.56 o
   0  16   1         22.04         13.16         4.62 o
   1  16   1         83.31         83.68         4.28 o
   2  16   1          0.11          2.21         4.56 o
   3  16   1        781.46        799.38        15.06 o
   4  16   1         35.65         24.34         4.96 o
   5  16   1         51.64         62.37         5.06 o
   6  16   1        238.36        247.29         9.37 o
   7  16   1          0.10         -0.11         5.37 o
   8  16   1        108.83        105.81         8.90 o
   9  16   1        126.93        104.01         7.18 o
  -9  17   1         39.01         20.06         7.16 o
  -8  17   1        515.79        523.66        24.45 o
  -7  17   1        229.54        206.42         9.95 o
  -6  17   1        909.77        940.55        55.92 o
  -5  17   1        508.48        504.14         7.32 o
  -4  17   1        322.24        358.68         8.12 o
  -3  17   1        167.25        178.36         4.93 o
  -2  17   1       2405.09       2503.56        16.65 o
  -1  17   1       1080.69       1083.80         9.69 o
   0  17   1        170.68        168.20         4.82 o
   1  17   1        903.06        953.92         8.60 o
   2  17   1        655.75        680.09        11.17 o
   3  17   1         17.09         14.97         4.21 o
   4  17   1        261.48        291.72         9.67 o
   5  17   1       1142.19       1228.01        24.34 o
   6  17   1        555.51        575.37        18.93 o
   7  17   1        335.46        319.39        16.37 o
   8  17   1        201.22        195.20         8.58 o
   9  17   1         15.62          7.42         6.24 o
  -8  18   1         17.24         14.24         5.77 o
  -7  18   1        162.22        129.33         7.10 o
  -6  18   1         28.95         24.88         6.45 o
  -5  18   1        200.71        242.55        10.25 o
  -4  18   1        100.43        107.03         5.53 o
  -3  18   1         10.28          9.54         4.10 o
  -2  18   1          5.44         -0.83         4.16 o
  -1  18   1        550.80        590.25         9.93 o
   0  18   1        582.17        640.29         9.44 o
   1  18   1        460.12        421.29         8.39 o
   2  18   1        146.11        143.53         5.04 o
   3  18   1         22.54         30.95         4.43 o
   4  18   1         39.49         44.44         5.90 o
   5  18   1        514.02        508.86         7.52 o
   6  18   1        106.24         98.39         7.07 o
   7  18   1        205.29        186.68        14.80 o
   8  18   1          1.83          3.33         6.12 o
  -8  19   1        403.49        343.18        16.67 o
  -7  19   1         62.96         56.97         9.27 o
  -6  19   1        195.28        199.07         9.54 o
  -5  19   1         35.41         38.06         4.72 o
  -4  19   1        498.81        602.71        12.41 o
  -3  19   1        891.68       1385.48       271.98 o
  -2  19   1        617.05        656.86         5.50 o
  -1  19   1          1.92          7.06         4.08 o
   0  19   1        744.34        792.82         7.70 o
   1  19   1          4.80          8.36         3.71 o
   2  19   1       1272.43       1328.34        27.24 o
   3  19   1         60.22         62.98         5.21 o
   4  19   1          4.13         12.58         7.39 o
   5  19   1         16.51          6.35         5.16 o
   6  19   1         99.45         85.11         6.06 o
   7  19   1        326.10        286.85        12.79 o
   8  19   1        136.66         97.91         8.91 o
  -7  20   1         54.20         37.13         9.72 o
  -6  20   1          6.18         10.07         7.09 o
  -5  20   1         63.28         67.56         6.80 o
  -4  20   1        192.33        176.91         6.75 o
  -3  20   1        131.38        156.07         5.73 o
  -2  20   1         73.42         71.98         5.93 o
  -1  20   1       1527.97       1683.23        16.22 o
   0  20   1        296.04        302.49         5.84 o
   1  20   1        531.91        584.15         6.80 o
   2  20   1         73.03        108.73         4.73 o
   3  20   1         67.88         74.53         5.15 o
   4  20   1          1.52          0.99         4.40 o
   5  20   1          1.44          2.06         4.52 o
   6  20   1        140.93        138.07         7.37 o
   7  20   1          0.86         -6.31         6.31 o
  -7  21   1          1.38         -0.38         6.91 o
  -6  21   1        178.81        184.85        11.71 o
  -5  21   1        205.34        203.49         6.62 o
  -4  21   1       1946.68       2081.93        56.48 o
  -3  21   1         69.14         69.75         4.98 o
  -2  21   1        294.06        308.71         5.94 o
  -1  21   1       1005.44       1089.13        17.84 o
   0  21   1       1383.39       1509.11        22.49 o
   1  21   1         46.92         47.63         7.05 o
   2  21   1         37.12         43.09         4.80 o
   3  21   1        222.32        244.38         7.36 o
   4  21   1        497.39        516.55        14.05 o
   5  21   1        178.59        176.39         6.11 o
   6  21   1         30.94         30.80         6.48 o
   7  21   1        118.80         85.28         7.01 o
  -6  22   1         54.24         45.39         7.73 o
  -5  22   1          0.02          2.66         5.17 o
  -4  22   1          5.42          9.66         4.86 o
  -3  22   1         27.60         22.27         6.22 o
  -2  22   1         67.30         72.71         5.23 o
  -1  22   1        140.16        156.81         6.48 o
   0  22   1         28.35         44.48         6.16 o
   1  22   1         75.15         74.25         5.46 o
   2  22   1          2.26         15.10         5.74 o
   3  22   1          0.02          1.14         4.93 o
   4  22   1        246.89        266.60         8.63 o
   5  22   1        338.88        319.97         9.65 o
   6  22   1        143.30        148.25         9.77 o
  -6  23   1         84.11         57.71         7.12 o
  -5  23   1          1.49          5.52         5.92 o
  -4  23   1        169.18        149.20         8.89 o
  -3  23   1        742.88        741.61        10.54 o
  -2  23   1        748.86        776.91         7.06 o
  -1  23   1        265.28        270.36         6.97 o
   0  23   1        587.78        565.06         6.54 o
   1  23   1         57.50         76.39         5.76 o
   2  23   1        603.92        613.54         6.87 o
   3  23   1         79.58         75.47         5.55 o
   4  23   1         11.71          4.59         6.46 o
   5  23   1        277.90        264.55        11.27 o
   6  23   1        492.60        441.15        20.41 o
  -5  24   1          6.81          8.87         6.98 o
  -4  24   1        118.72        133.34         6.84 o
  -3  24   1         35.01         37.91         7.00 o
  -2  24   1         79.69        103.90         7.12 o
  -1  24   1         44.62         57.53         6.63 o
   0  24   1        133.32        149.95         6.02 o
   1  24   1         82.35         46.20         4.89 o
   2  24   1          2.55          0.34         6.37 o
   3  24   1         30.09         14.17         6.11 o
   4  24   1        253.41        242.11         7.27 o
   5  24   1         44.95         44.33         7.60 o
  -4  25   1         68.39         50.06         7.27 o
  -3  25   1        120.96        133.79         8.39 o
  -2  25   1        146.01        108.51         6.08 o
  -1  25   1         60.09         61.12         6.55 o
   0  25   1        107.73        113.56         6.65 o
   1  25   1        229.54        240.29         9.05 o
   2  25   1        553.92        498.03         8.12 o
   3  25   1        163.48        190.81         8.01 o
   4  25   1         92.15         93.79         7.43 o
  -3  26   1         51.93         39.50         6.46 o
  -2  26   1         72.22         70.57         9.93 o
  -1  26   1          0.87         10.46         5.98 o
   0  26   1          0.76          5.31         6.40 o
   1  26   1        110.75        111.72         7.30 o
   2  26   1          2.10          1.73         6.42 o
   3  26   1         19.91         16.56         6.92 o
  -1  27   1        429.40        413.42        11.21 o
   0  27   1         49.95         31.28         7.39 o
   1  27   1        147.55        142.35         7.57 o
 -11   0   2          2.43         -1.78        21.53 o
 -10   0   2        159.49        156.26        14.75 o
  -9   0   2          1.94          7.17        10.15 o
  -8   0   2         93.84        101.72         9.19 o
  -7   0   2        258.76        244.04         9.67 o
  -6   0   2        999.93       1047.12        34.55 o
  -5   0   2       2439.73       2465.78       116.97 o
  -4   0   2          6.10          9.09         7.36 o
  -3   0   2       9001.09       8988.10        61.03 o
  -2   0   2       6949.72       6713.66        46.99 o
  -1   0   2       2101.17       1686.58        24.99 o
   0   0   2      10317.86      10880.47        64.89 o
   1   0   2       4658.79       4096.23        37.75 o
   2   0   2      10012.68      10388.06        56.78 o
   3   0   2        261.55        183.93        11.01 o
   4   0   2       4180.78       4042.48       135.26 o
   5   0   2       2460.15       2365.41        87.29 o
   6   0   2         50.83         65.99         9.76 o
   7   0   2        201.46        193.18        12.34 o
   8   0   2         12.42         11.93         7.27 o
   9   0   2       1983.77       2173.71        26.48 o
  10   0   2         53.83         51.06        15.15 o
 -11   1   2         87.21         83.87        17.75 o
 -10   1   2         12.32         13.50         9.70 o
  -9   1   2         28.31         33.71         7.05 o
  -8   1   2        769.43        791.67        18.14 o
  -7   1   2         15.32          9.05         5.69 o
  -6   1   2          0.72          0.16         5.48 o
  -5   1   2       1032.66        984.64        25.17 o
  -4   1   2       1722.19       1619.87        22.41 o
  -3   1   2        464.23        380.09         8.60 o
  -2   1   2        447.07        367.33         9.60 o
  -1   1   2       8814.79       8647.43       125.89 o
   0   1   2       4464.24       3877.11        38.22 o
   1   1   2       2401.36       1990.63        18.99 o
   2   1   2          2.05          6.41         7.01 o
   3   1   2         91.45         76.96         6.37 o
   4   1   2        296.21        264.49         6.34 o
   5   1   2        290.83        332.47         7.53 o
   6   1   2       2525.92       2877.93        60.72 o
   7   1   2        176.50        170.92         7.27 o
   8   1   2          0.88          2.53         6.22 o
   9   1   2          0.89          4.46        10.45 o
  10   1   2          5.08          7.48        12.44 o
  11   1   2        153.75        153.73        21.39 o
 -11   2   2         13.70          7.50        15.84 o
 -10   2   2         27.19         20.15         8.62 o
  -9   2   2         29.37         24.79         8.42 o
  -8   2   2        523.84        526.41        13.07 o
  -7   2   2         88.65         88.72         6.02 o
  -6   2   2       2193.28       2301.95        45.87 o
  -5   2   2       1201.89       1196.35        31.18 o
  -4   2   2       1166.53       1139.30        20.96 o
  -3   2   2         43.17         34.47         5.32 o
  -2   2   2       5643.45       5085.10        68.22 o
  -1   2   2        658.74        516.25        11.62 o
   0   2   2        865.50        664.40        11.38 o
   1   2   2      14453.15      17502.75       286.71 o
   2   2   2        324.69        259.94        10.94 o
   3   2   2        738.87        551.62        10.19 o
   4   2   2       1030.59       1172.86        28.01 o
   5   2   2       3950.31       4116.97       105.73 o
   6   2   2        647.82        678.56        21.45 o
   7   2   2       1740.69       1834.89        47.48 o
   8   2   2         55.49         54.91         7.19 o
   9   2   2       1211.54       1455.64        67.79 o
  10   2   2        158.40        175.02        13.81 o
  11   2   2        330.70        343.62        19.79 o
 -11   3   2          9.64         -6.23        15.74 o
 -10   3   2         90.70         94.23         8.77 o
  -9   3   2        567.60        579.49        26.41 o
  -8   3   2          2.82          1.46         6.00 o
  -7   3   2        162.91        173.45         6.69 o
  -6   3   2        754.07        672.89        16.99 o
  -5   3   2        298.20        264.34         7.46 o
  -4   3   2         10.33         13.98         5.14 o
  -3   3   2         21.95         17.40         5.70 o
  -2   3   2      11037.58      11063.31       180.51 o
  -1   3   2      19465.10      22085.71       501.14 o
   0   3   2       6685.59       6180.78        29.17 o
   1   3   2        564.17        464.26        10.96 o
   2   3   2      12240.64      12726.62       269.40 o
   3   3   2        916.09        968.39        19.72 o
   4   3   2       1556.10       1478.96        35.48 o
   5   3   2        452.75        408.92        11.95 o
   6   3   2        524.25        514.95         9.73 o
   7   3   2         46.64         42.14         6.60 o
   8   3   2         84.43         82.31         6.34 o
   9   3   2         34.69         43.85         8.79 o
  10   3   2        167.80        173.85        13.78 o
  11   3   2        191.64        178.09        15.46 o
 -11   4   2          4.70         12.82        13.84 o
 -10   4   2        124.33        107.79        10.12 o
  -9   4   2       1206.75       1272.37        37.34 o
  -8   4   2       1543.53       1563.06        58.53 o
  -7   4   2        273.29        309.14         7.50 o
  -6   4   2          3.34          5.33         6.28 o
  -5   4   2        912.39        829.91        18.72 o
  -4   4   2        469.67        414.88         7.45 o
  -3   4   2      14419.08      16737.91       378.39 o
  -2   4   2       1024.45        815.78        21.78 o
  -1   4   2        937.36        805.65        11.00 o
   0   4   2          2.60          0.32         5.89 o
   1   4   2       1343.98       1145.12        15.70 o
   2   4   2         60.33         37.94         6.16 o
   3   4   2       2702.05       2443.58        53.44 o
   4   4   2       1709.99       1677.07        27.51 o
   5   4   2        111.41         99.18         5.79 o
   6   4   2       1230.84       1281.14        21.19 o
   7   4   2       1491.46       1565.70        31.27 o
   8   4   2         40.50         43.08         5.96 o
   9   4   2        123.49        133.30        10.36 o
  10   4   2        133.35        145.12        11.64 o
  11   4   2        254.16        246.38        15.88 o
 -11   5   2        192.36        203.77        17.70 o
 -10   5   2        133.02        132.76         9.69 o
  -9   5   2        637.80        706.71        17.99 o
  -8   5   2       1358.32       1404.61        43.83 o
  -7   5   2        296.11        284.85        10.19 o
  -6   5   2       1806.70       1801.75        40.35 o
  -5   5   2       1620.70       1737.16        31.10 o
  -4   5   2        120.81        191.57         5.50 o
  -3   5   2       1040.53        962.03         9.49 o
  -2   5   2       3426.49       3118.59        47.34 o
  -1   5   2       1042.27        873.27        14.60 o
   0   5   2       1730.27       1429.25        12.77 o
   1   5   2       5404.51       5028.71        53.51 o
   2   5   2         49.09         27.41         5.69 o
   3   5   2        484.95        523.58         9.14 o
   4   5   2       1217.57       1128.08        28.10 o
   5   5   2        932.77        861.42        23.20 o
   6   5   2        509.56        526.34        16.94 o
   7   5   2        106.11        107.31         6.53 o
   8   5   2        323.76        338.71         7.20 o
   9   5   2        598.94        647.59        16.25 o
  10   5   2         16.40          5.69        11.10 o
  11   5   2        102.02        111.31        14.95 o
 -11   6   2         47.78         48.40        12.24 o
 -10   6   2        284.08        258.99        10.19 o
  -9   6   2       1241.22       1317.17        44.25 o
  -8   6   2        526.70        525.19         8.75 o
  -7   6   2         23.33         19.41         6.18 o
  -6   6   2         73.16         85.05         6.47 o
  -5   6   2       1841.01       1912.17        29.52 o
  -4   6   2       4238.28       4409.46        49.48 o
  -3   6   2        274.79        328.98         6.35 o
  -2   6   2        477.52        544.78         7.67 o
  -1   6   2         31.49         26.38         5.20 o
   0   6   2       2881.81       2519.55        24.11 o
   1   6   2       1131.92        910.85        29.28 o
   2   6   2        196.41        124.06         4.93 o
   3   6   2        158.79        139.23         6.08 o
   4   6   2       1915.37       2011.73        48.68 o
   5   6   2        431.99        453.42        10.32 o
   6   6   2        502.67        421.20        13.14 o
   7   6   2        926.27        974.90        28.94 o
   8   6   2          3.60          3.14         5.71 o
   9   6   2         82.51         93.02         7.22 o
  10   6   2        624.20        701.88        39.32 o
  11   6   2         37.56         43.69        13.23 o
 -11   7   2        271.22        225.37        19.25 o
 -10   7   2         41.06         45.09        10.81 o
  -9   7   2        201.36        208.28         9.69 o
  -8   7   2       1415.40       1477.73        31.32 o
  -7   7   2        321.96        337.61        11.56 o
  -6   7   2        130.83        117.17         5.54 o
  -5   7   2         23.30         42.19         6.36 o
  -4   7   2       5428.67       6030.89        60.63 o
  -3   7   2        609.25        530.64         7.71 o
  -2   7   2         88.69         59.75         5.04 o
  -1   7   2       2076.95       1872.74        24.89 o
   0   7   2        639.23        550.11        10.45 o
   1   7   2       2722.16       2523.94        36.81 o
   2   7   2        129.15        109.44         4.51 o
   3   7   2       1907.27       1852.51        54.37 o
   4   7   2       2188.48       2336.52        39.55 o
   5   7   2          5.86          4.04         5.73 o
   6   7   2        980.32        988.52        35.77 o
   7   7   2        538.94        511.04        16.73 o
   8   7   2          3.26          6.81         6.32 o
   9   7   2         72.87         87.75         6.99 o
  10   7   2         48.91         61.92        15.03 o
  11   7   2         43.03         58.73        14.36 o
 -11   8   2        186.46        189.13        12.17 o
 -10   8   2        210.85        228.93        11.65 o
  -9   8   2        154.51        190.97         9.64 o
  -8   8   2        501.24        570.49        24.84 o
  -7   8   2       1565.39       1605.96        55.79 o
  -6   8   2         34.87         41.71         5.22 o
  -5   8   2        977.95       1034.76        11.15 o
  -4   8   2       2226.80       2291.06        21.08 o
  -3   8   2        666.52        643.35         9.64 o
  -2   8   2       2029.41       1822.44        12.12 o
  -1   8   2        515.72        407.93         5.64 o
   0   8   2       1885.24       1651.34        14.78 o
   1   8   2      17498.24      20700.30       179.66 o
   2   8   2       1711.74       1541.66        31.18 o
   3   8   2       1194.25       1331.34        36.90 o
   4   8   2       1306.74       1353.32        23.23 o
   5   8   2       1960.72       2041.93        70.89 o
   6   8   2       3589.89       3790.35        97.46 o
   7   8   2         32.33         31.42         5.70 o
   8   8   2        559.93        607.97        22.25 o
   9   8   2         25.55         27.32         6.47 o
  10   8   2        718.24        785.07        25.13 o
  11   8   2        234.51        209.53        14.33 o
 -11   9   2         57.53         60.59        14.89 o
 -10   9   2        428.46        438.50        28.82 o
  -9   9   2          0.86          4.67         7.30 o
  -8   9   2        120.69         98.25         6.11 o
  -7   9   2        217.98        235.35         8.51 o
  -6   9   2       1617.20       1660.98        45.95 o
  -5   9   2        131.04        150.60         6.78 o
  -4   9   2        185.18        196.75         6.61 o
  -3   9   2       1167.65       1143.78         8.17 o
  -2   9   2        659.92        642.59         8.78 o
  -1   9   2        593.35        521.57         6.39 o
   0   9   2       1176.45       1008.16        16.88 o
   1   9   2        451.03        449.26         5.74 o
   2   9   2          0.56          3.21         3.95 o
   3   9   2        150.86        177.76         6.67 o
   4   9   2         17.38         20.11         5.98 o
   5   9   2          9.13          7.19         6.74 o
   6   9   2         85.27         89.84         5.20 o
   7   9   2         12.02         20.64         5.46 o
   8   9   2        267.45        275.16         7.19 o
   9   9   2          5.78         -0.12         6.25 o
  10   9   2         99.99         99.28         9.13 o
 -10  10   2        294.87        295.42        15.37 o
  -9  10   2        450.26        494.90        18.86 o
  -8  10   2        204.21        228.03         7.42 o
  -7  10   2        433.37        491.51        13.03 o
  -6  10   2        379.77        436.72        12.34 o
  -5  10   2       1221.62       1274.42        12.85 o
  -4  10   2       2602.31       2665.42        27.33 o
  -3  10   2       1705.60       1829.43        18.57 o
  -2  10   2       1629.22       1586.37        13.20 o
  -1  10   2        157.99        153.64         5.07 o
   0  10   2       2716.28       2512.24        31.50 o
   1  10   2        565.96        502.68         6.14 o
   2  10   2       4071.80       4277.95        52.41 o
   3  10   2         69.56         68.16         5.26 o
   4  10   2       1137.35       1048.86        22.42 o
   5  10   2        230.48        237.47         6.60 o
   6  10   2        240.14        239.80         5.27 o
   7  10   2        180.64        160.26         5.32 o
   8  10   2         49.51         47.27         5.83 o
   9  10   2        117.43        105.30         6.18 o
  10  10   2        366.53        330.88        10.00 o
 -10  11   2        318.13        290.86        11.95 o
  -9  11   2         84.36         84.10         9.49 o
  -8  11   2       1016.55       1036.55        29.92 o
  -7  11   2        102.62         97.74         5.66 o
  -6  11   2        790.77        842.75        16.83 o
  -5  11   2        152.67        165.06         6.49 o
  -4  11   2        119.11        175.12        14.33 o
  -3  11   2         23.70         15.27         5.48 o
  -2  11   2        675.00        668.83         7.14 o
  -1  11   2       2570.86       2679.10        23.67 o
   0  11   2        972.40        990.05        14.01 o
   1  11   2        779.17        887.43        15.63 o
   2  11   2        112.24         97.08         4.91 o
   3  11   2         17.01         13.35         5.35 o
   4  11   2        281.21        254.60        20.36 o
   5  11   2        472.06        455.31        10.54 o
   6  11   2        193.10        188.00         9.80 o
   7  11   2         54.89         61.67         5.72 o
   8  11   2          3.99         -3.39         5.63 o
   9  11   2        212.10        189.15         9.20 o
  10  11   2          6.95          3.74         7.95 o
 -10  12   2        296.42        277.49        13.66 o
  -9  12   2        747.84        730.04        49.23 o
  -8  12   2        270.27        277.53        12.04 o
  -7  12   2        397.09        418.98        13.27 o
  -6  12   2       1411.02       1475.71        31.74 o
  -5  12   2       1284.81       1319.74        18.05 o
  -4  12   2       1009.61       1057.85        13.34 o
  -3  12   2        231.26        221.19         5.05 o
  -2  12   2        942.71        863.97        11.67 o
  -1  12   2       5176.71       5470.99        38.67 o
   0  12   2       4501.21       4728.88        38.09 o
   1  12   2       1526.64       1601.86        18.59 o
   2  12   2       2340.73       2415.05        38.61 o
   3  12   2       1068.93       1172.42        22.89 o
   4  12   2       1120.17       1131.61        25.24 o
   5  12   2         12.86         15.84         4.92 o
   6  12   2        650.30        650.15        14.21 o
   7  12   2         95.37         92.95         5.89 o
   8  12   2        718.35        769.61        33.29 o
   9  12   2         28.98         18.93         5.95 o
  10  12   2        412.59        397.58        18.35 o
 -10  13   2         68.75         49.04         8.85 o
  -9  13   2         58.15         45.82         6.14 o
  -8  13   2        159.48        168.35         7.93 o
  -7  13   2         50.22         55.21         5.13 o
  -6  13   2        708.62        713.97        30.42 o
  -5  13   2          7.91          2.90         5.65 o
  -4  13   2         51.76         55.22         4.86 o
  -3  13   2         12.89         10.36         4.45 o
  -2  13   2       1749.87       1781.73        21.78 o
  -1  13   2        103.89         71.51         5.27 o
   0  13   2         39.22          9.21         9.47 o
   1  13   2        715.22        668.24        11.41 o
   2  13   2        514.11        527.53         7.98 o
   3  13   2        151.87        146.96         9.66 o
   4  13   2        122.32        141.45         5.52 o
   5  13   2        194.30        208.43         6.49 o
   6  13   2        401.36        395.35        15.15 o
   7  13   2         70.89         80.24         4.92 o
   8  13   2        142.31        138.52         5.43 o
   9  13   2        255.38        218.84        16.61 o
  10  13   2          2.14          2.58         7.69 o
  -9  14   2        510.00        464.72        19.46 o
  -8  14   2        730.60        688.15        26.93 o
  -7  14   2        272.12        293.71         5.51 o
  -6  14   2        408.95        453.73        25.53 o
  -5  14   2          2.72          1.89         5.19 o
  -4  14   2         31.02         34.67         5.54 o
  -3  14   2       1967.34       2111.30        29.56 o
  -2  14   2       2927.00       3005.32        12.08 o
  -1  14   2        214.88        223.04         5.86 o
   0  14   2       1581.20       1611.78        23.66 o
   1  14   2        128.82        111.34         5.40 o
   2  14   2       2058.31       2158.55        31.14 o
   3  14   2       3052.63       3224.37        54.33 o
   4  14   2       1965.52       2026.41        52.59 o
   5  14   2       1140.29       1187.21        32.09 o
   6  14   2       1099.86       1150.46        63.83 o
   7  14   2        289.10        295.32         8.09 o
   8  14   2        574.82        547.97        29.12 o
   9  14   2        157.21        148.72         7.82 o
  -9  15   2         23.61         18.36         6.88 o
  -8  15   2        111.86        118.67         5.35 o
  -7  15   2        125.60        119.66         5.02 o
  -6  15   2        375.53        407.86        28.15 o
  -5  15   2         12.00         15.19         4.35 o
  -4  15   2       2097.34       2168.13        20.69 o
  -3  15   2        153.84        167.85         5.12 o
  -2  15   2        176.85        181.97         4.55 o
  -1  15   2        829.27        773.66        10.47 o
   0  15   2         27.23         31.60         4.44 o
   1  15   2        109.00        110.22         5.53 o
   2  15   2        969.90       1033.68        10.01 o
   3  15   2         86.06         66.87         5.13 o
   4  15   2        288.36        280.04         7.45 o
   5  15   2          1.29         -5.67         5.67 o
   6  15   2        456.83        440.99        17.86 o
   7  15   2         81.87         82.69         5.59 o
   8  15   2          0.65          2.24         4.66 o
   9  15   2          3.73          1.89         6.79 o
  -9  16   2         28.13         13.76         6.46 o
  -8  16   2         84.23         73.69         5.62 o
  -7  16   2        185.93        174.92         7.97 o
  -6  16   2        458.41        503.01        35.10 o
  -5  16   2         55.10         62.68         5.36 o
  -4  16   2        257.17        266.34         5.50 o
  -3  16   2         10.16         14.04         4.84 o
  -2  16   2        481.46        450.64         5.46 o
  -1  16   2       1078.42       1151.06        11.82 o
   0  16   2       1223.52       1248.40        11.99 o
   1  16   2        369.52        385.48         6.66 o
   2  16   2       1099.82       1140.01        22.67 o
   3  16   2        406.42        455.33        10.20 o
   4  16   2        955.55        901.01        18.55 o
   5  16   2       1805.54       1958.63        50.63 o
   6  16   2        303.04        323.15        12.21 o
   7  16   2        178.73        181.33         6.82 o
   8  16   2        488.53        432.12        25.52 o
   9  16   2        299.68        259.92        22.98 o
  -9  17   2        109.34         97.96         9.97 o
  -8  17   2        139.33        124.51         7.15 o
  -7  17   2         36.93         33.78         4.64 o
  -6  17   2         67.08         63.23         5.93 o
  -5  17   2       1028.90       1111.15        14.61 o
  -4  17   2          0.70         -5.07         5.07 o
  -3  17   2        750.25        760.78         9.93 o
  -2  17   2        146.78        148.13         5.50 o
  -1  17   2         92.66         94.16         5.06 o
   0  17   2        950.66        926.20        15.26 o
   1  17   2        524.69        515.09         6.77 o
   2  17   2         78.59         73.19         4.96 o
   3  17   2        460.65        466.37         6.27 o
   4  17   2         93.13         96.61         5.65 o
   5  17   2          9.99          9.86         6.59 o
   6  17   2         34.30         31.60         6.50 o
   7  17   2         65.29         50.81         4.85 o
   8  17   2         20.37         11.60         6.76 o
   9  17   2        150.30        137.59        16.80 o
  -8  18   2        264.67        251.98        16.42 o
  -7  18   2        117.48        107.53        12.34 o
  -6  18   2         39.67         45.67         6.20 o
  -5  18   2         49.50         48.25         6.51 o
  -4  18   2       1662.07       1843.35        23.43 o
  -3  18   2        648.22        623.62        10.32 o
  -2  18   2        369.14        353.99         6.01 o
  -1  18   2        857.63        893.82        11.12 o
   0  18   2       1304.81       1367.38        13.45 o
   1  18   2        694.37        757.42        10.03 o
   2  18   2        206.60        197.78         5.19 o
   3  18   2        693.84        652.03        11.82 o
   4  18   2        247.31        239.50         7.28 o
   5  18   2       1956.58       2162.62        46.49 o
   6  18   2        662.08        637.37        18.22 o
   7  18   2        259.52        259.16        16.50 o
   8  18   2        205.55        175.01         9.06 o
  -8  19   2         17.84         13.34         6.76 o
  -7  19   2          2.34         -1.91         6.94 o
  -6  19   2         92.25         84.00         7.79 o
  -5  19   2        212.91        220.73         5.90 o
  -4  19   2         27.51         22.92         5.84 o
  -3  19   2          2.53        -14.52        14.52 o
  -2  19   2         31.33         28.16         4.26 o
  -1  19   2        103.96         89.82         4.97 o
   0  19   2        291.21        309.66         5.70 o
   1  19   2          4.44          4.00         4.68 o
   2  19   2         63.12         54.98         4.46 o
   3  19   2         31.44         34.80         6.29 o
   4  19   2        485.15        477.03        10.02 o
   5  19   2         17.88         16.89         5.45 o
   6  19   2          0.53          0.30         6.31 o
   7  19   2         13.88         15.49         5.96 o
   8  19   2          0.51          6.34         6.27 o
  -7  20   2        242.04        190.73        17.15 o
  -6  20   2        165.91        147.52         8.19 o
  -5  20   2        994.57       1063.80        23.39 o
  -4  20   2       1066.31       1161.45        21.65 o
  -3  20   2        822.20        887.61        14.15 o
  -2  20   2        501.24        531.04         7.93 o
  -1  20   2        220.92        240.03         6.24 o
   0  20   2         17.33         11.59         6.26 o
   1  20   2       1240.36       1291.37        15.83 o
   2  20   2       2250.42       2344.55        26.87 o
   3  20   2        150.21        176.65         5.42 o
   4  20   2         83.57         78.35         8.21 o
   5  20   2        162.08        164.28         5.52 o
   6  20   2        167.61        151.09         7.58 o
   7  20   2        217.95        174.74         7.43 o
  -7  21   2        104.75         90.58        11.67 o
  -6  21   2         32.27         30.10         7.00 o
  -5  21   2          2.62         10.17         6.44 o
  -4  21   2        123.48        114.66         6.07 o
  -3  21   2         45.07         35.01         6.25 o
  -2  21   2         12.40         17.29         4.80 o
  -1  21   2         13.55          9.59         5.33 o
   0  21   2          3.04         15.01         4.77 o
   1  21   2         10.91         21.36         5.69 o
   2  21   2        334.36        335.43         8.92 o
   3  21   2          0.03          5.50         6.08 o
   4  21   2        213.12        237.75         6.39 o
   5  21   2          1.13          6.44         6.69 o
   6  21   2        168.81        121.98         8.14 o
   7  21   2        251.50        181.85        33.14 o
  -6  22   2        181.17        147.51         9.95 o
  -5  22   2         69.86         51.26         9.37 o
  -4  22   2        704.42        705.22        13.52 o
  -3  22   2        229.77        237.84         5.93 o
  -2  22   2        238.13        233.06         6.60 o
  -1  22   2        510.73        514.77         7.15 o
   0  22   2        118.80        126.31         5.88 o
   1  22   2        318.47        351.13         9.96 o
   2  22   2          8.26          8.05         5.25 o
   3  22   2         34.32         34.15         6.19 o
   4  22   2          5.27          7.81         5.34 o
   5  22   2        143.74        116.51         6.75 o
   6  22   2         23.72         14.09         6.51 o
  -6  23   2          3.82          9.93         8.04 o
  -5  23   2          4.19          3.88         5.97 o
  -4  23   2        100.61        120.38         6.78 o
  -3  23   2        466.22        496.61         7.10 o
  -2  23   2          5.00          1.12         4.98 o
  -1  23   2         98.43        680.71       238.93 o
   0  23   2        507.52        523.69        11.22 o
   1  23   2         18.08          7.66         5.26 o
   2  23   2          0.80          1.20         5.61 o
   3  23   2         84.24         98.87         6.94 o
   4  23   2        170.75        213.59        10.93 o
   5  23   2         10.29          0.83         6.76 o
   6  23   2         13.72         17.28         8.71 o
  -5  24   2        522.98        425.73        20.41 o
  -4  24   2        111.65         89.00         7.18 o
  -3  24   2         47.97         44.08         7.62 o
  -2  24   2        160.26        178.28         8.60 o
  -1  24   2        418.15        425.51         8.62 o
   0  24   2        117.94        119.41         6.35 o
   1  24   2         22.39         25.57         7.33 o
   2  24   2          9.45         15.02         6.82 o
   3  24   2        154.42        162.39         7.21 o
   4  24   2        251.10        264.52         6.81 o
   5  24   2        190.23        157.53         7.11 o
  -4  25   2          5.80         18.39         6.95 o
  -3  25   2        160.94        170.66         8.72 o
  -2  25   2         16.14          9.33         6.06 o
  -1  25   2         22.49         11.73         6.44 o
   0  25   2         40.94         51.94         7.36 o
   1  25   2          2.07         -5.68         5.68 o
   2  25   2         62.04         70.14         7.00 o
   3  25   2        139.96        155.38         7.00 o
   4  25   2         60.85         51.71         7.27 o
  -3  26   2         15.01          9.42         8.63 o
  -2  26   2         37.74         28.62         6.90 o
  -1  26   2        163.37        148.89         7.64 o
   0  26   2          3.66          4.97         5.72 o
   1  26   2          2.57          5.60         6.36 o
   2  26   2         10.53         17.45         6.78 o
   3  26   2         21.87          8.38         7.63 o
   0  27   2         48.28         40.67         8.18 o
 -11   1   3        170.45        193.62        14.44 o
 -10   1   3         64.37         59.43         6.86 o
  -9   1   3        400.62        419.70         9.95 o
  -8   1   3        773.68        753.70        17.27 o
  -7   1   3       3098.27       3334.89        70.13 o
  -6   1   3         10.85         14.97         5.44 o
  -5   1   3       5720.81       6149.04       197.94 o
  -4   1   3        669.00        658.97         9.02 o
  -3   1   3      10847.64      11444.05        97.71 o
  -2   1   3        519.18        423.38         9.44 o
  -1   1   3       1022.53        769.37        11.84 o
   0   1   3        207.21        169.80         9.54 o
   1   1   3       8611.80       8624.98        57.58 o
   2   1   3       2005.56       1874.58        14.96 o
   3   1   3       1110.12        878.37        10.90 o
   4   1   3        202.41        190.84         6.93 o
   5   1   3       3118.47       3170.93        83.33 o
   6   1   3        288.57        318.22         8.37 o
   7   1   3       2165.03       2235.85        44.72 o
   8   1   3        261.74        260.69         8.39 o
   9   1   3        465.89        505.13        11.05 o
  10   1   3         12.98         13.41        10.19 o
  11   1   3        919.69        950.28        25.56 o
 -11   2   3        170.05        162.71        12.07 o
 -10   2   3        111.63        103.96         9.08 o
  -9   2   3         33.25         39.66         7.17 o
  -8   2   3         13.46         15.76         5.72 o
  -7   2   3       1009.85       1020.75        26.83 o
  -6   2   3        115.02        120.36         5.81 o
  -5   2   3        803.38        789.59        18.97 o
  -4   2   3        114.00        107.94         6.55 o
  -3   2   3         73.24         71.08         6.87 o
  -2   2   3       3918.51       3596.90        49.52 o
  -1   2   3         41.48         12.66         6.50 o
   0   2   3      10395.95      10504.90       177.02 o
   1   2   3       2078.69       1788.96        24.06 o
   2   2   3       1238.63       1149.98        12.24 o
   3   2   3       1228.08       1113.39        21.87 o
   4   2   3        501.17        482.02        12.44 o
   5   2   3        442.14        427.35         9.62 o
   6   2   3          0.80         -5.75         5.75 o
   7   2   3          2.32         -0.93         6.25 o
   8   2   3        112.02        107.11         6.61 o
   9   2   3        148.15        152.98         8.37 o
  10   2   3         10.72         13.84        12.49 o
  11   2   3         70.69         64.35        16.59 o
 -11   3   3        301.34        311.57        12.74 o
 -10   3   3        203.94        186.22        10.50 o
  -9   3   3       1798.37       1899.47        51.80 o
  -8   3   3        746.65        773.91        20.32 o
  -7   3   3       1980.09       2131.22        48.93 o
  -6   3   3        334.44        368.49        21.77 o
  -5   3   3       3442.07       3754.90        89.62 o
  -4   3   3       5774.68       6225.02       123.64 o
  -3   3   3       3500.83       3362.31        58.41 o
  -2   3   3         54.34         33.48         6.18 o
  -1   3   3       4368.28       3940.89        33.37 o
   0   3   3        478.43        417.46         9.09 o
   2   3   3       3549.03       3211.42        75.50 o
   3   3   3       2015.37       1835.14        14.04 o
   4   3   3        187.62        199.35         6.48 o
   5   3   3       2927.81       3024.63        65.75 o
   6   3   3        334.41        343.94         9.93 o
   7   3   3       3872.11       4093.50       111.33 o
   8   3   3         71.09         54.15         8.70 o
   9   3   3        558.68        576.23        14.91 o
  10   3   3        263.39        264.26        18.27 o
  11   3   3        191.08        193.53        15.64 o
 -11   4   3        203.23        187.53        12.89 o
 -10   4   3        164.59        158.26        14.63 o
  -9   4   3          8.80         12.69         8.08 o
  -8   4   3        448.22        452.05        10.45 o
  -7   4   3         31.49         18.54         6.01 o
  -6   4   3         15.63         20.20         5.59 o
  -5   4   3          1.93          0.62         6.43 o
  -4   4   3       3773.68       4022.56        64.35 o
  -3   4   3       2266.92       2162.19        27.35 o
  -2   4   3         79.87         63.86         6.07 o
  -1   4   3       1092.68        907.72        12.75 o
   0   4   3        973.76        817.23        25.52 o
   1   4   3        514.82        427.74         9.05 o
   2   4   3       1408.29       1268.34        15.14 o
   3   4   3       1949.75       2019.56        38.85 o
   4   4   3       1060.97       1088.24        22.82 o
   5   4   3          2.08          0.17         6.66 o
   6   4   3          0.83          1.33         6.07 o
   7   4   3          9.92          4.92         6.73 o
   8   4   3        459.61        483.29        13.40 o
   9   4   3        225.68        229.36         7.83 o
  10   4   3          1.82          7.41         9.76 o
  11   4   3         72.79         56.77        14.80 o
 -11   5   3        228.19        206.84        17.26 o
 -10   5   3        266.22        265.95        18.12 o
  -9   5   3        766.14        821.02        23.66 o
  -8   5   3        385.90        366.36         7.83 o
  -7   5   3         76.96         71.54         6.25 o
  -6   5   3         85.73         99.10         6.71 o
  -5   5   3       3441.44       3686.09        52.84 o
  -4   5   3        103.85        127.83         7.36 o
  -3   5   3       1863.75       1837.35        70.59 o
  -2   5   3       4012.81       3686.43        35.24 o
  -1   5   3        152.05        100.68         6.72 o
   0   5   3        105.87         52.23         5.74 o
   1   5   3        116.78         88.16         6.22 o
   2   5   3       1174.98        982.52        10.52 o
   3   5   3       2250.48       1986.16        51.51 o
   4   5   3       4372.80       4598.68        77.69 o
   5   5   3       3552.71       3955.42        97.44 o
   6   5   3        894.80        871.80        22.34 o
   7   5   3        131.51        139.12         6.40 o
   8   5   3        386.94        409.16        11.78 o
   9   5   3        547.71        562.96        21.81 o
  10   5   3         73.16         63.29        10.43 o
  11   5   3        138.14        124.94        13.74 o
 -11   6   3         12.46         28.26        10.91 o
 -10   6   3       1301.47       1346.02        41.85 o
  -9   6   3        121.46        108.04         9.48 o
  -8   6   3        349.64        366.22        11.21 o
  -7   6   3         49.52         62.32         5.73 o
  -6   6   3       2559.57       2643.54        45.36 o
  -5   6   3        740.45        710.03         7.72 o
  -4   6   3        229.23        234.10         7.09 o
  -3   6   3        279.21        271.16         5.89 o
  -2   6   3          0.61          1.65         5.43 o
  -1   6   3        943.72        898.00        14.54 o
   0   6   3        200.96        177.79         6.51 o
   1   6   3       1540.67       1361.10        18.62 o
   2   6   3        246.09        236.26         6.49 o
   3   6   3        833.69        826.33        14.50 o
   4   6   3        271.28        294.45         6.46 o
   5   6   3        270.80        288.66         6.69 o
   6   6   3        189.93        200.86         7.43 o
   7   6   3        194.62        220.46         6.62 o
   8   6   3          9.36       2747.94      1145.69 o
   9   6   3         28.48         39.54         7.10 o
  10   6   3        100.38        104.55        12.31 o
  11   6   3         65.76         60.78        13.58 o
 -11   7   3        146.71        119.75        12.58 o
 -10   7   3         79.55         74.02        11.32 o
  -9   7   3        305.68        332.26        12.99 o
  -8   7   3        475.11        482.46        18.72 o
  -7   7   3         99.93         99.65         5.59 o
  -6   7   3       1110.94       1156.68        26.89 o
  -5   7   3        133.54        150.46         5.89 o
  -4   7   3        889.98        765.16        21.12 o
  -3   7   3          3.81          9.95         5.18 o
  -2   7   3        127.50         63.89         4.20 o
  -1   7   3         20.47         11.40         4.34 o
   0   7   3       4879.23       4378.64        76.97 o
   1   7   3       3553.78       3628.94        54.25 o
   2   7   3       2895.08       2708.69        64.09 o
   3   7   3         62.77         60.86         5.87 o
   4   7   3       1294.77       1140.91        30.94 o
   5   7   3        275.37        239.56         8.54 o
   6   7   3        749.36        726.20        18.26 o
   7   7   3        493.02        481.15        10.34 o
   8   7   3       1020.31       1060.96        31.63 o
   9   7   3        110.27        112.51         7.11 o
  10   7   3       1229.09       1242.00        86.29 o
  11   7   3          3.20          0.18        14.86 o
 -11   8   3         56.89         37.50        13.19 o
 -10   8   3        278.19        301.92        16.08 o
  -9   8   3         64.27         52.71         7.09 o
  -8   8   3         50.36         40.26         7.27 o
  -7   8   3        113.71        118.71         6.56 o
  -6   8   3        958.50        962.69        19.10 o
  -5   8   3          3.33          2.34         5.93 o
  -4   8   3         14.77         21.36         5.44 o
  -3   8   3        142.81        161.10         5.57 o
  -2   8   3        127.58        139.32         6.15 o
  -1   8   3       1787.07       1830.19        15.86 o
   0   8   3          5.41          0.61         4.78 o
   1   8   3        110.27         84.64         5.54 o
   2   8   3        270.33        208.19         5.64 o
   3   8   3       1996.97       2171.89        46.70 o
   4   8   3        268.52        275.47         6.81 o
   5   8   3         39.60         35.87         6.17 o
   6   8   3          7.93         10.16         6.12 o
   7   8   3        132.29        130.40         5.82 o
   8   8   3         27.51         25.04         7.14 o
   9   8   3        363.51        346.54        10.84 o
  10   8   3         70.37         74.79         9.14 o
 -10   9   3        104.52         91.88         9.70 o
  -9   9   3         21.83         23.40         7.42 o
  -8   9   3        338.63        368.01         9.79 o
  -7   9   3         11.77          8.62         6.76 o
  -6   9   3       1125.35       1160.55        14.59 o
  -5   9   3          2.00          5.24         4.93 o
  -4   9   3       2150.03       2170.32        20.84 o
  -3   9   3        454.24        499.22         7.04 o
  -2   9   3       1332.89       1190.41        21.29 o
  -1   9   3        820.62        823.01        10.67 o
   0   9   3       8928.88       9267.29        93.95 o
   1   9   3       1314.09       1429.43        17.72 o
   2   9   3        841.55        700.05         8.33 o
   3   9   3         35.26         38.60         6.11 o
   4   9   3       2361.97       2308.99        57.43 o
   5   9   3          1.23         -2.15         5.16 o
   6   9   3       3411.61       3457.94       102.95 o
   7   9   3         10.90          8.71         5.75 o
   8   9   3          2.12          6.06         6.33 o
   9   9   3          8.58         10.06         5.90 o
  10   9   3       1422.18       1489.85        63.13 o
 -10  10   3         14.34          3.62        10.74 o
  -9  10   3         64.98         62.83         6.54 o
  -8  10   3         33.62         26.42         5.44 o
  -7  10   3        214.27        206.31         7.59 o
  -6  10   3         15.33          7.55         5.93 o
  -5  10   3         86.40         80.67         6.06 o
  -4  10   3          1.99        -17.98        17.98 o
  -3  10   3         94.13         94.15         5.13 o
  -2  10   3          3.50          4.24         5.64 o
  -1  10   3         57.54         46.64         5.06 o
   0  10   3        980.41       1027.86        13.99 o
   1  10   3       1545.02       1604.79        19.58 o
   2  10   3         25.21         20.75         4.97 o
   3  10   3        205.85        179.51         7.55 o
   4  10   3         99.13        105.34         5.77 o
   5  10   3        111.61        107.06         6.42 o
   6  10   3        857.00        915.74        27.62 o
   7  10   3        207.55        205.73         6.62 o
   8  10   3        221.57        200.31         8.31 o
   9  10   3         10.71          7.49         5.79 o
  10  10   3         34.59         19.36         8.20 o
 -10  11   3        218.40        197.21        15.51 o
  -9  11   3          0.99          1.38         7.00 o
  -8  11   3        672.32        672.83        22.09 o
  -7  11   3         10.41         18.61         5.78 o
  -6  11   3        348.69        356.21         7.96 o
  -5  11   3         43.67         40.34         5.87 o
  -4  11   3       2192.05       2333.72        16.64 o
  -3  11   3        814.59        879.31        14.39 o
  -2  11   3       3654.92       3676.80        17.91 o
  -1  11   3        103.90        120.32         4.92 o
   0  11   3       3806.37       3786.98        54.94 o
   1  11   3       1607.23       1829.59        33.68 o
   2  11   3       2505.26       2331.35        51.87 o
   3  11   3        381.04        429.18        10.86 o
   4  11   3        819.11        804.53        19.47 o
   5  11   3          1.20          2.73         4.63 o
   6  11   3        293.54        295.64         9.68 o
   7  11   3         30.05         36.14         6.03 o
   8  11   3       2020.73       2081.89        67.76 o
   9  11   3          2.62          4.05         5.93 o
  10  11   3        237.78        235.28        15.76 o
 -10  12   3        262.47        221.74        13.24 o
  -9  12   3         75.24         73.20         7.05 o
  -8  12   3          8.67          7.99         5.58 o
  -7  12   3        256.76        265.91        10.70 o
  -6  12   3        103.44        105.21         6.06 o
  -5  12   3        107.73         91.66         4.81 o
  -4  12   3         89.12         94.27         5.41 o
  -3  12   3        530.65        587.24         7.94 o
  -2  12   3        144.89        133.57         5.15 o
  -1  12   3         53.50         35.61         4.61 o
   0  12   3       2363.62       2671.93        47.86 o
   1  12   3        148.72        140.30         5.18 o
   2  12   3        875.67        922.39        12.38 o
   3  12   3        616.03        671.79        17.55 o
   4  12   3        688.23        655.56        23.85 o
   5  12   3         17.89         30.70         5.97 o
   6  12   3        372.81        349.15        20.70 o
   7  12   3         17.77         10.65         5.92 o
   8  12   3         10.81          4.56         5.65 o
   9  12   3         15.40         14.65         6.44 o
  10  12   3         61.88         40.08         7.98 o
 -10  13   3        225.51        191.82        15.51 o
  -9  13   3        142.97        123.84         7.77 o
  -8  13   3        821.75        813.30        37.73 o
  -7  13   3         64.69         76.74         6.63 o
  -6  13   3        153.79        150.96         7.32 o
  -5  13   3         34.41         24.44         5.70 o
  -4  13   3       4179.90       4307.64        56.93 o
  -3  13   3        310.77        314.79         5.41 o
  -2  13   3       2108.03       2122.59        19.28 o
  -1  13   3        211.73        190.10         5.89 o
   0  13   3       2127.07       2092.97        27.99 o
   1  13   3       2607.40       2690.42        31.22 o
   2  13   3       6080.41       6544.35        68.99 o
   3  13   3         12.06         13.67         5.42 o
   4  13   3        284.03        286.16        11.13 o
   5  13   3        198.24        204.08         7.36 o
   6  13   3       1351.45       1339.02        75.36 o
   7  13   3          5.38          0.59         4.97 o
   8  13   3        256.22        248.93         5.99 o
   9  13   3         21.90         25.03         7.25 o
  10  13   3        270.61        267.99        15.73 o
  -9  14   3         55.40         57.05         7.33 o
  -8  14   3        503.73        459.11        18.01 o
  -7  14   3         77.01         78.85         8.52 o
  -6  14   3          5.65          2.93         5.81 o
  -5  14   3        204.02        216.24         5.90 o
  -4  14   3        451.47        454.30         8.16 o
  -3  14   3        338.56        345.89         5.57 o
  -2  14   3        819.30        792.79         8.08 o
  -1  14   3        571.42        587.80         9.43 o
   0  14   3         30.68         41.75         4.33 o
   1  14   3          0.30         -4.43         4.43 o
   2  14   3         66.21         62.01         5.17 o
   3  14   3        475.98        525.66         9.50 o
   4  14   3         50.20         58.45         4.82 o
   5  14   3          0.00          1.02         5.12 o
   6  14   3          0.02         -4.63         6.67 o
   7  14   3        211.09        190.09        10.40 o
   8  14   3          7.24          6.83         4.89 o
   9  14   3         60.74         41.86         6.00 o
  -9  15   3         10.15         10.72         6.43 o
  -8  15   3         55.40         58.08         6.61 o
  -7  15   3         11.70          6.71         6.08 o
  -6  15   3         35.20         38.07         6.85 o
  -5  15   3        158.85        168.15         4.74 o
  -4  15   3        220.13        229.11         5.45 o
  -3  15   3         42.69         40.98         5.19 o
  -2  15   3        249.99        321.17        29.11 o
  -1  15   3        554.63        623.44         9.13 o
   0  15   3        598.46        570.76        10.91 o
   1  15   3         42.34         45.27         5.34 o
   2  15   3        479.21        468.64         6.06 o
   3  15   3        469.26        451.12         9.49 o
   4  15   3        325.05        346.80        14.68 o
   5  15   3         49.83         55.96         5.62 o
   6  15   3        626.63        662.65        33.26 o
   7  15   3         45.44         50.67         4.66 o
   8  15   3         59.28         49.58         6.03 o
   9  15   3         18.07         21.95         7.01 o
  -9  16   3         36.96         28.39         6.44 o
  -8  16   3        189.72        176.12         6.65 o
  -7  16   3         11.85         12.36         6.05 o
  -6  16   3         16.37          4.77        10.05 o
  -5  16   3        107.12        108.86         6.93 o
  -4  16   3         71.35         75.80         4.89 o
  -3  16   3          3.65          7.97         5.28 o
  -2  16   3        604.37        632.92         6.39 o
  -1  16   3        867.46        876.35         9.89 o
   0  16   3        103.91        110.58         5.17 o
   1  16   3          3.82         -1.80         4.88 o
   2  16   3        354.37        404.21         6.92 o
   3  16   3        126.88        162.74         4.95 o
   4  16   3        272.97        226.02         7.63 o
   5  16   3         45.06         57.46         5.82 o
   6  16   3        325.24        310.00        14.94 o
   7  16   3         55.73         50.98         5.41 o
   8  16   3          0.79         -2.69         6.33 o
   9  16   3         52.71         31.51         7.09 o
  -8  17   3         66.20         60.87         7.06 o
  -7  17   3        229.96        221.67        23.04 o
  -6  17   3        101.71         88.24         5.97 o
  -5  17   3        179.65        216.02         6.00 o
  -4  17   3        237.89        245.95         5.77 o
  -3  17   3         44.85         48.48         5.19 o
  -2  17   3        269.49        275.32         5.83 o
  -1  17   3        404.10        406.37         5.54 o
   0  17   3        105.13         96.35         4.76 o
   1  17   3        519.13        621.33         6.44 o
   2  17   3        579.81        594.01        10.07 o
   3  17   3        916.79        952.33        27.98 o
   4  17   3         29.44         37.51         5.94 o
   5  17   3        204.98        237.77         6.52 o
   6  17   3        119.58        116.92         5.80 o
   7  17   3        160.13        140.24         5.70 o
   8  17   3         49.63         39.08         6.01 o
  -8  18   3        361.18        312.93        17.29 o
  -7  18   3          4.89          5.69         6.46 o
  -6  18   3          3.34         -0.41         5.98 o
  -5  18   3        239.33        241.17         7.28 o
  -4  18   3         22.28         14.43         6.29 o
  -3  18   3          6.42         11.55         5.53 o
  -2  18   3        674.74        672.16         7.97 o
  -1  18   3        485.55        500.99         6.16 o
   0  18   3         40.91         34.75         4.21 o
   1  18   3         12.55         10.08         5.02 o
   2  18   3        429.44        412.89         8.61 o
   3  18   3        916.25        913.24        18.21 o
   4  18   3          1.32         10.69         6.41 o
   5  18   3         16.41         27.90         5.90 o
   6  18   3         11.10         10.33         5.13 o
   7  18   3          2.46          7.96         4.47 o
   8  18   3          0.07          4.18         5.41 o
  -8  19   3        225.35        188.20         9.75 o
  -7  19   3        977.40       1040.36       100.23 o
  -6  19   3        307.15        279.67        20.48 o
  -5  19   3        270.98        289.95        11.14 o
  -4  19   3        580.96        573.12        11.40 o
  -3  19   3       3513.81       3825.39        11.27 o
  -2  19   3         38.87         41.24         5.47 o
  -1  19   3       1059.28       1093.86        10.06 o
   0  19   3        499.28        475.78         7.13 o
   1  19   3        731.95        743.68         9.59 o
   2  19   3         13.59          2.03         6.32 o
   3  19   3        665.73        727.68        16.16 o
   4  19   3        264.11        236.47         8.24 o
   5  19   3        651.43        690.93        21.28 o
   6  19   3        147.47        111.77         7.12 o
   7  19   3        106.54        111.84         8.01 o
   8  19   3          2.44          3.35         6.45 o
  -7  20   3         12.72          7.48         7.49 o
  -6  20   3         34.24         48.20         6.96 o
  -5  20   3         10.54          7.25         6.59 o
  -4  20   3         68.02         79.48         7.70 o
  -3  20   3         21.50         28.35         6.26 o
  -2  20   3         30.76         17.91         5.76 o
  -1  20   3          1.78         -1.06         6.22 o
   0  20   3         45.93         34.62         4.89 o
   1  20   3          9.59          5.72         5.60 o
   2  20   3        235.72        230.50         6.17 o
   3  20   3        159.51        183.41         6.54 o
   4  20   3         70.85         73.54         5.25 o
   5  20   3         21.24          9.08         5.71 o
   6  20   3          4.20         -1.74         7.25 o
   7  20   3         20.74         22.68         8.14 o
  -7  21   3        270.10        207.28        22.29 o
  -6  21   3        254.33        258.57        15.79 o
  -5  21   3        746.74        872.45        23.26 o
  -4  21   3        156.09        153.83         6.14 o
  -3  21   3        208.63        225.73         8.11 o
  -2  21   3         22.88         28.17         5.66 o
  -1  21   3        930.34       1005.42        12.42 o
   0  21   3        142.70        143.62         7.76 o
   1  21   3         94.41        107.51         5.59 o
   2  21   3          3.19          5.17         6.36 o
   3  21   3        258.22        283.99         5.99 o
   4  21   3         20.20         22.88         6.21 o
   5  21   3        659.18        665.86        21.21 o
   6  21   3         50.75         43.12         7.31 o
   7  21   3        112.42         97.56        19.06 o
  -6  22   3         91.10         86.34         7.77 o
  -5  22   3          6.68         -0.38         6.24 o
  -4  22   3          4.33         10.68         7.50 o
  -3  22   3        109.63        124.10         5.87 o
  -2  22   3         16.27         22.30         6.04 o
  -1  22   3          8.74          5.03         5.63 o
   0  22   3         61.87         61.11         5.74 o
   1  22   3        311.28        315.47         5.30 o
   2  22   3         40.62         38.95         6.41 o
   3  22   3         48.57         45.47         5.77 o
   4  22   3         28.80         22.87         6.09 o
   5  22   3         93.16         90.09         7.16 o
   6  22   3        465.20        374.49        13.66 o
  -5  23   3        288.39        292.59        12.79 o
  -4  23   3          2.17          3.50         6.91 o
  -3  23   3        244.20        269.00         7.91 o
  -2  23   3          1.27          3.43         6.66 o
  -1  23   3        379.80        366.41         6.23 o
   0  23   3         16.33         18.60         5.66 o
   1  23   3        135.51        135.28         6.37 o
   2  23   3          6.76         17.08         5.67 o
   3  23   3        196.41        207.30        11.73 o
   4  23   3         25.23         27.88         7.55 o
   5  23   3        773.10        764.57        20.51 o
  -5  24   3         60.81         47.78         7.98 o
  -4  24   3          6.45          9.35         7.49 o
  -3  24   3         78.18         87.99         6.31 o
  -2  24   3         27.86         35.43         7.42 o
  -1  24   3          4.15         11.54         6.34 o
   0  24   3          0.50         10.58         6.71 o
   1  24   3        104.95        110.24         7.07 o
   2  24   3          5.10         11.66         6.38 o
   3  24   3         17.04          7.97         7.50 o
   4  24   3          0.27          1.67         6.61 o
   5  24   3          2.05          4.60         8.60 o
  -4  25   3        117.83        124.73         8.71 o
  -3  25   3        177.95        154.83         7.48 o
  -2  25   3         11.28         12.55         6.85 o
  -1  25   3         75.79         67.07         6.52 o
   0  25   3         31.64         43.33         5.78 o
   1  25   3         29.86         33.48         7.42 o
   2  25   3        438.73        443.47         9.68 o
   3  25   3        378.16        292.98        11.78 o
   4  25   3         49.67         51.33         8.38 o
  -2  26   3          0.02          6.47         6.03 o
  -1  26   3          0.00          1.91         6.40 o
   0  26   3          1.73          2.90         6.32 o
   1  26   3         18.19         22.78         6.87 o
   2  26   3         23.77         22.29         7.75 o
 -11   0   4        906.34        898.18        50.36 o
 -10   0   4        124.35        102.82        10.79 o
  -9   0   4       2210.30       2426.85       107.01 o
  -8   0   4        171.51        157.44         8.25 o
  -7   0   4       1622.10       1650.92        75.84 o
  -6   0   4        246.15        251.09        10.66 o
  -5   0   4       4235.62       4342.87        79.18 o
  -4   0   4         14.80         20.88        16.08 o
  -3   0   4       6577.96       6546.88       136.90 o
  -2   0   4          1.53          5.46         6.79 o
  -1   0   4       2598.48       2239.25        21.05 o
   0   0   4       2428.58       2564.09        29.05 o
   1   0   4      10330.57      10715.71        43.85 o
   2   0   4        815.28        748.03        13.11 o
   3   0   4       3517.00       3250.36        23.77 o
   4   0   4       1962.33       2102.02        24.43 o
   5   0   4        552.34        448.88        15.45 o
   6   0   4        101.44         86.95         7.98 o
   7   0   4       2009.11       2118.98        86.69 o
   8   0   4        114.72        119.88        10.08 o
   9   0   4        501.41        524.26        37.93 o
  10   0   4        438.89        489.44        15.49 o
  11   0   4        488.40        517.52        26.51 o
 -11   1   4          1.19         -3.42         9.06 o
 -10   1   4          0.88          0.85         8.02 o
  -9   1   4          0.06         -0.79         6.59 o
  -8   1   4        171.60        161.87         6.07 o
  -7   1   4       1799.97       1840.53        58.16 o
  -6   1   4        573.96        591.40        20.85 o
  -5   1   4         33.78         43.78         6.51 o
  -4   1   4        155.67        143.61         7.16 o
  -3   1   4       2148.46       2239.20        38.95 o
  -2   1   4        785.45        736.62         9.40 o
  -1   1   4          5.88         12.96         6.21 o
   0   1   4          1.15          2.71         7.08 o
   1   1   4          1.30          3.14         6.34 o
   2   1   4         23.17         16.40         5.52 o
   3   1   4        487.40        503.71         8.37 o
   4   1   4       2908.56       3196.91        24.65 o
   5   1   4          1.54          2.37         6.44 o
   6   1   4          5.27          4.23         5.91 o
   7   1   4          0.19         -3.57         5.70 o
   8   1   4         43.97         45.50         6.90 o
   9   1   4         10.46         11.02         6.90 o
  10   1   4        197.15        216.93        11.06 o
  11   1   4         44.75         43.98        17.69 o
 -11   2   4        537.62        525.49        14.81 o
 -10   2   4         67.51         77.22         8.17 o
  -9   2   4       3143.68       3326.63        86.47 o
  -8   2   4       1111.63       1135.41        25.35 o
  -7   2   4       2749.80       2894.18        84.50 o
  -6   2   4        254.83        219.21         6.71 o
  -5   2   4       2562.00       2708.78        14.95 o
  -4   2   4        240.97        264.61         8.89 o
  -3   2   4       3463.49       3080.69        50.38 o
  -2   2   4        487.40        468.31         7.90 o
  -1   2   4        955.91        761.76         9.61 o
   0   2   4        436.97        392.21         7.52 o
   1   2   4       5204.96       4855.24        58.68 o
   2   2   4       3309.67       3227.67        40.14 o
   3   2   4       1256.48        964.16        18.70 o
   4   2   4        243.32        218.83         7.91 o
   5   2   4       3193.26       3528.30        73.63 o
   6   2   4        131.93        124.82         5.97 o
   7   2   4       1706.27       1815.45        51.07 o
   8   2   4        178.95        187.02         7.70 o
   9   2   4        193.63        198.04         7.91 o
  10   2   4        346.38        367.37        12.05 o
  11   2   4        310.77        304.27        18.48 o
 -11   3   4          1.66          2.87        11.06 o
 -10   3   4          0.77         -2.84         8.32 o
  -9   3   4         91.99         93.88         7.28 o
  -8   3   4        609.55        648.87        17.68 o
  -7   3   4       1008.18       1063.34        37.89 o
  -6   3   4        160.80        154.21         6.84 o
  -5   3   4       1426.71       1485.85        11.96 o
  -4   3   4       2042.76       2154.85        24.54 o
  -3   3   4        158.29        206.49         7.32 o
  -2   3   4         80.37         88.01         6.92 o
  -1   3   4       1006.53        896.76        10.33 o
   0   3   4        699.35        579.58        12.13 o
   1   3   4       7017.26       7083.07        85.06 o
   2   3   4       2858.69       2943.02        56.99 o
   3   3   4          0.14          3.69         5.13 o
   4   3   4       1258.81       1333.36        12.57 o
   5   3   4         96.75         72.45         6.99 o
   6   3   4         45.66         45.53         5.72 o
   7   3   4        368.02        357.68        12.08 o
   8   3   4        365.14        402.10        11.56 o
   9   3   4          0.93          1.98         7.89 o
  10   3   4         88.34         78.79        11.69 o
  11   3   4         68.53         69.57        14.74 o
 -11   4   4        449.94        413.83        30.49 o
 -10   4   4         97.06         96.32         9.72 o
  -9   4   4        129.57        150.55         7.62 o
  -8   4   4        549.89        535.59        23.10 o
  -7   4   4        891.66        923.80        29.39 o
  -6   4   4         99.20        108.76         6.53 o
  -5   4   4        494.64        518.68        15.66 o
  -4   4   4        988.12        982.70        10.84 o
  -3   4   4       3850.40       3822.78        41.14 o
  -2   4   4         72.96         68.90         6.08 o
  -1   4   4        332.03        237.96         7.40 o
   0   4   4        899.49        778.66         9.34 o
   1   4   4      15547.14      17637.71       229.04 o
   2   4   4       5089.16       4886.75        62.11 o
   3   4   4       4220.74       4019.57        76.35 o
   4   4   4        849.83        843.43        13.56 o
   5   4   4       2382.58       2407.62        57.51 o
   6   4   4       2042.34       2105.45        55.27 o
   7   4   4       1447.83       1552.65        45.80 o
   8   4   4        262.10        275.49         8.92 o
   9   4   4        103.62        109.94         7.00 o
  10   4   4        183.86        175.36        10.23 o
  11   4   4        256.75        229.26        16.52 o
 -11   5   4         42.80         35.16        11.06 o
 -10   5   4         20.60         25.69        10.63 o
  -9   5   4         17.60         19.54         7.10 o
  -8   5   4         12.81       1077.62       429.00 o
  -7   5   4        109.35        103.23         6.04 o
  -6   5   4        198.37        195.85         6.69 o
  -5   5   4        646.78        754.72        16.92 o
  -4   5   4          5.43          5.10         6.56 o
  -3   5   4       2490.27       2724.69        56.61 o
  -2   5   4        230.94        175.93         5.60 o
  -1   5   4         41.16         57.39         6.56 o
   0   5   4       1025.55        992.98        19.76 o
   1   5   4       2693.40       2796.29       113.52 o
   2   5   4        350.96        312.10         7.13 o
   3   5   4       1478.56       1457.37        28.73 o
   4   5   4          5.54          8.95         6.64 o
   5   5   4        628.64        642.34        14.21 o
   6   5   4        931.40        962.57        28.35 o
   7   5   4        476.90        511.37        17.81 o
   8   5   4        817.58        814.26        42.55 o
   9   5   4        115.76        105.86         7.20 o
  10   5   4         30.24         26.59         7.04 o
  11   5   4         49.42         61.84        12.75 o
 -11   6   4        236.78        235.62        32.80 o
 -10   6   4        450.80        475.61        12.38 o
  -9   6   4          2.58          4.82         8.22 o
  -8   6   4        138.53        133.77         6.99 o
  -7   6   4        897.47        960.19        17.76 o
  -6   6   4        305.45        319.65         7.47 o
  -5   6   4        534.33        500.22        14.54 o
  -4   6   4        909.30        808.93        16.88 o
  -3   6   4         41.63         64.25         6.29 o
  -2   6   4       1900.74       1746.24        29.92 o
  -1   6   4       5181.96       5450.74        77.48 o
   0   6   4       5905.89       5695.90        62.37 o
   1   6   4       2440.98       2218.34        44.90 o
   2   6   4       3253.22       3080.86        19.94 o
   3   6   4        179.60        179.31         7.29 o
   4   6   4       1433.98       1405.57        32.38 o
   5   6   4       1150.04       1220.21        26.21 o
   6   6   4       3559.38       3807.21       127.29 o
   7   6   4        484.56        489.55        12.71 o
   8   6   4          1.60        -37.20        41.09 o
   9   6   4        111.20        114.25         7.56 o
  10   6   4        250.41        235.38         9.95 o
 -10   7   4         92.74        104.90         9.85 o
  -9   7   4         73.78         67.44         7.10 o
  -8   7   4        153.91        149.28         7.75 o
  -7   7   4         62.23         75.79         5.87 o
  -6   7   4        943.65       1018.54        15.53 o
  -5   7   4         14.03         20.46         6.50 o
  -4   7   4       1332.05       1432.01        32.74 o
  -3   7   4          1.34          7.46         6.56 o
  -2   7   4       2762.82       2917.72        51.79 o
  -1   7   4          3.98          1.48         5.39 o
   0   7   4         59.89         58.38         5.66 o
   1   7   4       1689.11       1565.32        30.08 o
   2   7   4       4536.95       4740.09        69.37 o
   3   7   4        338.10        318.51         9.09 o
   4   7   4          0.36         10.52         6.61 o
   5   7   4        143.14        146.40         7.27 o
   6   7   4        262.78        289.10         8.83 o
   7   7   4        130.67        143.99         6.78 o
   8   7   4        143.76        175.07         8.65 o
   9   7   4        386.43        373.90         8.12 o
  10   7   4         48.33         41.38         8.01 o
 -10   8   4        278.74        266.99        15.43 o
  -9   8   4          1.33          5.69         7.33 o
  -8   8   4       1337.07       1382.63        27.99 o
  -7   8   4         24.83         23.11         6.00 o
  -6   8   4       2035.87       2142.05        30.31 o
  -5   8   4        498.81        545.50         9.95 o
  -4   8   4       2697.86       2698.32        67.80 o
  -3   8   4        178.68        219.55         6.67 o
  -2   8   4       3774.36       3962.87        96.41 o
  -1   8   4        157.72        190.63         7.07 o
   0   8   4       3795.33       3571.85        59.17 o
   1   8   4       2271.18       2427.76        52.06 o
   2   8   4        497.06        393.76         8.23 o
   3   8   4        323.47        372.97         9.62 o
   4   8   4        474.14        479.01        10.23 o
   5   8   4       1350.20       1497.28        41.12 o
   6   8   4          2.10         -1.37         6.58 o
   7   8   4        158.46        154.97         6.56 o
   8   8   4        498.63        518.96        15.19 o
   9   8   4          6.03          3.24         6.26 o
  10   8   4        225.61        232.51        16.10 o
 -10   9   4         39.85         37.83        11.08 o
  -9   9   4         26.04         21.48         7.43 o
  -8   9   4         63.04         66.89         7.21 o
  -7   9   4         55.74         42.30         5.01 o
  -6   9   4          0.08          2.68         5.56 o
  -5   9   4         63.79         70.49         5.37 o
  -4   9   4        565.35        586.71         8.86 o
  -3   9   4          6.43          8.80         6.26 o
  -2   9   4          6.56          4.56         5.42 o
  -1   9   4          6.47         -2.61         5.25 o
   0   9   4          6.05          4.10         6.52 o
   1   9   4        376.45        399.73         6.37 o
   2   9   4        423.37        450.88        10.07 o
   3   9   4        148.75        168.23         5.83 o
   4   9   4        303.94        282.56         7.53 o
   5   9   4        185.22        183.26         5.66 o
   6   9   4        228.71        215.19        10.31 o
   7   9   4        409.43        451.12         7.16 o
   8   9   4        366.59        388.86         9.57 o
   9   9   4         90.83         90.91         6.98 o
  10   9   4          0.51          2.90         7.74 o
 -10  10   4        234.08        236.26        13.67 o
  -9  10   4          0.78          8.79         7.16 o
  -8  10   4        915.10       1008.67        36.79 o
  -7  10   4         83.91         96.23         7.35 o
  -6  10   4        586.71        545.50         9.22 o
  -5  10   4        386.94        390.76         7.27 o
  -4  10   4       3669.16       3883.33        96.48 o
  -3  10   4       1334.19       1397.15        17.78 o
  -2  10   4       4825.48       5026.11        70.94 o
  -1  10   4        542.46        545.21        11.87 o
   0  10   4       3317.14       3323.24        98.80 o
   1  10   4          4.43          3.25         4.98 o
   2  10   4       1534.60       1695.01        37.32 o
   3  10   4          9.30         11.31         4.93 o
   4  10   4       1547.18       1629.33        36.71 o
   5  10   4        409.77        394.78        11.67 o
   6  10   4        522.72        547.44        21.98 o
   7  10   4        117.01        137.94         6.01 o
   8  10   4        651.26        660.44        21.82 o
   9  10   4        313.17        285.37        12.17 o
  10  10   4         74.59         66.66         8.08 o
 -10  11   4         14.60          6.27         9.03 o
  -9  11   4          0.11         -3.01         7.16 o
  -8  11   4        291.28        266.27        10.85 o
  -7  11   4        105.14         87.53         7.29 o
  -6  11   4         98.67        113.04         5.87 o
  -5  11   4         29.31         25.38         5.74 o
  -4  11   4        357.12        358.06         6.65 o
  -3  11   4        210.08        203.67         6.20 o
  -2  11   4         75.32         71.86         4.84 o
  -1  11   4        444.48        451.78         9.32 o
   0  11   4        215.45        278.09        10.00 o
   1  11   4         21.09         20.35         5.60 o
   2  11   4        210.72        203.54         7.01 o
   3  11   4         20.16         22.55         4.64 o
   4  11   4        146.75        150.17         6.00 o
   5  11   4        385.79        411.77        10.97 o
   6  11   4         34.98         28.93         5.94 o
   7  11   4        415.88        416.98        20.38 o
   8  11   4          1.89          8.61         5.19 o
   9  11   4          7.25          6.93         5.51 o
  10  11   4          0.12         -1.35         7.70 o
 -10  12   4        148.45        144.58        14.02 o
  -9  12   4         10.00          7.23         7.35 o
  -8  12   4        879.03        862.87        37.03 o
  -7  12   4          4.51         -0.36         5.79 o
  -6  12   4        284.27        302.00        11.57 o
  -5  12   4        174.90        149.04         5.24 o
  -4  12   4       5198.90       5584.41        23.06 o
  -3  12   4        870.45        910.63        10.70 o
  -2  12   4       2814.09       2898.37        35.08 o
  -1  12   4        132.21        134.58         4.96 o
   0  12   4        620.92        625.16         6.90 o
   1  12   4         37.22         29.83         5.21 o
   2  12   4       2816.41       2857.59        49.57 o
   3  12   4        938.42       1018.02        25.65 o
   4  12   4         13.73          7.41         5.58 o
   5  12   4         62.48         64.18         5.38 o
   6  12   4        724.85        702.44        40.92 o
   7  12   4        488.56        511.37        14.76 o
   8  12   4        210.57        209.54         7.47 o
   9  12   4         59.94         49.75         7.14 o
  10  12   4        567.02        455.02        47.18 o
  -9  13   4         53.10         49.62         7.32 o
  -8  13   4          0.57          0.27         6.58 o
  -7  13   4          3.81          7.93         6.63 o
  -6  13   4          0.77          2.12         5.75 o
  -5  13   4        794.46        835.45         6.91 o
  -4  13   4        231.34        251.33         5.54 o
  -3  13   4        219.22        218.40         5.65 o
  -2  13   4        361.16        357.75         9.17 o
  -1  13   4        200.95        202.30         4.99 o
   0  13   4        366.84       1787.05       571.75 o
   1  13   4          4.23          3.40         4.84 o
   2  13   4         41.72         36.44         5.55 o
   3  13   4        289.52        323.78         6.64 o
   4  13   4         20.56         22.47         5.06 o
   5  13   4        523.18        488.50         9.91 o
   6  13   4          9.46          7.27         6.52 o
   7  13   4         68.09         70.06         6.50 o
   8  13   4        119.55        111.25         6.59 o
   9  13   4          7.03          9.14         7.33 o
  -9  14   4          9.70          6.16         9.30 o
  -8  14   4        241.87        240.61        13.53 o
  -7  14   4         20.06         16.52         6.81 o
  -6  14   4        372.07        415.23        20.05 o
  -5  14   4          1.45          2.18         4.83 o
  -4  14   4        193.20        182.43         5.18 o
  -3  14   4       1978.33       2046.71         9.99 o
  -2  14   4        298.51        295.53        10.10 o
  -1  14   4        275.39        308.74        10.14 o
   0  14   4        753.85        820.06        16.32 o
   1  14   4        289.37        283.65         8.48 o
   2  14   4       1610.75       1668.37        32.14 o
   3  14   4         40.81         40.20         5.44 o
   4  14   4         18.97         20.13         5.24 o
   5  14   4         22.70         23.32         5.45 o
   6  14   4        722.52        759.68        45.03 o
   7  14   4         18.46         14.10         5.79 o
   8  14   4         30.27         27.15         6.42 o
   9  14   4         75.17         70.01         6.86 o
  -9  15   4        165.56        144.72        12.04 o
  -8  15   4         71.99         68.70         9.44 o
  -7  15   4          4.77          2.64         6.73 o
  -6  15   4        115.89        111.98         7.20 o
  -5  15   4          9.62          0.46         6.42 o
  -4  15   4       1076.90       1105.58        14.38 o
  -3  15   4       1933.71       1965.05        25.01 o
  -2  15   4         48.21         56.92         5.10 o
  -1  15   4        486.02        482.17         5.26 o
   0  15   4        408.84        396.36         5.67 o
   1  15   4          1.14          4.64         4.62 o
   2  15   4          3.49          7.25         4.58 o
   3  15   4        164.80        170.94         6.36 o
   4  15   4        470.60        431.91        16.90 o
   5  15   4        132.02        125.22         6.01 o
   6  15   4        137.29        158.94        10.24 o
   7  15   4          6.58          2.83         5.34 o
   8  15   4         38.14         21.98         6.08 o
   9  15   4        174.29        130.17         7.45 o
  -9  16   4        120.73         96.13         9.60 o
  -8  16   4          3.64          9.03         7.92 o
  -7  16   4        370.16        346.78        33.95 o
  -6  16   4        397.99        407.00        25.32 o
  -5  16   4         66.03         62.88         5.74 o
  -4  16   4         18.83         19.78         4.78 o
  -3  16   4          4.63          4.01         4.48 o
  -2  16   4        151.71        145.80         5.23 o
  -1  16   4       1730.40       1790.35        14.63 o
   0  16   4        426.97        408.27         5.39 o
   1  16   4        201.43        221.88         6.48 o
   2  16   4         40.48         35.76         4.88 o
   3  16   4          3.67         10.78         5.06 o
   4  16   4        282.52        238.42         5.96 o
   5  16   4        883.97       1174.18       119.06 o
   6  16   4        289.60        315.39        19.10 o
   7  16   4        119.32         96.63        11.76 o
   8  16   4          8.78         12.77         5.73 o
  -8  17   4         28.92         31.19         6.47 o
  -7  17   4         37.52         36.08         7.13 o
  -6  17   4         22.47         10.00         5.19 o
  -5  17   4         94.85         83.18         6.03 o
  -4  17   4          1.29         -1.83         6.31 o
  -3  17   4       1230.81       1222.58        18.77 o
  -2  17   4        230.72        225.34         5.31 o
  -1  17   4       1128.79       1127.44        18.09 o
   0  17   4        281.02        289.63         4.95 o
   1  17   4          5.58          4.81         4.69 o
   2  17   4        315.11        302.98         5.58 o
   3  17   4       1316.51       1177.43        38.66 o
   4  17   4         64.79         68.88         6.64 o
   5  17   4         21.58         15.86         5.55 o
   6  17   4        129.00        133.66         8.51 o
   7  17   4         85.52         78.17        10.74 o
   8  17   4         69.26         57.47         8.68 o
  -8  18   4         29.33         46.11         7.28 o
  -7  18   4        111.72         86.28        17.03 o
  -6  18   4        179.19        172.26        15.99 o
  -5  18   4        959.78       1011.78        17.86 o
  -4  18   4         62.87         67.41         6.32 o
  -3  18   4        386.86        408.85         9.69 o
  -2  18   4        232.29        250.81         6.51 o
  -1  18   4          2.13          4.47         4.11 o
   0  18   4        364.77        346.85         5.32 o
   1  18   4        703.10        691.40        10.79 o
   2  18   4         67.98         55.12         6.68 o
   3  18   4        323.68        327.09        10.82 o
   4  18   4         75.64         81.20         5.31 o
   5  18   4        532.12        597.88        23.56 o
   6  18   4         79.24         84.37         6.47 o
   7  18   4         54.10         40.09         7.51 o
   8  18   4         36.63         18.24         8.22 o
  -7  19   4         65.96         53.23         8.79 o
  -6  19   4          8.83         14.40         6.33 o
  -5  19   4         47.33         50.47         5.25 o
  -4  19   4         61.44         71.56         6.97 o
  -3  19   4         15.90          9.65         5.39 o
  -2  19   4         19.19         21.86         6.21 o
  -1  19   4          0.09          2.63         5.05 o
   0  19   4        119.29        111.46         5.65 o
   1  19   4       1009.96        962.49        13.48 o
   2  19   4         14.31         16.11         5.13 o
   3  19   4          1.31          2.06         6.22 o
   4  19   4        263.63        272.45         7.13 o
   5  19   4        204.63        207.81         7.05 o
   6  19   4        161.64        153.06         7.91 o
   7  19   4          1.17          4.36         8.12 o
  -7  20   4        269.65        234.95        27.46 o
  -6  20   4          2.60          4.07         6.95 o
  -5  20   4        336.43        352.73        12.25 o
  -4  20   4         75.41         72.16         5.93 o
  -3  20   4        608.67        666.91        11.03 o
  -2  20   4         15.72         12.46         5.00 o
  -1  20   4       1205.48       1302.02        19.60 o
   0  20   4         42.14         39.14         6.23 o
   1  20   4         85.34         95.85         4.96 o
   2  20   4         74.47         75.56         6.61 o
   3  20   4        715.89        829.41        22.88 o
   4  20   4          6.34          7.33         6.23 o
   5  20   4        215.78        224.34         8.06 o
   6  20   4        212.66        177.94        10.50 o
   7  20   4        346.03        329.71        49.65 o
  -6  21   4        380.61        381.98        27.84 o
  -5  21   4          5.00         -3.72         6.85 o
  -4  21   4          7.06          8.06         6.13 o
  -3  21   4         11.27         13.11         5.66 o
  -2  21   4        106.13        104.01         5.57 o
  -1  21   4        135.54        150.87         5.68 o
   0  21   4         36.06         32.63         5.70 o
   1  21   4          9.82          2.64         5.31 o
   2  21   4         49.71         48.33         5.38 o
   3  21   4         44.26         38.60         5.94 o
   4  21   4         32.80         22.05         5.75 o
   5  21   4         54.60         62.81         6.66 o
   6  21   4          0.49          7.73         8.28 o
  -6  22   4         28.30         30.72         8.41 o
  -5  22   4        148.29        165.35         8.02 o
  -4  22   4        395.71        431.92         7.08 o
  -3  22   4        456.10        451.33         8.57 o
  -2  22   4          2.54          0.57         6.04 o
  -1  22   4        166.68        164.23         6.67 o
   0  22   4         36.22         32.49         5.39 o
   1  22   4         83.47         92.81         8.23 o
   2  22   4        226.08        239.28         7.15 o
   3  22   4       1348.45       1377.78        32.89 o
   4  22   4         74.87         69.55         7.65 o
   5  22   4         57.68         72.27         7.67 o
   6  22   4         49.67         65.58         9.87 o
  -5  23   4          0.48         -1.53         6.20 o
  -4  23   4         36.28         31.16         7.58 o
  -3  23   4          6.04         67.06        22.17 o
  -2  23   4         16.13         13.67         6.44 o
  -1  23   4          3.68          7.45         5.58 o
   0  23   4        163.19        145.70         8.74 o
   1  23   4         20.29         23.31         6.78 o
   2  23   4         35.26         40.01         6.95 o
   3  23   4         12.16          9.96         7.02 o
   4  23   4         24.42         25.81         6.55 o
   5  23   4         32.76         30.99         9.23 o
  -4  24   4          2.22         -2.89         7.43 o
  -3  24   4        301.87        258.37        11.58 o
  -2  24   4         52.04         61.19         6.51 o
  -1  24   4        130.36        108.63         6.69 o
   0  24   4        154.52        158.75         7.69 o
   1  24   4        295.46        288.34        10.95 o
   2  24   4        190.00        186.69         6.55 o
   3  24   4        252.01        220.79         6.66 o
   4  24   4         19.73         15.68         7.56 o
  -3  25   4         17.72         28.23         6.83 o
  -2  25   4         71.28         45.00         7.63 o
  -1  25   4         18.23         21.73         7.38 o
   0  25   4         10.05          3.91         7.40 o
   1  25   4        241.77        226.78         8.04 o
   2  25   4        107.21         92.32         7.75 o
   3  25   4          8.81         18.14         8.08 o
  -1  26   4        207.45        184.36         9.23 o
   0  26   4        278.70        272.40         7.62 o
   1  26   4        440.67        390.58         9.83 o
 -11   1   5        582.32        576.21        21.35 o
 -10   1   5         16.30         17.23         7.90 o
  -9   1   5        175.76        184.87         6.76 o
  -8   1   5        254.04        259.73         7.10 o
  -7   1   5       1093.11       1152.49        33.06 o
  -6   1   5        191.88        218.64         7.82 o
  -5   1   5       1906.01       1876.03        21.60 o
  -4   1   5        194.43        149.59         7.43 o
  -3   1   5        194.33        140.46         7.69 o
  -2   1   5        245.45        180.99         7.27 o
  -1   1   5       4497.25       4372.64        52.12 o
   0   1   5       2790.72       2631.09        15.46 o
   1   1   5       2938.30       2747.41        41.80 o
   2   1   5       4893.25       4999.97        50.82 o
   3   1   5          2.00         79.39        29.15 o
   4   1   5        157.59        123.98         8.09 o
   5   1   5       1236.53       1216.14        14.86 o
   6   1   5       1479.70       1542.16        30.92 o
   7   1   5         38.13         37.36         5.91 o
   8   1   5        317.42        350.09        10.15 o
   9   1   5        147.15        145.00         7.55 o
  10   1   5        314.89        327.88        13.66 o
  11   1   5        285.92        270.43        14.93 o
 -11   2   5         12.55          5.61        10.42 o
 -10   2   5         95.92        105.80         8.35 o
  -9   2   5         62.59         57.29         6.92 o
  -8   2   5       1080.69       1114.11        30.44 o
  -7   2   5        239.18        275.51         7.05 o
  -6   2   5         64.96         68.63         6.47 o
  -5   2   5         29.70         73.71         7.71 o
  -4   2   5        183.10        170.40         7.02 o
  -3   2   5        863.72        914.21         9.70 o
  -2   2   5        901.39        824.67        18.97 o
  -1   2   5        796.79        681.80        11.20 o
   0   2   5        805.05        879.87        11.67 o
   1   2   5        979.92        890.58        16.77 o
   2   2   5       9879.80      10784.08       155.81 o
   3   2   5        196.18        234.87         7.90 o
   4   2   5          8.85          5.78         6.67 o
   5   2   5        267.01        256.85         9.38 o
   6   2   5        927.68        965.85        30.51 o
   7   2   5        937.90        984.83        30.07 o
   8   2   5       1014.40       1076.18        33.24 o
   9   2   5        306.40        338.91        12.77 o
  10   2   5          9.22          1.28         8.79 o
 -11   3   5        100.07         94.48        11.86 o
 -10   3   5         50.96         42.53         8.14 o
  -9   3   5        243.42        244.71         7.54 o
  -8   3   5          3.27       1155.53       463.97 o
  -7   3   5        205.95        203.02         7.97 o
  -6   3   5        624.55        626.26        20.67 o
  -5   3   5         16.92         20.28         7.53 o
  -4   3   5       1731.33       1762.95        24.90 o
  -3   3   5        409.64        349.81         8.40 o
  -2   3   5        243.19        177.60         7.14 o
  -1   3   5        367.90        456.34         9.27 o
   0   3   5        670.37        549.37         8.27 o
   1   3   5       3326.13       3294.92        32.60 o
   2   3   5       2202.87       1987.88        27.78 o
   3   3   5        102.88         79.41         8.04 o
   4   3   5        471.83        448.17         9.10 o
   5   3   5       1289.87       1338.41        37.86 o
   6   3   5       1107.23       1128.76        32.70 o
   7   3   5         46.59         49.69         5.45 o
   8   3   5         20.22         27.35         6.77 o
   9   3   5          1.91         -0.91         7.09 o
  10   3   5        294.36        305.71        10.92 o
 -10   4   5        244.76        258.31         9.89 o
  -9   4   5          0.78         -3.44         6.76 o
  -8   4   5        109.11        123.63         8.54 o
  -7   4   5        801.06        816.17        23.03 o
  -6   4   5        973.80       1000.45        23.63 o
  -5   4   5       1115.96       1076.30        25.13 o
  -4   4   5       1884.81       1909.82        47.43 o
  -3   4   5       2284.66       2407.90        67.14 o
  -2   4   5       1388.66       1609.34        33.81 o
  -1   4   5       3032.27       2963.08        26.69 o
   0   4   5         10.50          2.51         5.21 o
   1   4   5        213.25        174.32         6.50 o
   2   4   5       3092.38       2959.70        83.19 o
   3   4   5          3.74          5.69         6.92 o
   4   4   5       2021.70       2059.71        33.42 o
   5   4   5          0.32          0.55         6.59 o
   6   4   5        658.16        655.72        22.11 o
   7   4   5          4.91          4.09         5.30 o
   8   4   5        891.12        981.85        30.53 o
   9   4   5        106.78        117.56         7.43 o
  10   4   5        177.73        177.98         8.61 o
 -10   5   5         23.70         29.56         9.07 o
  -9   5   5        231.89        238.44         7.59 o
  -8   5   5       1174.98       1311.38        47.02 o
  -7   5   5         42.60         43.19         5.88 o
  -6   5   5        204.77        232.28         7.06 o
  -5   5   5         44.73         63.13         7.48 o
  -4   5   5         13.70         25.79         7.53 o
  -3   5   5       3332.48       3538.69        63.38 o
  -2   5   5       2114.36       2156.68        91.80 o
  -1   5   5        571.76        431.81        10.34 o
   0   5   5        209.46        165.64         5.97 o
   1   5   5       2923.01       2848.90        18.17 o
   2   5   5       6303.68       7073.37        21.43 o
   3   5   5       4506.17       4720.44        52.55 o
   4   5   5       3178.64       3316.11        75.97 o
   5   5   5          4.03          2.27         6.52 o
   6   5   5          3.46          6.34         6.40 o
   7   5   5        731.48        783.57        28.58 o
   8   5   5       1403.20       1525.77        49.00 o
   9   5   5        231.74        221.82         9.32 o
  10   5   5         84.85         97.47         8.27 o
 -10   6   5        354.45        342.42        23.00 o
  -9   6   5        318.66        332.36         9.78 o
  -8   6   5        600.74        589.83        13.17 o
  -7   6   5         81.58         70.89         5.12 o
  -6   6   5         24.11         21.53         6.10 o
  -5   6   5       1295.48       1329.75        34.48 o
  -4   6   5        555.73        562.72         8.48 o
  -3   6   5        196.09        177.14         6.84 o
  -2   6   5        103.61         87.85        13.58 o
  -1   6   5       3322.45       3477.23        54.74 o
   0   6   5       1750.20       1634.61        37.88 o
   1   6   5        543.48        521.03        11.90 o
   2   6   5       1215.66       1117.03        24.05 o
   3   6   5       3066.09       3103.70        37.27 o
   4   6   5        128.51        110.32         6.61 o
   5   6   5         46.40         53.15         7.00 o
   6   6   5       1507.41       1543.77        42.93 o
   7   6   5         36.29         34.67         5.25 o
   8   6   5        117.80        140.91         7.77 o
   9   6   5        132.32        132.92        10.78 o
  10   6   5         23.60         32.08         8.43 o
 -10   7   5        141.82        128.81        11.48 o
  -9   7   5        127.95        109.30         6.52 o
  -8   7   5        990.73       1090.66        27.11 o
  -7   7   5       1216.03       1239.50        19.44 o
  -6   7   5        225.87        249.85         8.38 o
  -5   7   5         43.31         36.43         6.48 o
  -4   7   5       2162.82       2212.08        54.16 o
  -3   7   5       1474.42       1469.45        47.44 o
  -2   7   5       4807.88       5335.31        71.39 o
  -1   7   5        152.18        153.28         6.72 o
   0   7   5        190.66        235.86         7.50 o
   1   7   5        154.65        116.35         7.79 o
   2   7   5        719.88        677.91        11.22 o
   3   7   5        534.70        526.93        14.33 o
   4   7   5        702.98        730.87         9.15 o
   5   7   5        441.46        474.33        11.56 o
   6   7   5          1.61          5.61         5.96 o
   7   7   5       1006.00       1083.31        37.23 o
   8   7   5         86.81         96.30         7.88 o
   9   7   5         31.17         31.87         6.76 o
  10   7   5          0.91          8.83         8.41 o
 -10   8   5         41.60         49.05        11.07 o
  -9   8   5        202.77        201.02         7.43 o
  -8   8   5         52.35       1083.17       327.15 o
  -7   8   5         11.67          4.09         7.79 o
  -6   8   5       1700.38       1788.94        48.98 o
  -5   8   5        765.82        839.03        17.78 o
  -4   8   5        158.83        164.24         9.69 o
  -3   8   5         19.01          1.27         7.27 o
  -2   8   5       1228.12       1400.81        41.82 o
  -1   8   5        207.00        258.77         7.30 o
   0   8   5        120.92         92.97         6.56 o
   1   8   5       1524.38       1702.69        32.65 o
   2   8   5        698.83        697.13        18.22 o
   3   8   5        101.33         97.34         5.71 o
   4   8   5        309.75        296.00         6.39 o
   5   8   5        338.39        326.09         8.93 o
   6   8   5        305.52        323.73        14.26 o
   7   8   5       1400.81       1586.72        62.03 o
   8   8   5         28.71         42.35         6.32 o
   9   8   5          2.16          1.30         6.65 o
  10   8   5         59.89         51.78         8.48 o
 -10   9   5        215.14        176.54         9.72 o
  -9   9   5          2.91         15.12         8.33 o
  -8   9   5       1813.27       1838.22        57.24 o
  -7   9   5       1195.02       1251.80        21.61 o
  -6   9   5       1162.37       1130.35        30.92 o
  -5   9   5        697.11        716.91        22.22 o
  -4   9   5       2049.28       2191.06        58.45 o
  -3   9   5        612.43        669.77        27.57 o
  -2   9   5        600.97        534.67         7.88 o
  -1   9   5        402.89        394.75        11.21 o
   0   9   5          2.18         11.11        13.49 o
   1   9   5        160.11        116.24         6.21 o
   2   9   5        590.84        623.35         8.83 o
   3   9   5        458.26        473.63         6.85 o
   4   9   5        271.61        246.30         8.01 o
   5   9   5          2.37          5.52         5.40 o
   6   9   5       1530.48       1564.60        75.66 o
   7   9   5        514.62        578.70        23.85 o
   8   9   5         23.74         18.12         6.75 o
   9   9   5        541.34        520.97        28.37 o
  10   9   5        465.38        387.37        21.37 o
 -10  10   5         64.18         58.94         9.37 o
  -9  10   5         13.03         12.05         6.22 o
  -8  10   5          2.02         -5.76         6.60 o
  -7  10   5        351.46        352.26        14.59 o
  -6  10   5        518.51        582.97        17.70 o
  -5  10   5          6.55          7.66         5.61 o
  -4  10   5         17.59         13.60         6.32 o
  -3  10   5        133.77        147.22         5.81 o
  -2  10   5        530.36        581.78        16.73 o
  -1  10   5       2114.84       2248.90        46.42 o
   0  10   5        606.42        700.31         8.42 o
   1  10   5        510.78        564.80        17.53 o
   2  10   5         10.54          4.48         5.77 o
   3  10   5        579.77        569.19        18.13 o
   4  10   5       1796.93       1927.06        49.90 o
   5  10   5        138.22        134.52         5.87 o
   6  10   5        153.68        146.43         6.07 o
   7  10   5         17.61         10.41         7.15 o
   8  10   5        292.33        299.29         9.52 o
   9  10   5        148.11        125.23        11.52 o
  10  10   5         40.04         31.66         9.21 o
 -10  11   5        546.58        502.58        35.65 o
  -9  11   5        230.88        218.13         9.13 o
  -8  11   5        264.32        289.26         8.83 o
  -7  11   5        189.48        197.79         9.57 o
  -6  11   5       3273.02       3537.95        77.11 o
  -5  11   5       1132.35       1152.27        34.72 o
  -4  11   5        764.07        791.87        16.47 o
  -3  11   5       1017.44       1043.14        18.73 o
  -2  11   5       1457.34       1498.66        18.67 o
  -1  11   5        565.32        554.93         6.99 o
   0  11   5        718.16        759.98         9.83 o
   1  11   5       1029.35       1107.49        16.71 o
   2  11   5        275.61        277.86        14.14 o
   3  11   5        100.80         99.20         5.51 o
   4  11   5          5.98          4.70         4.89 o
   5  11   5       1991.50       2084.90        50.63 o
   6  11   5        536.94        585.75        18.11 o
   7  11   5       2235.59       2295.38       154.69 o
   8  11   5        454.39        440.42        24.06 o
   9  11   5        226.78        235.89        12.61 o
  -9  12   5         22.11          7.62         8.56 o
  -8  12   5          0.43         -0.66         5.94 o
  -7  12   5         60.43        265.01       103.15 o
  -6  12   5          1.72          0.88         6.24 o
  -5  12   5        435.53        446.02        11.72 o
  -4  12   5        119.24        102.84         5.41 o
  -3  12   5         16.42         17.52         5.61 o
  -2  12   5        177.93        196.71         5.33 o
  -1  12   5        573.68        634.80         8.01 o
   0  12   5        742.21        742.47        14.75 o
   1  12   5        281.24        291.36         8.07 o
   2  12   5         37.51         42.68         4.92 o
   3  12   5        986.28        967.40        32.80 o
   4  12   5        593.44        588.55        17.33 o
   5  12   5         77.89         84.89         4.70 o
   6  12   5          3.35          2.14         7.21 o
   7  12   5          5.82          2.33         5.74 o
   8  12   5          5.37          7.66         6.27 o
   9  12   5          1.10          3.24         7.74 o
  -9  13   5        274.30        243.77        16.88 o
  -8  13   5        110.85        111.77         9.27 o
  -7  13   5         12.98         11.88         6.01 o
  -6  13   5        183.03        205.10        12.43 o
  -5  13   5       1231.89       1337.21        18.99 o
  -4  13   5       1962.06       2071.26        42.66 o
  -3  13   5        447.35        471.32         5.98 o
  -2  13   5          5.01          2.91         5.06 o
  -1  13   5         17.42         24.21         4.77 o
   0  13   5        899.96       1023.92        17.24 o
   1  13   5       1002.59       1076.71        17.32 o
   2  13   5          2.12          6.58         4.40 o
   3  13   5        393.51        419.90        13.36 o
   4  13   5        167.77        170.70         5.14 o
   5  13   5        706.17        750.67        21.19 o
   6  13   5        556.32        602.57        38.45 o
   7  13   5        149.42        123.58        13.79 o
   8  13   5         61.81         58.18        10.56 o
   9  13   5        553.79        515.74        22.12 o
  -9  14   5         59.99         55.76         7.97 o
  -8  14   5        285.28        269.05        16.61 o
  -7  14   5         55.01         52.83         6.66 o
  -6  14   5        115.28        106.92         7.18 o
  -5  14   5         61.05         63.20         6.77 o
  -4  14   5         46.53         59.59         5.54 o
  -3  14   5         84.13         82.10         5.58 o
  -2  14   5       2209.14       2300.28        40.72 o
  -1  14   5          2.69          3.07         4.38 o
   0  14   5         79.69         84.67         5.61 o
   1  14   5        638.29        626.34        16.24 o
   2  14   5         35.48         30.75         5.48 o
   3  14   5         99.72         93.45         4.61 o
   4  14   5       1035.23       1066.30        27.63 o
   5  14   5        184.60        186.90         7.11 o
   6  14   5         50.43        244.27        99.47 o
   7  14   5        360.16        320.62        31.92 o
   8  14   5         29.58         25.42         6.72 o
   9  14   5          0.09         -1.85         7.24 o
  -9  15   5        113.28        112.29        13.59 o
  -8  15   5        350.36        335.82        22.89 o
  -7  15   5        374.28        370.80        33.32 o
  -6  15   5        309.78        326.69        20.64 o
  -5  15   5        180.78        192.90         6.49 o
  -4  15   5        399.91        403.37         8.71 o
  -3  15   5       1750.35       1809.31        35.51 o
  -2  15   5        383.78        430.01         6.26 o
  -1  15   5       1188.32       1249.61        11.14 o
   0  15   5       2222.10       2318.56        27.34 o
   1  15   5       1280.68       1284.04        23.99 o
   2  15   5        363.06        414.59         9.52 o
   3  15   5        820.63        875.29        21.35 o
   4  15   5        611.09        647.74        14.26 o
   5  15   5       1018.30       1055.23        29.72 o
   6  15   5        496.94        518.58        35.30 o
   7  15   5        101.95         97.64        10.84 o
   8  15   5         88.92         96.07         8.82 o
  -8  16   5        123.69        107.23        10.54 o
  -7  16   5        207.92        236.02        26.31 o
  -6  16   5        404.52        414.31        22.04 o
  -5  16   5          2.18          7.47         6.52 o
  -4  16   5          9.35       2521.85       980.30 o
  -3  16   5       1635.74       1638.74        22.97 o
  -2  16   5         33.90         32.36         4.13 o
  -1  16   5        119.73        121.52         7.47 o
   0  16   5        133.57        131.70         5.28 o
   1  16   5        565.02        533.77         7.99 o
   2  16   5         95.96         88.40         4.45 o
   3  16   5          9.73         12.68         4.82 o
   4  16   5        458.15        564.18        15.03 o
   5  16   5         30.31         34.62         6.41 o
   6  16   5        196.32        185.49         8.73 o
   7  16   5         29.35         17.13         8.57 o
   8  16   5        189.56        193.97        14.58 o
  -8  17   5        132.26        120.14        10.67 o
  -7  17   5        501.36        527.91        53.35 o
  -6  17   5         29.71         33.04         6.46 o
  -5  17   5        165.36        177.65         7.09 o
  -4  17   5        264.34        259.13         6.44 o
  -3  17   5       1349.17       1503.53        11.68 o
  -2  17   5       1027.61       1098.07        14.23 o
  -1  17   5       1003.71       1022.51        19.38 o
   0  17   5        255.26        247.18         7.96 o
   1  17   5        171.09        176.73         6.09 o
   2  17   5       1616.61       1615.81        36.47 o
   3  17   5       2200.00       2371.53        44.28 o
   4  17   5        447.77        489.23        14.75 o
   5  17   5        294.05        334.91         9.41 o
   6  17   5        191.95        165.38         9.39 o
   7  17   5        223.58        223.30        22.66 o
   8  17   5        307.93        272.31        16.89 o
  -7  18   5        124.59        131.02        14.26 o
  -6  18   5         69.77         84.32         8.28 o
  -5  18   5          4.41          7.13         5.80 o
  -4  18   5        100.55         99.46         6.48 o
  -3  18   5        525.27        569.88         6.47 o
  -2  18   5        353.50        385.16        10.45 o
  -1  18   5        510.13        529.22         6.89 o
   0  18   5        199.73        222.79         6.77 o
   1  18   5         14.28          6.71         7.57 o
   2  18   5         22.59         18.27         6.34 o
   3  18   5        136.82        133.59         6.14 o
   4  18   5        436.13        419.11        12.61 o
   5  18   5         16.68         14.06         5.51 o
   6  18   5        193.40        205.36        16.04 o
   7  18   5         32.53         54.78         9.53 o
  -7  19   5        112.82         71.72         9.85 o
  -6  19   5          7.21          3.85         7.79 o
  -5  19   5         26.83         29.44         5.89 o
  -4  19   5         44.12         36.39         6.33 o
  -3  19   5        696.23        767.17        11.24 o
  -2  19   5        193.11        207.17         5.92 o
  -1  19   5         21.31         27.17         5.34 o
   0  19   5         85.67         97.39         6.87 o
   1  19   5        445.69        480.37        10.59 o
   2  19   5        345.69        429.93         8.70 o
   3  19   5       1136.57       1200.17        23.15 o
   4  19   5        129.53        122.06         5.94 o
   5  19   5         20.74         51.71        15.10 o
   6  19   5        554.57        577.67        34.57 o
   7  19   5         82.71         78.25         9.27 o
  -6  20   5          3.08         -0.28         7.26 o
  -5  20   5         15.71         25.83         6.26 o
  -4  20   5        485.87        454.96         7.53 o
  -3  20   5        201.76        220.10         6.74 o
  -2  20   5         49.53         46.28         5.83 o
  -1  20   5        376.59        354.53         8.87 o
   0  20   5        230.57        199.53         5.58 o
   1  20   5         31.22         33.45         4.84 o
   2  20   5         17.26         17.46         6.22 o
   3  20   5          7.36          5.12         5.39 o
   4  20   5          2.55         -5.87         5.87 o
   5  20   5        130.45        135.63         6.52 o
   6  20   5        236.35        239.45        13.20 o
  -6  21   5        554.61        523.85        37.65 o
  -5  21   5        250.47        274.61        11.60 o
  -4  21   5          1.11          8.15         6.59 o
  -3  21   5        311.28        289.36         6.33 o
  -2  21   5        312.83        321.02         6.49 o
  -1  21   5        402.41        423.73         7.12 o
   0  21   5        500.82        524.43        12.85 o
   1  21   5        392.32        404.27         8.17 o
   2  21   5        413.76        420.89         7.09 o
   3  21   5         50.32         58.22         6.27 o
   4  21   5        133.92        117.41        10.93 o
   5  21   5        121.60        124.59         7.81 o
   6  21   5        627.90        588.47        21.51 o
  -5  22   5         97.00         99.40         7.31 o
  -4  22   5        127.63        141.88         8.18 o
  -3  22   5         59.67         63.61         6.63 o
  -2  22   5         28.02         26.04         7.27 o
  -1  22   5         91.15        107.20         6.41 o
   0  22   5         12.74          7.25         5.70 o
   1  22   5        476.76        490.28        11.11 o
   2  22   5        213.85        196.59         6.74 o
   3  22   5          0.61         -5.37         6.90 o
   4  22   5         32.41         37.83         6.74 o
   5  22   5          0.57          4.98         6.87 o
  -4  23   5         37.68         40.21         7.08 o
  -3  23   5         57.15         59.90         7.08 o
  -2  23   5        101.75        104.49         7.64 o
  -1  23   5          9.15         10.03         6.93 o
   0  23   5        359.54        388.67         8.16 o
   1  23   5        258.19        267.15        12.98 o
   2  23   5         10.37          3.32         6.23 o
   3  23   5        183.45        173.61         7.06 o
   4  23   5        369.65        375.40        12.63 o
  -3  24   5        155.13        146.90         6.52 o
  -2  24   5         62.39         56.03         7.09 o
  -1  24   5        262.81        268.46         8.10 o
   0  24   5          0.04         -5.36         7.45 o
   1  24   5          8.61          9.16         6.06 o
   2  24   5         22.18         22.23         6.47 o
   3  24   5          3.10          7.44         6.41 o
  -2  25   5          1.42         -2.80         7.85 o
  -1  25   5        381.65        359.53        10.46 o
   0  25   5        548.97        468.11        18.99 o
   1  25   5         72.17         59.74         6.25 o
   2  25   5         19.15         10.85         8.78 o
 -10   0   6        523.69        572.83        36.46 o
  -9   0   6          1.44         -0.83         9.39 o
  -8   0   6       1497.01       1772.84        96.82 o
  -7   0   6       2082.78       2077.66        61.67 o
  -6   0   6       2796.38       2951.68        68.48 o
  -5   0   6         62.74         77.33        11.00 o
  -4   0   6       1379.96       1408.10        27.36 o
  -3   0   6        313.27        405.06        10.91 o
  -2   0   6       7837.10       9061.08        59.44 o
  -1   0   6         93.44        113.91        11.97 o
   0   0   6       3243.90       3143.77       162.46 o
   1   0   6       1472.10       1738.10        17.55 o
   2   0   6       1642.74       1486.64        20.63 o
   3   0   6         84.58         87.63         9.44 o
   4   0   6        819.89        847.96        14.59 o
   5   0   6        256.72        227.46        18.26 o
   6   0   6       1324.74       1332.37        52.82 o
   7   0   6        474.07        436.86        22.44 o
   8   0   6        338.52        382.37        19.60 o
   9   0   6        369.93        330.25        22.50 o
  10   0   6        892.48        921.64        74.22 o
 -10   1   6         34.42         28.51         8.20 o
  -9   1   6         26.73         26.13         6.38 o
  -8   1   6        113.63        121.94         6.95 o
  -7   1   6          1.15         -0.29         6.70 o
  -6   1   6        141.02        159.90         7.14 o
  -5   1   6       1592.22       1653.88        26.14 o
  -4   1   6        234.55        254.78         8.60 o
  -3   1   6        451.69        438.71         8.00 o
  -2   1   6        289.35        257.44         7.62 o
  -1   1   6         20.93         21.97         6.67 o
   0   1   6          0.64          1.92         8.17 o
   1   1   6         14.37         20.22         7.40 o
   2   1   6        280.65        363.42         8.45 o
   3   1   6        329.56        353.69         8.20 o
   4   1   6        101.99        126.66         8.03 o
   5   1   6         62.36         70.62         7.62 o
   6   1   6        127.24        124.79         7.63 o
   7   1   6         54.04         65.71         5.89 o
   8   1   6        135.61        149.87         7.33 o
   9   1   6        108.72        110.55         7.54 o
  10   1   6          4.69          7.07         8.64 o
 -10   2   6        312.34        344.88        15.85 o
  -9   2   6        125.11        126.95         6.63 o
  -8   2   6        397.45        455.93        16.63 o
  -7   2   6         36.60         40.84         5.66 o
  -6   2   6         58.87         64.82         7.33 o
  -5   2   6         10.22          0.94         6.79 o
  -4   2   6       3275.47       3448.01        28.47 o
  -3   2   6        938.82        981.63        10.64 o
  -2   2   6       3826.24       4029.73        19.52 o
  -1   2   6        407.22        449.82         9.22 o
   0   2   6         32.90         18.66         6.69 o
   1   2   6        182.87        244.31        11.59 o
   2   2   6       2985.25       3189.76        26.76 o
   3   2   6        108.58        123.92         7.41 o
   4   2   6       1541.93       1584.29        12.00 o
   5   2   6         17.64         21.93         7.41 o
   6   2   6        325.71        344.20        10.89 o
   7   2   6          6.22          0.46         5.72 o
   8   2   6        648.41        710.76        22.54 o
   9   2   6         74.13         69.27         6.73 o
  10   2   6        533.72        530.34        18.71 o
 -10   3   6         79.31         80.87         8.36 o
  -9   3   6        188.04        191.37         7.50 o
  -8   3   6          4.94          4.98         7.40 o
  -7   3   6         93.73         97.22         6.15 o
  -6   3   6        246.50        250.66         7.32 o
  -5   3   6        868.34        917.22        22.83 o
  -4   3   6          1.71         14.18         6.82 o
  -3   3   6        118.52        129.29         8.00 o
  -2   3   6         43.30         74.22         6.23 o
  -1   3   6       1311.15       1325.83        35.34 o
   0   3   6       1273.86       1427.34        18.05 o
   1   3   6        429.07        438.76         8.60 o
   2   3   6       1154.11       1165.51        10.49 o
   3   3   6       1197.91       1331.69        18.87 o
   4   3   6        351.44        342.03         8.69 o
   5   3   6        147.06        137.80         7.13 o
   6   3   6        475.24        503.02        15.98 o
   7   3   6        477.20        516.45         9.69 o
   8   3   6          8.55          5.71         6.86 o
   9   3   6          8.61          9.80         6.68 o
  10   3   6         17.63         14.67         9.55 o
 -10   4   6         12.96         21.79         8.09 o
  -9   4   6          1.19         -0.16         6.46 o
  -8   4   6        310.23        349.44         8.51 o
  -7   4   6         74.59         85.89         7.06 o
  -6   4   6        174.97        200.20         7.68 o
  -5   4   6         12.09         13.62         6.56 o
  -4   4   6        762.99        773.49        13.29 o
  -3   4   6          2.47          3.04         6.79 o
  -2   4   6       1531.43       1452.03        19.27 o
  -1   4   6        129.31        120.16         8.14 o
   0   4   6       1181.91       1210.48        10.07 o
   1   4   6       1305.04       1291.36        20.65 o
   2   4   6       4182.16       4337.48        60.41 o
   3   4   6         42.72         49.25         7.80 o
   4   4   6         18.14         18.50        12.28 o
   5   4   6          7.42         12.93         7.26 o
   6   4   6        269.02        258.33        11.14 o
   7   4   6        542.72        550.86        13.61 o
   8   4   6        696.24        766.70        27.89 o
   9   4   6         83.89         82.30         7.19 o
  10   4   6          3.82         -1.54         9.40 o
 -10   5   6        263.98        271.05        11.66 o
  -9   5   6        101.42         93.94         6.96 o
  -8   5   6        356.62        376.72        10.96 o
  -7   5   6        712.45        779.10        24.08 o
  -6   5   6        672.26        720.88        28.14 o
  -5   5   6        428.63        384.57        11.29 o
  -4   5   6         21.39         38.29         6.84 o
  -3   5   6       1302.16       1434.02        27.10 o
  -2   5   6       1351.64       1438.50        27.03 o
  -1   5   6         14.75          8.68         6.21 o
   0   5   6        220.17        182.60        12.90 o
   1   5   6        575.62        548.64         8.14 o
   2   5   6        392.80        380.81        10.97 o
   3   5   6        152.30        134.43         7.28 o
   4   5   6        106.44        119.31         7.89 o
   5   5   6         16.66         21.99         6.53 o
   6   5   6        109.83        120.74         7.76 o
   7   5   6        148.13        172.75        13.22 o
   8   5   6        124.60        127.40         7.19 o
   9   5   6        113.59        125.34         8.14 o
  10   5   6        169.88        152.68         8.38 o
 -10   6   6        120.89        104.71         8.63 o
  -9   6   6         21.21         20.01         7.30 o
  -8   6   6        358.47        374.75        11.65 o
  -7   6   6        451.52        513.64        21.54 o
  -6   6   6          8.35         16.16         5.61 o
  -5   6   6        503.00        536.04        11.66 o
  -4   6   6       1291.16       1381.91        37.42 o
  -3   6   6        902.07        867.58        19.39 o
  -2   6   6         96.04         87.11         6.92 o
  -1   6   6       2975.26       3088.34        68.35 o
   0   6   6        699.71        676.92         9.85 o
   1   6   6       1830.13       1722.27        51.29 o
   2   6   6       3304.39       3728.28        35.09 o
   3   6   6       2060.92       2078.58        12.14 o
   4   6   6         25.67         21.83         7.40 o
   5   6   6        832.29        796.96        19.95 o
   6   6   6       1593.47       1629.32        27.35 o
   7   6   6        349.22        322.29        11.52 o
   8   6   6         74.29         81.39         6.57 o
   9   6   6         10.85         11.74         8.94 o
  10   6   6         57.81         59.66         8.39 o
 -10   7   6         82.84         85.47         9.42 o
  -9   7   6        154.78        186.17         8.89 o
  -8   7   6          5.89          0.59         7.17 o
  -7   7   6         34.58         45.91         7.57 o
  -6   7   6         43.73         43.45         6.22 o
  -5   7   6        410.81        442.30        19.62 o
  -4   7   6         74.37         61.88        13.14 o
  -3   7   6        318.71        366.52        11.89 o
  -2   7   6        221.23        254.65         7.35 o
  -1   7   6        315.61        348.37        14.11 o
   0   7   6       1203.38       1209.85        12.02 o
   1   7   6        320.45        346.57        11.33 o
   2   7   6        197.13        179.34         7.90 o
   3   7   6        247.90        261.60         8.23 o
   4   7   6        158.41        351.10       141.25 o
   5   7   6       1983.44       2104.79        66.22 o
   6   7   6        336.45        335.42         9.88 o
   7   7   6         86.46         94.63         6.57 o
   8   7   6         50.24         53.24         7.00 o
   9   7   6         96.02         95.71         9.20 o
  10   7   6        320.38        253.61         9.18 o
 -10   8   6          9.11          5.03         9.29 o
  -9   8   6        537.99        531.52        29.20 o
  -8   8   6         18.19         21.98         7.15 o
  -7   8   6        569.82        600.46        19.10 o
  -6   8   6        614.22        656.21        28.57 o
  -5   8   6        184.36        177.26         8.37 o
  -4   8   6         50.99         49.80         8.46 o
  -3   8   6       1766.98       1757.12        56.08 o
  -2   8   6        742.24        752.27        16.90 o
  -1   8   6       1659.12       1516.94        21.04 o
   0   8   6        536.28        615.41        22.27 o
   1   8   6        634.16        674.59         8.07 o
   2   8   6        490.25        500.69         7.62 o
   3   8   6       1023.77       1023.58        23.76 o
   4   8   6        589.91        611.25        20.96 o
   5   8   6       4602.95       4963.17       108.63 o
   6   8   6         23.47         27.98         4.93 o
   7   8   6       1223.10       1281.67        90.31 o
   8   8   6         92.45        101.29         8.89 o
   9   8   6        666.41        620.81        28.26 o
  10   8   6         15.95         24.84         9.25 o
 -10   9   6         10.50         11.92        10.37 o
  -9   9   6         50.92         47.39         6.98 o
  -8   9   6          0.09          5.05         8.25 o
  -7   9   6        234.29        242.40         7.20 o
  -6   9   6         78.94         74.49         5.70 o
  -5   9   6        126.66        147.53         6.51 o
  -4   9   6        426.08        488.85        20.98 o
  -3   9   6          1.31          0.78         6.40 o
  -2   9   6          0.01         13.18         5.95 o
  -1   9   6         63.63         71.94         6.12 o
   0   9   6         12.11         14.89         5.94 o
   1   9   6         86.37         95.06         7.64 o
   2   9   6        391.36        419.04         7.48 o
   3   9   6        846.54        860.42        16.15 o
   4   9   6         68.76         66.26         6.67 o
   5   9   6         60.07         70.67         5.26 o
   6   9   6        210.08        219.88         8.54 o
   7   9   6         38.84         43.33         6.12 o
   8   9   6        207.54        211.21         8.89 o
   9   9   6         12.40          7.56         7.03 o
  -9  10   6        148.92        164.24         8.95 o
  -8  10   6        547.98        534.42        37.98 o
  -7  10   6       1503.74       1479.53        72.41 o
  -6  10   6        632.00        638.20        22.75 o
  -5  10   6        845.59        906.12        29.59 o
  -4  10   6          3.67          6.49         6.27 o
  -3  10   6       2162.97       2227.63        88.32 o
  -2  10   6          2.63         16.98         7.06 o
  -1  10   6        725.01        634.32        25.87 o
   0  10   6        105.94        131.84         7.67 o
   1  10   6       1989.63       1998.96        41.84 o
   2  10   6         20.87         33.96         4.85 o
   3  10   6       3692.16       4061.06        80.83 o
   4  10   6        107.86        118.16         6.60 o
   5  10   6        865.76        911.14        19.62 o
   6  10   6        519.53        604.75        27.06 o
   7  10   6        885.96       1040.13        99.07 o
   8  10   6        361.08        369.79        16.62 o
   9  10   6        865.57        802.36        24.01 o
  -9  11   6          0.19         -2.34         8.70 o
  -8  11   6         41.35         44.98         8.14 o
  -7  11   6        333.34        313.29        26.98 o
  -6  11   6        363.85        347.90         9.64 o
  -5  11   6        340.41        330.01         6.99 o
  -4  11   6        652.59        615.02        11.46 o
  -3  11   6          1.10          7.21         5.36 o
  -2  11   6         70.84         89.95        13.39 o
  -1  11   6         48.42         39.83         5.45 o
   0  11   6        719.87        710.26        16.43 o
   1  11   6         71.30         70.93         6.48 o
   2  11   6        276.28        308.25         6.46 o
   3  11   6        319.48        322.09        10.97 o
   4  11   6         72.95         76.37         5.38 o
   5  11   6          2.73          6.67         4.67 o
   6  11   6         85.08         83.72         7.99 o
   7  11   6         18.82         15.01         5.90 o
   8  11   6         24.50         21.47         8.08 o
   9  11   6         17.30         11.19         6.20 o
  -9  12   6        513.35        520.78        15.92 o
  -8  12   6        205.54        217.99        13.44 o
  -7  12   6        829.61        872.00        58.51 o
  -6  12   6        145.30        128.20         8.46 o
  -5  12   6        396.96        439.87         8.01 o
  -4  12   6        859.04        854.92        21.86 o
  -3  12   6       2137.91       2267.46        63.07 o
  -2  12   6        109.11        143.25         5.67 o
  -1  12   6          2.87          5.47         5.60 o
   0  12   6        208.42        225.02         8.47 o
   1  12   6        544.76        568.06        13.40 o
   2  12   6        297.51        308.04         6.45 o
   3  12   6       1124.72       1206.74        23.52 o
   4  12   6         15.05         12.42         5.41 o
   5  12   6       1836.50       2047.26        37.44 o
   6  12   6        191.74        200.91        12.95 o
   7  12   6       1546.46       1621.22       150.78 o
   8  12   6          1.58         10.96         8.28 o
   9  12   6        593.46        494.56        18.63 o
  -9  13   6         17.52         19.26         9.35 o
  -8  13   6        509.49        507.78        35.99 o
  -7  13   6        141.01        138.75        11.31 o
  -6  13   6        136.26        153.09        10.44 o
  -5  13   6          9.34         12.80         5.36 o
  -4  13   6        141.99        177.57         7.91 o
  -3  13   6        127.12        132.64         5.07 o
  -2  13   6       1317.79       1382.71        15.98 o
  -1  13   6          2.65         10.31         5.53 o
   0  13   6        179.52        195.92         7.53 o
   1  13   6        101.48        122.61         5.50 o
   2  13   6        619.38        615.39         8.67 o
   3  13   6        233.81        237.06         5.33 o
   4  13   6        143.72        135.72         5.29 o
   5  13   6         77.45         76.44         5.52 o
   6  13   6         18.25         12.75         6.65 o
   7  13   6          0.55          8.44         7.01 o
   8  13   6         14.04         16.42         7.77 o
   9  13   6          4.17         -5.07         8.08 o
  -8  14   6        343.42        322.36        30.18 o
  -7  14   6        248.62        255.02        31.95 o
  -6  14   6        592.99        594.82        33.80 o
  -5  14   6       1068.77       1141.33        20.07 o
  -4  14   6         16.56         22.66         5.38 o
  -3  14   6        758.07        856.10        13.28 o
  -2  14   6        241.15        256.24         6.59 o
  -1  14   6        928.79        960.00        22.96 o
   0  14   6        110.16        124.43         6.89 o
   1  14   6       2379.57       2482.65        45.76 o
   2  14   6         69.84         72.14         5.09 o
   3  14   6        790.54        848.45        19.82 o
   4  14   6        464.35        504.39        12.84 o
   5  14   6        123.24        124.75         6.59 o
   6  14   6        252.87        239.26        19.15 o
   7  14   6        801.33        806.42        75.98 o
   8  14   6        141.81        125.13         8.66 o
  -8  15   6         21.61         29.67         8.69 o
  -7  15   6         98.16        100.99        10.04 o
  -6  15   6         13.14         15.92         5.53 o
  -5  15   6        653.16        672.15        15.55 o
  -4  15   6        854.65        859.03        19.10 o
  -3  15   6         41.01         44.58         4.91 o
  -2  15   6         84.53         57.22         4.72 o
  -1  15   6       1055.03       1020.81        20.00 o
   0  15   6        119.01        113.10         5.15 o
   1  15   6        413.09        430.28         6.84 o
   2  15   6        155.04        183.32         4.79 o
   3  15   6         21.10         27.03         5.15 o
   4  15   6          6.51          8.47         6.48 o
   5  15   6         32.81         29.39         7.05 o
   6  15   6          0.03          7.54         5.09 o
   7  15   6         20.98         24.67         7.69 o
   8  15   6         85.98         74.43         7.93 o
  -8  16   6         44.51         29.30         7.63 o
  -7  16   6        487.79        479.64        42.39 o
  -6  16   6        525.46        531.33        31.46 o
  -5  16   6       1284.35       1382.85        27.49 o
  -4  16   6        568.19        644.23        10.51 o
  -3  16   6        456.74        461.52         6.27 o
  -2  16   6       1483.42       1584.08        34.05 o
  -1  16   6        975.94       1028.29        12.01 o
   0  16   6        821.55        842.47        19.91 o
   1  16   6        282.38        305.26         6.02 o
   2  16   6        621.36        664.92        17.71 o
   3  16   6       1691.16       1815.06        47.09 o
   4  16   6        515.28        524.52        11.84 o
   5  16   6         19.63          8.37         6.08 o
   6  16   6        376.15        400.25        24.17 o
   7  16   6        379.48        353.15        33.87 o
   8  16   6          1.19         -6.83         6.83 o
  -7  17   6        114.78        103.41        12.17 o
  -6  17   6          0.01          2.18         7.40 o
  -5  17   6          0.71          5.90         6.34 o
  -4  17   6          9.47         -2.99         5.89 o
  -3  17   6        530.14        573.70        11.90 o
  -2  17   6         12.81         12.11         6.44 o
  -1  17   6          8.13          5.52         5.94 o
   0  17   6         55.34         61.97         6.10 o
   1  17   6         11.32          5.49         5.61 o
   2  17   6         49.45         55.48         6.54 o
   3  17   6        126.66        120.61         6.13 o
   4  17   6        282.78        286.59         9.44 o
   5  17   6        227.67        220.32         7.89 o
   6  17   6         31.32         33.96         6.46 o
   7  17   6         24.46         29.85         7.69 o
  -7  18   6        136.76        100.24        16.75 o
  -6  18   6        453.79        425.88        29.20 o
  -5  18   6        105.06        108.92         6.37 o
  -4  18   6        123.84        122.90         6.15 o
  -3  18   6        445.29        469.39         9.99 o
  -2  18   6        183.15        197.42         5.38 o
  -1  18   6         59.89         66.57         5.30 o
   0  18   6       1300.44       1435.17        17.17 o
   1  18   6        664.20        699.64        11.97 o
   2  18   6         39.26         43.03         5.45 o
   3  18   6         25.77         20.30         6.30 o
   4  18   6        245.95        275.51         8.55 o
   5  18   6        127.12        133.25        10.09 o
   6  18   6        514.19        525.24        28.24 o
   7  18   6          8.85          9.27         7.03 o
  -6  19   6          5.74          0.34         8.16 o
  -5  19   6         67.14         71.60         7.22 o
  -4  19   6        196.23        190.84         7.07 o
  -3  19   6        551.51        549.31        12.24 o
  -2  19   6        122.24        139.84         8.18 o
  -1  19   6         63.66         57.39         5.49 o
   0  19   6         43.66         43.18         5.80 o
   1  19   6          8.73          9.82         5.07 o
   2  19   6         48.81         44.90         5.47 o
   3  19   6         62.72         62.80         6.37 o
   4  19   6         19.57         17.13         5.10 o
   5  19   6          6.00          3.58         7.19 o
   6  19   6          4.48         -1.21         7.08 o
  -6  20   6        230.68        197.48        14.40 o
  -5  20   6         19.53         20.54         6.59 o
  -4  20   6        409.07        464.98         7.57 o
  -3  20   6        391.93        382.70         9.00 o
  -2  20   6        255.73        268.64         6.46 o
  -1  20   6         13.56         18.18         6.16 o
   0  20   6        149.52        163.03         6.50 o
   1  20   6         20.32         23.98         5.74 o
   2  20   6        454.68        460.52         6.45 o
   3  20   6         39.30         32.43         6.26 o
   4  20   6        211.60        259.97        11.95 o
   5  20   6         13.20         17.66         6.19 o
   6  20   6         94.34         86.44         9.00 o
  -5  21   6        157.44        154.96         8.02 o
  -4  21   6         22.30         21.90         6.57 o
  -3  21   6          0.00          2.05         7.04 o
  -2  21   6         38.01         31.68         6.22 o
  -1  21   6         46.57         24.68         5.47 o
   0  21   6        103.28         95.64         5.32 o
   1  21   6          4.30         18.48         9.21 o
   2  21   6         39.34         37.18         7.37 o
   3  21   6          0.34         -4.48         8.03 o
   4  21   6          5.72          1.54         6.64 o
   5  21   6          6.67          0.29         7.18 o
  -5  22   6          7.65         19.23         9.31 o
  -4  22   6        165.30        151.12         7.96 o
  -3  22   6        244.42        234.54         8.68 o
  -2  22   6        856.84        880.81        25.11 o
  -1  22   6        119.68        112.25         6.54 o
   0  22   6        369.15        344.09         6.92 o
   1  22   6          0.97         -1.25         5.78 o
   2  22   6        379.73        431.54         7.43 o
   3  22   6        157.46        131.46         7.82 o
   4  22   6        151.85        118.77         6.55 o
  -4  23   6         41.06         35.10         8.91 o
  -3  23   6        152.35        153.06         7.93 o
  -2  23   6        244.92        219.15         8.10 o
  -1  23   6          0.43         -2.06         6.44 o
   0  23   6         70.24         52.65         6.63 o
   1  23   6          0.35          3.47         5.79 o
   2  23   6         74.11         65.32         6.31 o
   3  23   6          1.06         -0.13         6.99 o
   4  23   6          3.03         10.47         7.25 o
  -2  24   6        155.53        140.13         6.92 o
  -1  24   6        267.10        257.93         7.66 o
   0  24   6        718.18        681.71        11.09 o
   1  24   6        159.52        138.83         5.95 o
   2  24   6        158.27        143.31         8.68 o
 -10   1   7        325.09        335.23        13.92 o
  -9   1   7        124.82        141.03         8.20 o
  -8   1   7        830.94        895.61        19.87 o
  -7   1   7        332.05       1938.07       901.29 o
  -6   1   7       2929.43       3126.92        66.26 o
  -5   1   7        247.93        272.07         7.04 o
  -4   1   7       1961.42       1990.41        30.38 o
  -3   1   7        212.00        237.83         7.66 o
  -2   1   7       3679.36       3928.53        55.40 o
  -1   1   7        734.86        766.32         9.19 o
   0   1   7       1438.92       1338.98        13.58 o
   1   1   7        306.70        346.81         7.49 o
   2   1   7       3530.59       3768.08        42.54 o
   3   1   7        387.46        407.30         8.96 o
   4   1   7       2141.76       2115.88        31.42 o
   5   1   7         89.71        102.88         6.39 o
   6   1   7        720.22        748.94         9.44 o
   7   1   7        616.28        945.92       208.20 o
   8   1   7       3009.02       3350.13       111.99 o
   9   1   7         55.67         47.18         8.48 o
  10   1   7        227.45        217.11        14.09 o
 -10   2   7          1.56         -3.58         7.96 o
  -9   2   7         43.23         45.06         7.54 o
  -8   2   7          0.73         -2.83         7.42 o
  -7   2   7        160.69       2349.67      1123.13 o
  -6   2   7        317.71        287.53         8.13 o
  -5   2   7        595.51        559.80         8.38 o
  -4   2   7        400.92        431.57        11.45 o
  -3   2   7         44.62         61.24         7.70 o
  -2   2   7        613.22        606.16        17.47 o
  -1   2   7        132.14        188.14        23.24 o
   0   2   7        620.03        719.37         8.17 o
   1   2   7        140.37        148.10         7.43 o
   2   2   7         65.84         82.50         6.70 o
   3   2   7         44.68         58.77         7.14 o
   4   2   7          4.51          6.94         6.76 o
   5   2   7         21.93         19.97         6.64 o
   6   2   7         93.16         90.87         7.36 o
   7   2   7         98.19        104.45         7.91 o
   8   2   7        148.49        155.63         8.53 o
   9   2   7          3.42         -2.53         7.57 o
  10   2   7          1.16          0.76         8.34 o
 -10   3   7        650.20        636.18        30.29 o
  -9   3   7         19.90         32.16         8.39 o
  -8   3   7        544.02        629.64        19.68 o
  -7   3   7        158.62        145.78        10.22 o
  -6   3   7        394.26        401.33         9.44 o
  -5   3   7        153.25        162.85         7.22 o
  -4   3   7       3110.12       3302.60        33.74 o
  -3   3   7        509.91        477.15         8.97 o
  -2   3   7       1833.85       1824.34        19.88 o
  -1   3   7        997.64        937.28        13.42 o
   0   3   7       4778.64       5178.97        96.26 o
   1   3   7          1.97          5.48         7.67 o
   2   3   7       3476.90       3708.56        45.48 o
   3   3   7         73.22         70.19         6.48 o
   4   3   7        242.66        324.75        38.86 o
   5   3   7       1147.90       1154.40        15.86 o
   6   3   7       1330.51       1283.49        15.21 o
   7   3   7          5.85          0.15         7.80 o
   8   3   7        568.42        640.77        36.12 o
   9   3   7        435.66        447.98        24.40 o
  10   3   7        431.72        384.90        14.93 o
 -10   4   7        482.58        460.52        24.94 o
  -9   4   7         66.37         70.43         8.24 o
  -8   4   7        197.47        217.13        11.31 o
  -7   4   7         36.81         42.14         7.62 o
  -6   4   7         38.93         40.82         7.07 o
  -5   4   7          2.70          1.29         6.47 o
  -4   4   7         98.18        125.19         9.31 o
  -3   4   7        484.21        502.41         7.38 o
  -2   4   7         99.54         82.44         7.06 o
  -1   4   7        250.81        291.99         7.25 o
   0   4   7        251.24        273.00         6.55 o
   1   4   7          4.28          7.48         5.82 o
   2   4   7       1255.62       1236.29        25.32 o
   3   4   7        727.57        761.89        13.56 o
   4   4   7         61.97         62.43         7.58 o
   5   4   7         24.19         25.60         6.81 o
   6   4   7        835.05        874.34        31.96 o
   7   4   7          0.68         -1.48         6.02 o
   8   4   7         59.79         59.17         6.20 o
   9   4   7        280.33        298.55        20.07 o
  10   4   7         69.94         70.13        10.49 o
 -10   5   7        276.64        258.56        13.69 o
  -9   5   7         97.16         75.15         7.04 o
  -8   5   7        119.93        125.94         6.51 o
  -7   5   7         98.84        107.93         7.72 o
  -6   5   7        812.58        876.68        18.82 o
  -5   5   7        166.77        184.68         7.05 o
  -4   5   7        779.70        841.03        16.91 o
  -3   5   7       1109.17       1129.76        25.54 o
  -2   5   7       2067.94       2260.65        22.89 o
  -1   5   7        922.11        920.94        15.99 o
   0   5   7         11.27         11.56         6.84 o
   1   5   7       1900.90       1939.54        25.13 o
   2   5   7       2105.39       2191.21        16.01 o
   3   5   7        854.02        778.38         8.29 o
   4   5   7         89.48         94.58         6.90 o
   5   5   7        207.29        232.86         7.88 o
   6   5   7        810.56        848.49        23.47 o
   7   5   7        461.46        498.62        23.98 o
   8   5   7          5.93          5.50         7.02 o
   9   5   7          1.94          1.34         7.71 o
  10   5   7          3.53         10.73        10.61 o
 -10   6   7         87.68         83.63        10.44 o
  -9   6   7         31.23         17.76         9.16 o
  -8   6   7          1.82         -2.28         7.32 o
  -7   6   7         10.21         -0.17         5.87 o
  -6   6   7          1.92         -1.36         6.02 o
  -5   6   7         43.13         50.51         5.52 o
  -4   6   7         60.41         54.83         6.10 o
  -3   6   7         19.70          9.10         6.73 o
  -2   6   7        620.94        683.34        10.68 o
  -1   6   7        665.18        653.02         9.48 o
   0   6   7         17.39         16.63         6.78 o
   1   6   7        401.52        364.56         9.24 o
   2   6   7        232.19        265.64         7.71 o
   3   6   7       1246.53       1301.17        12.19 o
   4   6   7        423.65        453.39         8.67 o
   5   6   7        254.17        252.21         8.04 o
   6   6   7        174.55        174.20         8.09 o
   7   6   7         22.40         25.93         7.37 o
   8   6   7        613.01        636.74        39.41 o
   9   6   7          3.96          8.29         8.30 o
  -9   7   7        326.31        323.64        15.70 o
  -8   7   7        132.03        142.83         9.46 o
  -7   7   7       1459.58       1512.36        49.86 o
  -6   7   7          2.73          6.85         5.90 o
  -5   7   7        759.55        742.55        10.89 o
  -4   7   7        117.96        107.61         5.84 o
  -3   7   7       3107.04       3153.32        81.75 o
  -2   7   7       2282.00       2525.07        50.49 o
  -1   7   7       1181.90       1221.95        19.80 o
   0   7   7        176.35        203.29         9.58 o
   1   7   7       2162.77       2157.25        21.07 o
   2   7   7       1194.77       1291.01        26.21 o
   3   7   7       1396.48       1413.64        40.09 o
   4   7   7        565.50        596.73         9.73 o
   5   7   7       1023.07       1051.72        16.66 o
   6   7   7         74.88         89.17         7.84 o
   7   7   7        398.50        392.81        27.41 o
   8   7   7         11.46         10.97         7.39 o
   9   7   7        127.41        124.02        10.23 o
  -9   8   7         17.97          8.46         8.87 o
  -8   8   7          6.76          7.29         7.09 o
  -7   8   7          5.31          7.45         6.76 o
  -6   8   7         39.25         39.07         8.49 o
  -5   8   7         34.04         32.27         7.02 o
  -4   8   7         57.05         58.04         6.47 o
  -3   8   7        146.20        159.69         7.66 o
  -2   8   7         60.64         57.03         5.70 o
  -1   8   7          0.04          2.25         6.01 o
   0   8   7        311.31        328.11         7.35 o
   1   8   7        101.98        100.08         7.69 o
   2   8   7        150.48        142.22         6.11 o
   3   8   7        502.15        509.63         8.14 o
   4   8   7       2528.21       2621.28        46.81 o
   5   8   7        112.42        108.66         6.48 o
   6   8   7         74.87         63.69         7.92 o
   7   8   7          4.91          3.57         7.55 o
   8   8   7         94.70        101.56        10.02 o
   9   8   7        104.69        110.82         9.53 o
  -9   9   7        368.69        342.21        25.12 o
  -8   9   7        993.51       1007.67        66.38 o
  -7   9   7       1325.22       1424.42        73.65 o
  -6   9   7         85.71         85.85         6.91 o
  -5   9   7       1307.33       1376.60        47.91 o
  -4   9   7        366.84        388.26         6.96 o
  -3   9   7       1701.20       1680.11        58.66 o
  -2   9   7         85.35         74.36         6.06 o
  -1   9   7        510.31        553.62         8.00 o
   0   9   7        410.68        448.34         8.24 o
   1   9   7       4796.80       5027.72       140.24 o
   2   9   7          7.36         -0.12         6.47 o
   3   9   7       1372.90       1429.99        39.19 o
   4   9   7          3.57          4.75         4.93 o
   5   9   7        721.47        749.74        18.43 o
   6   9   7        454.79        516.40        25.61 o
   7   9   7       1095.29       1195.67       129.20 o
   8   9   7         21.64         16.34         8.27 o
   9   9   7        148.98        139.29        11.11 o
  -9  10   7         13.32         11.76         9.50 o
  -8  10   7        123.45        138.11        17.72 o
  -7  10   7         21.44         27.53         7.43 o
  -6  10   7          9.34         -1.34         7.59 o
  -5  10   7        206.73        219.15         9.90 o
  -4  10   7        514.72        547.51        25.78 o
  -3  10   7        309.23        329.74         9.38 o
  -2  10   7         51.00         47.62         6.38 o
  -1  10   7        213.83        230.87         7.73 o
   0  10   7         73.01        178.38        53.36 o
   1  10   7        565.13        568.14        21.14 o
   2  10   7       1451.80       1486.44        37.78 o
   3  10   7       1745.74       1905.08        55.19 o
   4  10   7        354.51        367.36         8.28 o
   5  10   7        725.12        819.79        27.03 o
   6  10   7         32.35         34.21         7.38 o
   7  10   7         49.48         48.11         6.05 o
   8  10   7         28.79         29.03         7.42 o
   9  10   7          0.16         -4.60         7.84 o
  -9  11   7        676.22        580.96        34.54 o
  -8  11   7         31.18         18.78         9.12 o
  -7  11   7       1078.82       1037.02       104.17 o
  -6  11   7        174.32        179.23        10.84 o
  -5  11   7        650.70       1900.76       677.98 o
  -4  11   7        154.74        136.08         5.16 o
  -3  11   7        888.17       1005.05        29.69 o
  -2  11   7          2.18          4.33         5.25 o
  -1  11   7        254.34        264.53         6.45 o
   0  11   7       1708.85       1741.45        56.48 o
   1  11   7        395.36        386.62         6.96 o
   2  11   7        163.67        187.13         6.27 o
   3  11   7        812.48        885.79        20.58 o
   4  11   7        263.91        253.25        13.40 o
   5  11   7        151.62        173.96         8.47 o
   6  11   7        145.94        743.73       351.14 o
   7  11   7        542.59        569.02        72.24 o
   8  11   7         40.90         23.50         7.87 o
   9  11   7         31.10         32.32         9.20 o
  -9  12   7          0.04          2.76         9.34 o
  -8  12   7         41.84         31.28         7.21 o
  -7  12   7         37.56         24.36         6.18 o
  -6  12   7          0.79          1.24         6.50 o
  -5  12   7         88.38         73.59         7.65 o
  -4  12   7        495.88        498.63        20.82 o
  -3  12   7         95.49         95.01         5.66 o
  -2  12   7        144.00        186.34         6.59 o
  -1  12   7        279.40        318.32         7.74 o
   0  12   7         15.03         25.51         5.71 o
   1  12   7         30.84         37.18         6.93 o
   2  12   7        592.07        587.25        12.59 o
   3  12   7        324.72        371.88         7.89 o
   4  12   7         85.97         98.13         6.26 o
   5  12   7         28.91         31.11         7.33 o
   6  12   7          6.32          0.39         6.53 o
   7  12   7         37.74         21.97         6.64 o
   8  12   7         12.24          8.68         8.73 o
  -8  13   7          1.53          9.80         7.28 o
  -7  13   7        454.50        492.66        43.18 o
  -6  13   7        109.39        107.96         7.57 o
  -5  13   7        661.22        731.22        20.38 o
  -4  13   7        116.09        123.40         6.90 o
  -3  13   7         32.94         21.72         4.45 o
  -2  13   7          8.90          2.67         5.39 o
  -1  13   7       2190.28       2302.48        88.21 o
   0  13   7        623.85        646.10         9.73 o
   1  13   7         38.85         44.18         5.57 o
   2  13   7         24.39         23.46         4.95 o
   3  13   7       1783.17       1942.27        51.53 o
   4  13   7          1.64          0.10         7.23 o
   5  13   7        441.24        484.68        11.61 o
   6  13   7        127.68        122.92         7.01 o
   7  13   7        384.95        408.16        42.48 o
   8  13   7         59.68         47.40         7.51 o
  -8  14   7        142.31        121.86        16.88 o
  -7  14   7         57.86         46.87         9.14 o
  -6  14   7         56.28         41.10         5.89 o
  -5  14   7          0.33          4.33         5.99 o
  -4  14   7          1.56          9.10         5.61 o
  -3  14   7        120.18        117.28         6.36 o
  -2  14   7        131.10        135.13         5.01 o
  -1  14   7          0.81         -1.91         4.97 o
   0  14   7         71.15         61.21         4.55 o
   1  14   7         23.35         22.62         4.95 o
   2  14   7         30.47         26.77         4.94 o
   3  14   7         17.27         15.88         6.69 o
   4  14   7        245.83        253.66         7.06 o
   5  14   7        112.24        108.79         7.41 o
   6  14   7        330.79        333.07        17.72 o
   7  14   7        101.26         97.19        11.31 o
   8  14   7         15.85         10.58         8.74 o
  -8  15   7          6.44          7.62         9.07 o
  -7  15   7        137.84        122.43        13.29 o
  -6  15   7        184.92        187.76        11.57 o
  -5  15   7          9.53         20.85         5.93 o
  -4  15   7          4.08          5.33         5.00 o
  -3  15   7        576.06        622.65        18.11 o
  -2  15   7        199.91        231.09         7.85 o
  -1  15   7        298.84        334.89         6.44 o
   0  15   7         96.67         88.94         4.39 o
   1  15   7        413.93        453.42         6.45 o
   2  15   7        531.50        584.31        16.47 o
   3  15   7        421.05        443.66        14.58 o
   4  15   7        552.16        569.18        17.95 o
   5  15   7        481.53        516.86        11.73 o
   6  15   7        142.10        146.93         9.87 o
   7  15   7          9.93         17.27         8.20 o
   8  15   7          7.60         10.04         9.61 o
  -7  16   7          1.14         -7.42         7.88 o
  -6  16   7         63.57         73.37         7.89 o
  -5  16   7        365.01        358.19        11.62 o
  -4  16   7         36.09         30.15         6.44 o
  -3  16   7        503.40        532.80         8.87 o
  -2  16   7        128.47        130.29         8.23 o
  -1  16   7         88.34         88.08         6.14 o
   0  16   7        215.01        204.87         6.40 o
   1  16   7         82.49         96.50         6.18 o
   2  16   7         15.52          3.61         7.44 o
   3  16   7        189.32        220.55         9.52 o
   4  16   7        229.32        239.48         6.54 o
   5  16   7          2.28          2.52         5.91 o
   6  16   7         39.41         43.48         8.66 o
   7  16   7         18.30         20.61         6.52 o
  -7  17   7         81.35         58.37        11.92 o
  -6  17   7        121.03        120.29        12.74 o
  -5  17   7         65.55         64.13         7.48 o
  -4  17   7          1.98          6.10         6.32 o
  -3  17   7        195.52        238.41         6.92 o
  -2  17   7        992.83       1091.36        30.35 o
  -1  17   7         68.40         69.98         6.43 o
   0  17   7        214.00        244.93         6.83 o
   1  17   7         97.18         97.66         6.56 o
   2  17   7        414.80        465.57        13.42 o
   3  17   7        104.84        110.35         5.72 o
   4  17   7        537.83        570.96        18.24 o
   5  17   7         70.82         75.89         6.88 o
   6  17   7         42.22         32.66         8.27 o
   7  17   7        320.13        293.15        33.29 o
  -6  18   7         28.28         19.03         6.73 o
  -5  18   7          3.27          6.32         7.67 o
  -4  18   7         76.97         80.26         7.76 o
  -3  18   7         30.75         32.08         5.45 o
  -2  18   7          2.97         -2.43         5.18 o
  -1  18   7         13.82         20.27         5.19 o
   0  18   7         79.62         82.93         6.05 o
   1  18   7        508.77        497.34         7.98 o
   2  18   7          1.42          4.43         5.08 o
   3  18   7         35.48         34.72         5.49 o
   4  18   7          0.01          3.87         6.51 o
   5  18   7         43.54         37.41         6.77 o
   6  18   7          1.10         -2.32         6.62 o
  -6  19   7         58.16         57.07         6.63 o
  -5  19   7        279.48        283.53        18.98 o
  -4  19   7        505.06        523.39        15.91 o
  -3  19   7         18.33         23.48         6.34 o
  -2  19   7        157.86        151.87         6.63 o
  -1  19   7        187.84        191.38         7.36 o
   0  19   7        623.32        655.56        16.89 o
   1  19   7        374.63        361.12        12.72 o
   2  19   7        199.65        228.12         7.93 o
   3  19   7         24.28         25.32         5.40 o
   4  19   7         70.42         74.67         6.38 o
   5  19   7         17.48         19.88         7.84 o
   6  19   7        576.09        534.58        46.21 o
  -5  20   7         23.26         16.80         7.15 o
  -4  20   7          6.74          9.43         7.17 o
  -3  20   7         31.74         34.44         7.23 o
  -2  20   7        417.61        439.48         7.31 o
  -1  20   7         72.81         76.33         5.28 o
   0  20   7         39.14         37.63         5.88 o
   1  20   7         94.43        100.72         5.97 o
   2  20   7         32.60         30.80         7.16 o
   3  20   7         20.69         13.84         6.99 o
   4  20   7         92.29         85.44         6.84 o
   5  20   7         60.27         63.66         8.48 o
  -5  21   7         66.65         64.18         7.57 o
  -4  21   7        803.07        782.30        17.15 o
  -3  21   7         49.63         40.43        10.67 o
  -2  21   7        121.66        132.25         7.32 o
  -1  21   7         75.73         80.34         6.65 o
   0  21   7         39.12         32.84         6.19 o
   1  21   7         25.88         22.07         6.91 o
   2  21   7        129.17        144.74         6.47 o
   3  21   7          1.75          4.51         6.97 o
   4  21   7        162.24        125.63         8.02 o
  -4  22   7          0.55          1.51         8.45 o
  -3  22   7          0.03          4.12         7.54 o
  -2  22   7         46.07         47.18         6.01 o
  -1  22   7         60.63         56.18         5.92 o
   0  22   7          6.71         -0.72         6.94 o
   1  22   7          0.94         -6.15         6.15 o
   2  22   7         28.76         30.66         6.64 o
   3  22   7          8.14         12.71         7.68 o
   4  22   7         14.50          8.14         8.97 o
  -2  23   7       1042.77        917.26        28.37 o
  -1  23   7        169.49        146.88         7.96 o
   0  23   7        756.43        755.32        17.77 o
   1  23   7        226.85        214.52         9.58 o
   2  23   7         20.99         18.59         6.16 o
  -9   0   8         15.95         19.11        11.72 o
  -8   0   8       1423.73       1384.65        37.21 o
  -7   0   8          4.19          0.85        12.21 o
  -6   0   8        269.67        250.71        17.42 o
  -5   0   8         97.84         97.96         8.78 o
  -4   0   8        691.74        710.12        13.04 o
  -3   0   8        368.04        388.88        10.36 o
  -2   0   8       2475.74       2503.83        50.13 o
  -1   0   8        567.48        562.74        20.48 o
   0   0   8         15.11          4.90        10.95 o
   1   0   8        334.01        376.73        10.69 o
   2   0   8        613.85        617.45        11.56 o
   3   0   8       1140.26       1291.22        22.26 o
   4   0   8        242.70        264.20        13.37 o
   5   0   8        868.72        864.82        13.45 o
   6   0   8       2089.35       2244.72        56.36 o
   7   0   8        163.05        185.03        14.38 o
   8   0   8        338.82        334.73        35.33 o
   9   0   8        573.52        538.17        84.35 o
  -9   1   8          0.46          3.00         7.58 o
  -8   1   8         92.19         82.62         8.80 o
  -7   1   8        255.69        236.90         9.38 o
  -6   1   8        454.93        509.74        10.18 o
  -5   1   8        492.84        487.46         8.10 o
  -4   1   8         51.88         58.63         7.65 o
  -3   1   8          9.94         13.37         9.26 o
  -2   1   8        371.83        360.20         8.86 o
  -1   1   8        149.47        199.15         7.48 o
   0   1   8          4.72          6.02         8.06 o
   1   1   8        178.52        179.58         7.42 o
   2   1   8         31.94         52.82         6.97 o
   3   1   8        449.87        463.14        13.84 o
   4   1   8         48.76         45.39         6.73 o
   5   1   8          2.59          4.92         6.32 o
   6   1   8          8.10          2.79         8.88 o
   7   1   8         10.77          7.24         8.62 o
   8   1   8          0.57         -6.17         6.51 o
   9   1   8         56.26         45.77         7.95 o
  -9   2   8          1.06         -0.11         8.14 o
  -8   2   8        371.78        407.53        19.93 o
  -7   2   8        917.94        960.40        23.41 o
  -6   2   8       2599.71       2703.20        22.10 o
  -5   2   8        458.03        440.81         8.52 o
  -4   2   8       1534.34       1608.53        30.50 o
  -3   2   8         76.93         74.95         6.98 o
  -2   2   8       1403.78       1383.86        16.04 o
  -1   2   8        879.63        907.27        16.77 o
   0   2   8       1535.02       1538.60        12.41 o
   1   2   8        499.75        549.52         9.14 o
   2   2   8       1364.23       1485.07        16.96 o
   3   2   8       1331.55       1674.30       114.31 o
   4   2   8        251.48        233.06         7.33 o
   5   2   8        136.37        148.75         6.84 o
   6   2   8        412.47        497.25         9.95 o
   7   2   8       1218.30       1272.00        44.37 o
   8   2   8        184.46        196.27        15.25 o
   9   2   8        266.14        262.09        22.51 o
  -9   3   8         40.65         45.80         8.43 o
  -8   3   8         83.26         78.91         7.80 o
  -7   3   8         43.85         40.88         8.67 o
  -6   3   8        113.01        122.97         9.10 o
  -5   3   8         44.39         57.03         7.68 o
  -4   3   8       1246.92       1298.81        22.46 o
  -3   3   8        635.38        667.78        20.04 o
  -2   3   8        143.14        150.59         6.68 o
  -1   3   8        548.22        515.54         7.54 o
   0   3   8         79.07         98.02         7.89 o
   1   3   8        603.54        583.57        10.20 o
   2   3   8        476.57        468.87         9.81 o
   3   3   8        827.05        838.08         9.62 o
   4   3   8        218.53        216.11         9.13 o
   5   3   8        184.30        177.02         6.85 o
   6   3   8        318.90        299.02         8.70 o
   7   3   8         77.10         86.05         6.61 o
   8   3   8         39.65         74.34        22.37 o
   9   3   8         69.28         72.71         9.69 o
  -9   4   8        121.10        122.30        14.29 o
  -8   4   8        198.93        198.43         8.09 o
  -7   4   8        516.61        529.13        10.39 o
  -6   4   8        683.82        787.84        18.83 o
  -5   4   8         74.42         66.05         6.50 o
  -4   4   8        672.87        676.24        15.55 o
  -3   4   8       4431.64       4651.01        68.64 o
  -2   4   8       2390.10       2614.73        20.57 o
  -1   4   8         88.38         90.11         7.90 o
   0   4   8        220.05        257.37         7.58 o
   1   4   8       1074.10       1097.78         9.72 o
   2   4   8       1035.62        999.72        15.29 o
   3   4   8        373.00        362.91         8.27 o
   4   4   8        223.87        242.74         7.28 o
   5   4   8         14.25         17.84         6.97 o
   6   4   8        192.40        179.45         8.24 o
   7   4   8        287.10        300.34         8.57 o
   8   4   8        382.45        403.64        34.97 o
   9   4   8         34.87         32.65         7.88 o
  -9   5   8         12.02         15.63         8.29 o
  -8   5   8        354.38        364.13        16.75 o
  -7   5   8         18.05         24.57         6.95 o
  -6   5   8         17.90         19.45         7.64 o
  -5   5   8        359.02        351.34         6.44 o
  -4   5   8        376.56        425.49        12.89 o
  -3   5   8       1030.94        991.78         9.97 o
  -2   5   8         21.02         17.69         7.60 o
  -1   5   8        849.04        903.21        12.99 o
   0   5   8         17.84         19.72         7.52 o
   1   5   8        502.85        517.45         9.37 o
   2   5   8          7.98          8.70         5.63 o
   3   5   8       1167.91       1225.91        11.21 o
   4   5   8        409.57        445.00        11.62 o
   5   5   8        178.62        193.22         6.37 o
   6   5   8          0.32          0.17         7.63 o
   7   5   8        348.71        376.17        20.54 o
   8   5   8        243.04        238.58        18.30 o
   9   5   8        302.00        300.33        26.41 o
  -9   6   8         39.77         31.41         8.79 o
  -8   6   8         94.66         89.85         9.07 o
  -7   6   8        353.06        349.32        21.32 o
  -6   6   8         59.04         78.84         8.68 o
  -5   6   8          9.69         10.39         6.83 o
  -4   6   8        998.36        974.71        15.05 o
  -3   6   8       1184.24       1157.14        12.10 o
  -2   6   8          2.61         -3.27         5.59 o
  -1   6   8        982.63       1045.37        18.83 o
   0   6   8        656.10        684.48        18.86 o
   1   6   8        150.81        144.44         7.75 o
   2   6   8        613.01        655.69        14.62 o
   3   6   8        811.85        906.84         9.70 o
   4   6   8          9.27         -1.05         7.08 o
   5   6   8        749.23        727.39        13.61 o
   6   6   8          8.18         16.46         7.54 o
   7   6   8         44.29         45.97         7.56 o
   8   6   8        161.52        173.80        17.85 o
   9   6   8        175.93        172.65        16.33 o
  -9   7   8          3.49         12.90         8.68 o
  -8   7   8        205.73        222.98        16.64 o
  -7   7   8        223.55        245.18        13.23 o
  -6   7   8         39.38         38.76         8.50 o
  -5   7   8        516.03        542.98        17.48 o
  -4   7   8        119.61        141.41         6.10 o
  -3   7   8       1355.67       1422.54        26.95 o
  -2   7   8         94.38        101.52         6.81 o
  -1   7   8       1295.07       1334.57        22.49 o
   0   7   8        213.66        223.89         7.41 o
   1   7   8        287.90        302.09         8.04 o
   2   7   8       1507.93       1634.83        10.58 o
   3   7   8       2052.47       2080.57        38.36 o
   4   7   8          0.06          7.73         6.91 o
   5   7   8          0.74          9.33         8.57 o
   6   7   8          6.72          9.13         7.48 o
   7   7   8        141.68        148.14        11.18 o
   8   7   8          1.10          3.39         8.72 o
   9   7   8        384.89        358.59        31.56 o
  -9   8   8        698.91        598.02        50.43 o
  -8   8   8        116.40         93.26         7.64 o
  -7   8   8        858.40        873.90        32.62 o
  -6   8   8        325.94        354.45        14.71 o
  -5   8   8        687.12        724.94        19.93 o
  -4   8   8        134.89        114.85         5.89 o
  -3   8   8         26.20         30.83         6.40 o
  -2   8   8        162.27        173.05         6.88 o
  -1   8   8       3693.75       3904.68        75.50 o
   0   8   8        248.74        270.60         7.23 o
   1   8   8         85.15         85.22         6.23 o
   2   8   8       1090.44       1208.74        17.03 o
   3   8   8        888.02        954.52         8.65 o
   4   8   8       1102.58       1088.01        19.37 o
   5   8   8        436.59        471.34        10.75 o
   6   8   8        192.60        207.96        11.04 o
   7   8   8        132.97        141.64        16.97 o
   8   8   8        626.88        703.65        87.88 o
   9   8   8        311.49        279.44        24.98 o
  -9   9   8        384.13        406.85        44.05 o
  -8   9   8         42.02         40.58         8.33 o
  -7   9   8         59.36         40.44         8.97 o
  -6   9   8          1.62          7.12         6.68 o
  -5   9   8         20.81         19.16         8.41 o
  -4   9   8        117.65         99.03        10.03 o
  -3   9   8         66.50         82.70         5.85 o
  -2   9   8        199.13        179.33         9.78 o
  -1   9   8        343.73        325.54        11.62 o
   0   9   8         86.01         94.66         5.69 o
   1   9   8         82.18         93.58         6.07 o
   2   9   8        294.30        331.70         7.27 o
   3   9   8        123.76        108.87         9.99 o
   4   9   8        142.73        143.04         7.13 o
   5   9   8         17.21         27.67         6.34 o
   6   9   8        224.29        222.37        14.23 o
   7   9   8         13.43         20.28         7.68 o
   8   9   8        109.82        111.69        18.69 o
   9   9   8        222.24        233.65        25.89 o
  -8  10   8         56.85         39.15         9.10 o
  -7  10   8        217.28        204.94        16.12 o
  -6  10   8         28.95         39.82         7.36 o
  -5  10   8         37.50         54.91         6.41 o
  -4  10   8         70.22        147.31        35.95 o
  -3  10   8        117.79        124.46         6.33 o
  -2  10   8        185.40        199.37         9.10 o
  -1  10   8        711.37        730.28        16.01 o
   0  10   8         73.38         68.12         5.49 o
   1  10   8          5.72         -0.12         6.95 o
   2  10   8        235.38        249.27         7.10 o
   3  10   8       1906.48       1896.72        39.99 o
   4  10   8         37.96         40.26         6.40 o
   5  10   8        287.19        313.84        11.67 o
   6  10   8        325.85        323.51        18.80 o
   7  10   8        290.33        288.15        42.77 o
   8  10   8        173.04        150.60        24.00 o
  -8  11   8         30.54         22.94         7.96 o
  -7  11   8         48.61         28.34         9.23 o
  -6  11   8         71.37         47.22         6.79 o
  -5  11   8        155.82        195.19        15.42 o
  -4  11   8        256.74        247.54        15.20 o
  -3  11   8         49.77         53.34         6.75 o
  -2  11   8         67.66         67.63         6.22 o
  -1  11   8        200.17        182.51         5.83 o
   0  11   8        246.67        276.29        11.31 o
   1  11   8        957.55       1036.52        14.06 o
   2  11   8         65.57         55.03         7.00 o
   3  11   8        331.17        304.39         9.43 o
   4  11   8         31.90         26.62         6.73 o
   5  11   8          2.86         -2.00         6.16 o
   6  11   8         28.58         21.40         6.70 o
   7  11   8         26.25         21.09         7.74 o
   8  11   8          0.39          2.53         8.52 o
  -8  12   8        161.75        139.55        19.46 o
  -7  12   8        801.21        842.20        87.91 o
  -6  12   8          1.08          0.10         7.17 o
  -5  12   8        554.48        588.99        17.76 o
  -4  12   8         42.97         52.25         6.69 o
  -3  12   8        322.35        395.84        12.54 o
  -2  12   8         76.57         57.21        10.87 o
  -1  12   8         31.53         40.91         6.76 o
   0  12   8        968.12        945.49        25.82 o
   1  12   8       1625.24       1669.86        69.86 o
   2  12   8        724.54        721.28        33.69 o
   3  12   8          2.18          1.88         6.23 o
   4  12   8        156.40        170.02        10.83 o
   5  12   8         80.92        104.15         7.51 o
   6  12   8        412.56        401.98        25.19 o
   7  12   8        114.61        106.41        21.76 o
   8  12   8         11.50         14.09         7.18 o
  -8  13   8          0.06          2.74         7.46 o
  -7  13   8         28.67         15.25         7.80 o
  -6  13   8        156.62        138.35         8.87 o
  -5  13   8          0.36         -1.20         8.94 o
  -4  13   8         42.58         47.08         6.73 o
  -3  13   8        410.00        418.18        13.20 o
  -2  13   8         27.98         25.56         5.70 o
  -1  13   8         63.97         63.44         5.90 o
   0  13   8       2429.80       2403.67        57.45 o
   1  13   8        248.32        257.91         6.10 o
   2  13   8         68.41         73.82         7.54 o
   3  13   8         35.85         35.93         6.98 o
   4  13   8        490.11        553.22         9.13 o
   5  13   8         29.67         27.92         7.34 o
   6  13   8          9.43         10.02         6.56 o
   7  13   8          2.70          2.54         7.04 o
   8  13   8         20.55         15.27         9.86 o
  -7  14   8         83.88         89.83        13.70 o
  -6  14   8         70.37         84.18         8.34 o
  -5  14   8         14.69         23.73         6.51 o
  -4  14   8         94.50         98.27         6.86 o
  -3  14   8       1042.61       1200.23        27.84 o
  -2  14   8       2785.45       3096.82        75.79 o
  -1  14   8          2.27          3.03         5.74 o
   0  14   8         79.03         87.96         6.85 o
   1  14   8       2229.54       2434.58        69.73 o
   2  14   8        138.72        135.78         8.07 o
   3  14   8        626.53        670.91        18.36 o
   4  14   8        606.60        651.65        15.20 o
   5  14   8         10.49          8.48         5.67 o
   6  14   8         36.82         47.42         7.88 o
   7  14   8        286.99        270.06        34.59 o
  -7  15   8         66.44         64.55         8.89 o
  -6  15   8        525.94        482.94        22.90 o
  -5  15   8          0.38         -5.56         6.49 o
  -4  15   8         10.25         10.58         6.41 o
  -3  15   8        246.30        279.19        10.11 o
  -2  15   8         13.87          6.32         6.53 o
  -1  15   8          0.08          4.56         5.56 o
   0  15   8         12.39         17.32         6.14 o
   1  15   8        364.93        389.75        12.54 o
   2  15   8        162.52        160.95        10.26 o
   3  15   8          0.43          8.43         5.55 o
   4  15   8        183.94        192.33         6.22 o
   5  15   8        337.52        326.72         6.76 o
   6  15   8         59.50         61.70         9.84 o
   7  15   8         14.52         13.34         7.23 o
  -7  16   8         47.22         37.44         9.66 o
  -6  16   8         54.39         61.40         6.56 o
  -5  16   8        136.96        161.43         8.14 o
  -4  16   8         31.78         29.57         6.73 o
  -3  16   8        107.84        110.69         5.86 o
  -2  16   8        732.00        815.50        25.62 o
  -1  16   8        349.28        377.85         7.19 o
   0  16   8        191.95        195.01         6.14 o
   1  16   8         30.05         49.03        11.41 o
   2  16   8        864.54        863.17        25.22 o
   3  16   8        314.79        323.64         6.39 o
   4  16   8        211.40        212.76         5.85 o
   5  16   8         21.01         14.97         6.83 o
   6  16   8         23.67         32.19         7.15 o
  -6  17   8        174.33        152.07        14.83 o
  -5  17   8        344.99        335.55        11.68 o
  -4  17   8         84.14         90.08         6.53 o
  -3  17   8          4.07          2.94         5.21 o
  -2  17   8        139.37        139.03         5.38 o
  -1  17   8       1102.49       1220.97        20.51 o
   0  17   8         20.11         11.38         5.96 o
   1  17   8        456.63        459.67         7.18 o
   2  17   8         30.31         40.74         5.56 o
   3  17   8          0.03         -4.05         5.83 o
   4  17   8          4.36          4.92         6.62 o
   5  17   8         92.38         88.28         8.02 o
   6  17   8         41.64         35.15         7.87 o
  -6  18   8        210.97        185.84        21.57 o
  -5  18   8        475.04        475.73        11.46 o
  -4  18   8        694.58        767.42        14.94 o
  -3  18   8          1.70          1.60         5.68 o
  -2  18   8        719.96        739.27        22.63 o
  -1  18   8        355.51        358.28        10.64 o
   0  18   8        660.65        689.30        19.63 o
   1  18   8        350.16        350.09        12.15 o
   2  18   8         80.45         82.74         6.52 o
   3  18   8         58.07         59.10         7.78 o
   4  18   8        353.19        345.45         7.92 o
   5  18   8        199.53        202.98        10.90 o
   6  18   8         45.69         40.71         9.10 o
  -5  19   8          5.81         -6.43         6.43 o
  -4  19   8         23.99         18.96         6.37 o
  -3  19   8        167.35        173.08         6.71 o
  -2  19   8         18.52         17.67         7.77 o
  -1  19   8         20.61         20.43         5.69 o
   0  19   8         19.79         21.19         5.53 o
   1  19   8        521.87        545.84        10.76 o
   2  19   8        124.52        146.88         7.83 o
   3  19   8          0.02          0.94         7.05 o
   4  19   8         72.94         67.40         9.43 o
   5  19   8          0.23         -8.03         8.03 o
  -4  20   8        206.45        186.41         7.35 o
  -3  20   8         84.57         92.50         8.62 o
  -2  20   8        230.35        247.91         8.92 o
  -1  20   8         50.82         56.51         7.89 o
   0  20   8         57.40         57.69         6.62 o
   1  20   8         45.83         47.51        12.15 o
   2  20   8         72.68         72.27         6.12 o
   3  20   8         88.96         92.02        10.73 o
   4  20   8        342.72        320.92        15.32 o
  -3  21   8        134.55        103.04         7.36 o
  -2  21   8         72.19         62.35         7.37 o
  -1  21   8          0.76         -3.12         6.52 o
   0  21   8         28.72         22.43         6.60 o
   1  21   8          9.52         21.18         6.56 o
   2  21   8          3.41          2.82         7.58 o
   3  21   8         17.27         15.79         7.18 o
  -2  22   8        111.12        116.21         8.54 o
  -1  22   8         29.33         27.68         6.67 o
   0  22   8         64.74         54.78         7.85 o
   1  22   8         19.51         23.08         7.10 o
   2  22   8         90.80        103.86        10.47 o
  -9   1   9        172.44        207.74        17.60 o
  -8   1   9         79.64         66.83         8.64 o
  -7   1   9       1355.98       1420.80        15.75 o
  -6   1   9        280.87        293.16        11.47 o
  -5   1   9        603.94        618.81        10.15 o
  -4   1   9        140.39        136.30         6.75 o
  -3   1   9       1944.98       2080.59        38.01 o
  -2   1   9        163.96        167.09         6.61 o
  -1   1   9         10.32         16.60         6.73 o
   0   1   9       1273.00       1248.74        10.32 o
   1   1   9          9.96         25.49         7.41 o
   2   1   9         92.21         91.33         6.32 o
   3   1   9       2354.38       2453.55        33.91 o
   4   1   9          2.33          3.91         5.78 o
   5   1   9        420.79        488.27         9.18 o
   6   1   9        104.59        104.65         8.74 o
   7   1   9        885.22        875.99        20.79 o
   8   1   9         49.04         51.28         8.46 o
   9   1   9        403.01        343.73        39.00 o
  -9   2   9         33.27         45.91         9.36 o
  -8   2   9          2.33         14.53        10.13 o
  -7   2   9        340.27        343.40         8.85 o
  -6   2   9        137.07        148.25         8.19 o
  -5   2   9         19.95         22.70         7.20 o
  -4   2   9         11.28         19.95         5.80 o
  -3   2   9        519.03        527.68        11.80 o
  -2   2   9        276.23        293.56         8.25 o
  -1   2   9       1005.19       1042.23        22.20 o
   0   2   9       1064.41       1035.58        15.44 o
   1   2   9         11.68         11.33         6.70 o
   2   2   9          3.11          0.97         6.17 o
   3   2   9        210.13        222.19         7.93 o
   4   2   9         50.58         42.40         5.83 o
   5   2   9          7.27          6.98         8.59 o
   6   2   9        222.44        205.68        12.55 o
   7   2   9         14.84         20.08         7.61 o
   8   2   9         84.68         84.87         9.63 o
   9   2   9         15.57         16.76         8.76 o
  -9   3   9        414.33        406.13        29.26 o
  -8   3   9        103.96         94.31        13.91 o
  -7   3   9        140.93        152.40         8.91 o
  -6   3   9        466.84        469.16        17.45 o
  -5   3   9       1970.58       2233.50        49.91 o
  -4   3   9        701.82        712.92         8.39 o
  -3   3   9        131.83        157.69         6.92 o
  -2   3   9        611.74        619.63         7.85 o
  -1   3   9       1466.99       1678.80        12.34 o
   0   3   9        356.75        363.84         7.74 o
   1   3   9         68.77         66.40         7.61 o
   2   3   9        524.57        564.74         8.77 o
   3   3   9        708.32        796.20        11.79 o
   4   3   9          1.38         -1.29         6.93 o
   5   3   9        454.26        442.35         9.12 o
   6   3   9          5.70         -0.32         8.49 o
   7   3   9        203.11        222.45        12.46 o
   8   3   9        139.84        125.66        11.53 o
   9   3   9        354.23        351.59        38.76 o
  -9   4   9          1.73          4.59         9.05 o
  -8   4   9        494.74        513.61        32.99 o
  -7   4   9        615.89        586.63        10.30 o
  -6   4   9          0.86         12.10         7.58 o
  -5   4   9        482.71        481.96         9.83 o
  -4   4   9       1388.04       1391.02        36.88 o
  -3   4   9         31.46         21.93         5.92 o
  -2   4   9         24.85         26.00         5.58 o
  -1   4   9       2126.62       2062.12        35.55 o
   0   4   9         96.00        102.52         5.92 o
   1   4   9        272.81        268.27         8.40 o
   2   4   9       1199.63       1283.91        15.62 o
   3   4   9        360.40        317.71         7.34 o
   4   4   9        231.18        224.58         7.65 o
   5   4   9         64.34         54.85         8.01 o
   6   4   9        154.09        148.68         7.50 o
   7   4   9         79.61         75.39         7.77 o
   8   4   9         48.78         56.75         8.45 o
   9   4   9          1.68          6.29         9.72 o
  -9   5   9         37.63         34.84        10.64 o
  -8   5   9         31.52         23.57         9.37 o
  -7   5   9        257.00        260.15         9.79 o
  -6   5   9        451.41        444.64        19.35 o
  -5   5   9        817.72        833.29        17.38 o
  -4   5   9        159.22        144.98         6.65 o
  -3   5   9         67.54         68.23         6.54 o
  -2   5   9       2010.11       2068.35        12.82 o
  -1   5   9       2173.82       2297.68        49.14 o
   0   5   9       1230.41       1288.18        12.87 o
   1   5   9        272.33        299.52         9.92 o
   2   5   9        224.10        185.47         6.62 o
   3   5   9        850.90        867.16        11.62 o
   4   5   9        399.20        346.37         9.67 o
   5   5   9        211.37        241.64         9.27 o
   6   5   9        521.36        542.48         9.93 o
   7   5   9        230.94        236.40        24.00 o
   8   5   9         30.46         33.32        11.11 o
  -8   6   9         88.06        105.36        14.99 o
  -7   6   9         66.28         60.33         6.67 o
  -6   6   9          2.77         10.10         8.55 o
  -5   6   9       1228.83       1250.33        25.91 o
  -4   6   9        115.45         99.61         7.46 o
  -3   6   9       1158.18       1150.22        17.52 o
  -2   6   9          0.36          9.50         6.30 o
  -1   6   9         91.46         89.74         6.26 o
   0   6   9        864.35        842.77         9.90 o
   1   6   9       1255.78       1330.66        27.59 o
   2   6   9        502.11        529.09         7.99 o
   3   6   9         21.28          7.27         6.28 o
   4   6   9        352.55        396.90         8.94 o
   5   6   9        239.15        246.75         9.20 o
   6   6   9        148.53        160.29         7.98 o
   7   6   9         19.58         17.23         8.36 o
   8   6   9          3.64          2.23         8.30 o
  -8   7   9          5.70          5.28         7.70 o
  -7   7   9        218.99        239.50        14.60 o
  -6   7   9        720.18        717.64        24.99 o
  -5   7   9        629.35        622.86        18.41 o
  -4   7   9          9.75          5.19         6.95 o
  -3   7   9        239.49        261.96         7.59 o
  -2   7   9        275.43        288.72         6.22 o
  -1   7   9        321.16        345.97         7.86 o
   0   7   9       1052.29       1051.39        13.05 o
   1   7   9        694.34        745.04         8.41 o
   2   7   9       1247.23       1227.11        31.38 o
   3   7   9        164.07        163.28         6.67 o
   4   7   9        194.92        173.20         8.97 o
   5   7   9          1.51          1.99         6.76 o
   6   7   9        186.42        189.97         9.02 o
   7   7   9         36.88         40.86         7.34 o
   8   7   9        295.60        295.39        37.63 o
  -8   8   9          0.05         -2.18         8.19 o
  -7   8   9         37.64         41.14         9.55 o
  -6   8   9          9.18          9.59         7.58 o
  -5   8   9        603.74        654.64        23.63 o
  -4   8   9          5.26          7.77         8.35 o
  -3   8   9        352.03        360.00         6.72 o
  -2   8   9        245.11        252.47         6.97 o
  -1   8   9        178.64        157.90         6.28 o
   0   8   9        107.41        108.40         7.29 o
   1   8   9        440.91        480.21        16.36 o
   2   8   9        249.39        253.98         6.49 o
   3   8   9        548.05        517.11        13.65 o
   4   8   9        806.00        822.97        14.73 o
   5   8   9         29.62         49.24         5.95 o
   6   8   9        169.75        172.33         7.90 o
   7   8   9        146.02        152.93        17.51 o
   8   8   9          0.19          1.00         7.50 o
  -8   9   9        197.13        148.04        14.96 o
  -7   9   9         71.27         67.92         8.29 o
  -6   9   9         11.22         19.25         6.82 o
  -5   9   9          4.52         22.31         8.75 o
  -4   9   9        267.69        300.05        13.55 o
  -3   9   9        555.63        588.08        24.06 o
  -2   9   9       1562.90       1591.11        41.83 o
  -1   9   9        128.02        131.01         6.02 o
   0   9   9       1254.24       1346.67        22.20 o
   1   9   9         53.68         43.03         6.25 o
   2   9   9        173.70        160.70         7.26 o
   3   9   9        504.56        546.83         9.27 o
   4   9   9       1583.26       1696.80        20.31 o
   5   9   9        135.12        141.78         6.70 o
   6   9   9        623.36        635.45        26.08 o
   7   9   9          2.79          3.33         8.68 o
   8   9   9         54.52         39.12        10.45 o
  -8  10   9         37.58         38.45         8.11 o
  -7  10   9         99.72        107.48        13.50 o
  -6  10   9          9.29          6.46         7.32 o
  -5  10   9         16.18         37.30        11.33 o
  -4  10   9          3.70         -5.13         9.54 o
  -3  10   9         57.68         51.16         6.45 o
  -2  10   9        156.16        177.06        10.73 o
  -1  10   9        374.61        363.60         6.91 o
   0  10   9          7.81         12.53         6.76 o
   1  10   9        336.82        287.89         9.93 o
   2  10   9        125.74        105.22         8.10 o
   3  10   9        548.65        650.01         9.86 o
   4  10   9          0.19         -6.95         6.95 o
   5  10   9        535.86        498.09         7.18 o
   6  10   9        194.74        168.08        11.65 o
   7  10   9         20.79         30.67         8.32 o
   8  10   9         68.41         70.19        12.96 o
  -8  11   9        104.93         81.62        16.13 o
  -7  11   9        184.62        158.94        19.18 o
  -6  11   9        374.55        421.66        33.44 o
  -5  11   9         13.97         19.14         5.53 o
  -4  11   9        229.97        247.22        15.39 o
  -3  11   9        661.24        695.46        21.70 o
  -2  11   9       2258.98       2449.88        49.18 o
  -1  11   9         68.53        105.43        10.56 o
   0  11   9        239.56        267.44         8.03 o
   1  11   9       1360.04       1511.03        31.74 o
   2  11   9       3104.79       3455.48        52.60 o
   3  11   9        419.61        452.87         8.44 o
   4  11   9        468.33        500.27        13.02 o
   5  11   9          7.88          4.31         7.36 o
   6  11   9        538.94        567.22        27.94 o
   7  11   9        164.46        103.15        18.34 o
  -7  12   9        302.14        283.59        26.71 o
  -6  12   9         32.52         29.94         8.90 o
  -5  12   9         18.56         11.16         5.72 o
  -4  12   9         17.99         17.14         6.33 o
  -3  12   9         58.19         60.80         8.02 o
  -2  12   9        116.62        105.82         8.59 o
  -1  12   9        173.80        195.22         8.66 o
   0  12   9        374.53        416.91         9.69 o
   1  12   9         68.02         41.92         7.55 o
   2  12   9         90.10         99.38         9.26 o
   3  12   9         16.97         37.19        23.63 o
   4  12   9        215.35        213.29         7.83 o
   5  12   9          7.34          6.41         5.66 o
   6  12   9        421.66        455.37        26.90 o
   7  12   9          8.57          7.66         8.18 o
  -7  13   9         35.17         34.54         7.50 o
  -6  13   9        269.72        259.97        17.56 o
  -5  13   9        350.76        327.43        12.61 o
  -4  13   9       1005.57       1065.07        25.15 o
  -3  13   9        165.86        173.96         9.44 o
  -2  13   9        925.22        972.04        40.29 o
  -1  13   9       1021.41       1087.62        43.05 o
   0  13   9        662.61        712.23        26.42 o
   1  13   9         54.51         57.51         7.50 o
   2  13   9       1659.76       1750.62        57.14 o
   3  13   9        407.12        442.27        11.68 o
   4  13   9        766.20        859.79        28.12 o
   5  13   9          3.00          0.40         6.23 o
   6  13   9          6.61          1.02         6.89 o
   7  13   9        163.55        145.06        19.45 o
  -7  14   9        178.39        188.76        25.15 o
  -6  14   9        130.05        119.98         9.03 o
  -5  14   9        371.41        371.63        13.03 o
  -4  14   9        328.84        342.63        15.78 o
  -3  14   9        414.12        449.25        20.13 o
  -2  14   9        194.70        202.65         6.86 o
  -1  14   9        295.24        299.28        13.33 o
   0  14   9        501.32        511.28        17.18 o
   1  14   9          5.51          9.79         6.07 o
   2  14   9          2.97         19.34         5.62 o
   3  14   9          0.19         -3.08         6.47 o
   4  14   9        247.57        237.38        11.43 o
   5  14   9         77.17         81.29        10.95 o
   6  14   9          2.18          8.90         7.33 o
  -6  15   9        198.83        188.55        11.70 o
  -5  15   9         48.80         61.60         7.98 o
  -4  15   9        505.34        527.25        22.49 o
  -3  15   9         18.94         18.07         6.93 o
  -2  15   9        572.51        623.66        14.88 o
  -1  15   9       1005.03       1089.41        40.42 o
   0  15   9        491.52        499.74        21.90 o
   1  15   9        185.70        189.75         7.46 o
   2  15   9         65.19         77.42         7.20 o
   3  15   9          1.05          0.30         5.26 o
   4  15   9        177.68        186.11         8.89 o
   5  15   9        216.36        210.72        12.05 o
   6  15   9         78.80         95.16         8.29 o
  -6  16   9         43.35         42.31         7.23 o
  -5  16   9         44.22         41.98         6.90 o
  -4  16   9          0.08          5.07         7.30 o
  -3  16   9        302.83        287.96         9.90 o
  -2  16   9         38.46         46.95         7.24 o
  -1  16   9          0.15          1.67         5.23 o
   0  16   9          5.21         15.25         5.19 o
   1  16   9        211.67        230.79         6.48 o
   2  16   9         13.31         11.86         5.26 o
   3  16   9          0.50         -6.85         6.85 o
   4  16   9        695.63        762.29        14.57 o
   5  16   9         50.71         50.44         8.07 o
   6  16   9         11.24         13.36         7.92 o
  -5  17   9         50.20         45.48         7.92 o
  -4  17   9        157.12        156.03         9.59 o
  -3  17   9        385.39        392.34        13.58 o
  -2  17   9        242.44        258.90         7.08 o
  -1  17   9         22.48         23.77         5.56 o
   0  17   9        223.53        237.81        12.20 o
   1  17   9        342.34        331.88         5.77 o
   2  17   9        330.54        361.53        13.21 o
   3  17   9         22.94         27.42         7.76 o
   4  17   9         82.97         73.25         6.26 o
   5  17   9         37.13         25.54         9.42 o
  -5  18   9          2.36         -0.59         7.91 o
  -4  18   9        133.04        129.04         6.42 o
  -3  18   9        188.27        177.06        14.81 o
  -2  18   9          2.11          1.57         7.67 o
  -1  18   9         56.74         59.28         6.13 o
   0  18   9         44.96         47.46         7.75 o
   1  18   9         16.78         14.31         6.80 o
   2  18   9          0.02         -6.64         6.64 o
   3  18   9        130.62        138.93         9.73 o
   4  18   9          0.53          7.48         7.20 o
   5  18   9          7.93          0.49         8.63 o
  -4  19   9         64.35         79.44         7.20 o
  -3  19   9         61.46         63.11         7.07 o
  -2  19   9        303.38        265.98         8.00 o
  -1  19   9        298.78        295.72         8.31 o
   0  19   9         19.15         25.54         8.61 o
   1  19   9        198.02        178.75         9.68 o
   2  19   9         19.06         17.13        10.38 o
   3  19   9        163.73        166.45         8.65 o
   4  19   9        130.58        136.08         8.23 o
  -3  20   9         15.33          9.47         9.03 o
  -2  20   9         24.54         24.40         6.23 o
  -1  20   9         18.35         19.89         7.16 o
   0  20   9        152.64        153.12        11.11 o
   1  20   9         11.34         12.02         5.68 o
   2  20   9         36.58         37.01         7.84 o
   3  20   9         27.88         20.85         8.30 o
  -2  21   9          1.18         -7.86         7.86 o
  -1  21   9         45.63         55.02         6.88 o
   0  21   9         33.69         26.73         7.38 o
   1  21   9        546.49        544.11         9.42 o
  -8   0  10         57.81         59.33        14.77 o
  -7   0  10         20.32         24.84        15.76 o
  -6   0  10          6.76         21.53        11.91 o
  -5   0  10       1808.69       2002.61        49.05 o
  -4   0  10         21.36         12.01        10.01 o
  -3   0  10         16.64         18.81         9.77 o
  -2   0  10        485.22        436.89        30.34 o
  -1   0  10       1692.65       1791.17        24.79 o
   0   0  10        736.15        677.35        12.47 o
   1   0  10       3426.54       3525.78        24.53 o
   2   0  10        103.27         78.41         8.49 o
   3   0  10       1415.35       1563.84        40.33 o
   4   0  10        325.83        312.41        11.29 o
   5   0  10       2368.17       2397.21        44.08 o
   6   0  10        215.24        177.41        15.04 o
   7   0  10        418.68        493.58        16.45 o
   8   0  10          5.59          4.24        12.01 o
  -8   1  10         18.27          7.84        10.31 o
  -7   1  10         12.08          9.70         9.39 o
  -6   1  10          0.20         -2.72         6.85 o
  -5   1  10         67.05         65.12         7.92 o
  -4   1  10          0.32          0.55         7.62 o
  -3   1  10        109.79        107.82         6.12 o
  -2   1  10        100.58        112.85        10.04 o
  -1   1  10         84.02         87.71         6.64 o
   0   1  10          3.48          3.94         8.53 o
   1   1  10          0.27          8.48         6.44 o
   2   1  10          4.93         13.77         9.17 o
   3   1  10          0.86         -3.52         6.12 o
   4   1  10          8.35          8.79         7.15 o
   5   1  10        109.58        101.51         8.90 o
   6   1  10         19.62         20.48         6.96 o
   7   1  10         29.16          5.71         9.31 o
   8   1  10         13.22         12.27         9.13 o
  -8   2  10         17.40         11.60         9.23 o
  -7   2  10        467.97        515.36        18.73 o
  -6   2  10          1.38          8.40         7.51 o
  -5   2  10        416.70        471.79         9.72 o
  -4   2  10        342.78        356.56        16.09 o
  -3   2  10        802.06        838.97         9.80 o
  -2   2  10         12.58         17.67         5.31 o
  -1   2  10        468.40        524.49         7.82 o
   0   2  10        380.35        405.59         9.95 o
   1   2  10        441.17        448.67         8.20 o
   2   2  10          2.90          5.07         6.23 o
   3   2  10       1827.01       2135.55        27.59 o
   4   2  10        465.77        448.72         9.67 o
   5   2  10        294.24        332.15         9.18 o
   6   2  10         39.81         37.66         7.10 o
   7   2  10        487.62        444.14        22.94 o
   8   2  10         48.98         45.59         9.46 o
  -8   3  10         75.66         63.97        10.58 o
  -7   3  10        129.66        134.61         9.75 o
  -6   3  10         76.77         83.04         7.82 o
  -5   3  10          1.87         -0.75         7.53 o
  -4   3  10          3.62         -4.33         8.54 o
  -3   3  10        510.98        538.01        15.38 o
  -2   3  10         46.14         26.15         6.38 o
  -1   3  10       2123.53       2208.92        55.32 o
   0   3  10         48.52         54.32         6.50 o
   1   3  10        339.32        348.25         7.42 o
   2   3  10        141.73        151.81         6.65 o
   3   3  10         38.35         39.50         6.78 o
   4   3  10        243.48        223.68         8.20 o
   5   3  10         56.44         62.40         8.78 o
   6   3  10         13.00         16.80         8.44 o
   7   3  10         48.41         44.21        10.42 o
   8   3  10          1.44          9.56         9.13 o
  -8   4  10          1.31          1.09         7.29 o
  -7   4  10        421.02        399.77        10.29 o
  -6   4  10        730.81        689.27         9.22 o
  -5   4  10        264.01        308.47         8.32 o
  -4   4  10         20.56         27.97         7.54 o
  -3   4  10       1455.85       1642.60        33.80 o
  -2   4  10        818.16        774.90         8.96 o
  -1   4  10        482.79        463.84         9.22 o
   0   4  10          1.44          0.65         4.94 o
   1   4  10        894.94        999.74         8.94 o
   2   4  10        512.10        467.35         7.12 o
   3   4  10       1564.92       1682.40        18.32 o
   4   4  10          2.98          1.66         6.97 o
   5   4  10        244.65        269.76         7.36 o
   6   4  10        389.79        377.80         8.79 o
   7   4  10        230.31        259.43        22.04 o
   8   4  10         18.48         16.53         7.75 o
  -8   5  10          3.27         10.32         9.21 o
  -7   5  10          2.38        -10.32        10.32 o
  -6   5  10        138.74        134.55        11.32 o
  -5   5  10          0.60          2.12         8.58 o
  -4   5  10        216.66        230.50         8.89 o
  -3   5  10         23.57         35.44         7.80 o
  -2   5  10        359.63        360.63        12.31 o
  -1   5  10        375.53        355.84         6.83 o
   0   5  10        467.01        431.74        16.16 o
   1   5  10         17.28         17.28         5.76 o
   2   5  10          4.09          0.53         6.50 o
   3   5  10        190.68        162.56         7.01 o
   4   5  10          4.56         10.57         7.54 o
   5   5  10         49.98         47.62         7.75 o
   6   5  10        125.83        119.04         8.85 o
   7   5  10          4.86         11.65         9.09 o
   8   5  10         77.88         59.95        12.59 o
  -8   6  10        280.85        262.49        27.90 o
  -7   6  10        543.93        552.84        11.73 o
  -6   6  10        485.15        478.32         9.24 o
  -5   6  10         43.38         51.82         7.56 o
  -4   6  10        766.20        802.33        14.13 o
  -3   6  10        716.21        841.91        15.80 o
  -2   6  10        997.15       1099.49        17.11 o
  -1   6  10       1011.23       1068.92        17.67 o
   0   6  10        289.81        271.06         7.43 o
   1   6  10        102.12        102.33         7.46 o
   2   6  10       1017.24        982.15        19.53 o
   3   6  10        456.57        512.83         8.50 o
   4   6  10        271.54        255.63        43.09 o
   5   6  10         21.31         17.45         8.39 o
   6   6  10         53.98        131.98        33.92 o
   7   6  10        143.09        135.09        17.57 o
   8   6  10        195.02        171.89        23.10 o
  -8   7  10          0.00          1.84         9.72 o
  -7   7  10          8.22          3.04         9.16 o
  -6   7  10         44.47         30.26         6.99 o
  -5   7  10          2.77         11.53         7.29 o
  -4   7  10        211.26        195.64         8.59 o
  -3   7  10        412.13        397.42         8.51 o
  -2   7  10        135.66        139.84         8.85 o
  -1   7  10         10.22          2.89         8.53 o
   0   7  10          0.02         68.43        36.14 o
   1   7  10       1536.15       1617.15        12.80 o
   2   7  10       1203.22       1222.79        21.94 o
   3   7  10         29.33         18.70         6.99 o
   4   7  10        172.34        176.43         7.37 o
   5   7  10         22.46         29.86         8.36 o
   6   7  10          5.18         -0.92         7.63 o
   7   7  10         10.35         17.15         8.21 o
  -7   8  10         76.58         76.61         9.23 o
  -6   8  10        823.69        867.36        24.32 o
  -5   8  10          4.02          4.88         7.26 o
  -4   8  10         78.47         86.83         7.79 o
  -3   8  10         86.04        100.85         8.03 o
  -2   8  10       1443.35       1536.84        14.36 o
  -1   8  10        115.01        134.53         7.93 o
   0   8  10         11.92          8.32         7.59 o
   1   8  10        536.45        603.90        11.43 o
   2   8  10         33.62         27.53         7.56 o
   3   8  10        228.46        240.11         7.45 o
   4   8  10        700.02        728.41        10.53 o
   5   8  10        108.02        106.05         7.84 o
   6   8  10         33.16         27.87         7.63 o
   7   8  10          7.79          2.80         8.21 o
  -7   9  10          6.46         11.58         9.02 o
  -6   9  10          7.79         11.29         7.18 o
  -5   9  10        179.47        176.28        11.06 o
  -4   9  10         55.06         59.68         6.91 o
  -3   9  10        392.07        372.67        10.69 o
  -2   9  10         10.97         17.05         8.32 o
  -1   9  10         48.22         36.96         6.92 o
   0   9  10        165.21        151.67         7.91 o
   1   9  10        157.79        157.98         8.65 o
   2   9  10        107.85        106.72         7.71 o
   3   9  10         59.69         71.91         7.59 o
   4   9  10        212.81        200.88         8.84 o
   5   9  10        115.60         95.95         8.42 o
   6   9  10          5.29         17.25         7.67 o
   7   9  10         17.15         19.17         8.92 o
  -7  10  10        103.46         99.36        10.94 o
  -6  10  10        968.64       1029.52        45.26 o
  -5  10  10         69.19         45.98         7.47 o
  -4  10  10       1041.90       1026.21        32.77 o
  -3  10  10         24.93         17.91         6.78 o
  -2  10  10        795.66        835.43        21.08 o
  -1  10  10        130.82        128.98         6.17 o
   0  10  10       1979.89       2153.44        16.00 o
   1  10  10        156.68        169.68        12.59 o
   2  10  10        681.82        701.78        16.80 o
   3  10  10         63.84         52.31         8.36 o
   4  10  10        596.71        645.22        10.07 o
   5  10  10         62.62         64.68         9.19 o
   6  10  10        421.32        395.65        26.48 o
   7  10  10        214.34        175.83        24.52 o
  -7  11  10         89.40         63.81         9.28 o
  -6  11  10         26.68         24.66         7.64 o
  -5  11  10          2.85         -5.27         8.89 o
  -4  11  10         63.60         59.78         7.96 o
  -3  11  10         54.49         58.49         9.20 o
  -2  11  10        205.27        224.66        13.82 o
  -1  11  10          0.40         -1.72         7.21 o
   0  11  10         23.18         32.39         8.50 o
   1  11  10        189.90        206.27         7.83 o
   2  11  10        169.15        171.23         8.58 o
   3  11  10        238.64        240.52        11.38 o
   4  11  10        107.04        101.20         6.48 o
   5  11  10         28.79         27.62         8.20 o
   6  11  10         68.93         74.51         8.37 o
   7  11  10        101.67        101.04        19.20 o
  -6  12  10        360.53        346.85        17.51 o
  -5  12  10        223.74        232.88        16.76 o
  -4  12  10       1348.14       1372.70        49.29 o
  -3  12  10         55.30         47.66        11.28 o
  -2  12  10        204.82        222.59         7.80 o
  -1  12  10        265.00        264.74         8.08 o
   0  12  10       1158.20       1293.70        22.64 o
   1  12  10        215.84        237.19        11.07 o
   2  12  10        640.73        729.19        12.26 o
   3  12  10          6.85         12.81         6.75 o
   4  12  10        257.61        241.88         8.01 o
   5  12  10        175.18        177.19        18.97 o
   6  12  10        700.14        698.00        39.56 o
  -6  13  10          1.56         -4.12         8.85 o
  -5  13  10         19.56         26.32         8.22 o
  -4  13  10          8.91          9.61         8.78 o
  -3  13  10          0.13         -5.70         8.03 o
  -2  13  10          0.54         12.28         6.62 o
  -1  13  10          5.94         -0.41         9.05 o
   0  13  10        362.71        367.49        11.57 o
   1  13  10         43.07         36.22         6.68 o
   2  13  10         16.39          8.51         9.17 o
   3  13  10          0.08          9.92         6.01 o
   4  13  10         17.04         17.61         7.94 o
   5  13  10         91.19         92.31         9.08 o
   6  13  10         53.04         51.43         8.17 o
  -6  14  10        322.47        284.83        24.61 o
  -5  14  10        275.49        239.95        11.57 o
  -4  14  10        187.83        216.95         7.91 o
  -3  14  10         50.08         40.63         7.26 o
  -2  14  10       1185.50       1199.79        45.30 o
  -1  14  10         14.25         11.59         7.21 o
   0  14  10        359.30        376.33         7.72 o
   1  14  10         92.22         86.98        11.12 o
   2  14  10         82.21         94.51         6.77 o
   3  14  10         17.51          8.89         8.43 o
   4  14  10         63.18         73.68         8.12 o
   5  14  10         26.85         29.65         8.21 o
   6  14  10        223.22        263.74        24.39 o
  -5  15  10         15.61         -1.23         8.01 o
  -4  15  10         20.98         13.06         7.50 o
  -3  15  10        174.12        177.89         9.04 o
  -2  15  10        133.64        162.94        19.62 o
  -1  15  10         18.54         20.69         5.38 o
   0  15  10         24.18         32.38         5.51 o
   1  15  10        224.28        184.98         8.04 o
   2  15  10         50.03         54.17         7.96 o
   3  15  10         22.98         15.53         7.86 o
   4  15  10          0.72         -2.89         7.86 o
   5  15  10          9.85         16.15         7.32 o
  -5  16  10         32.56         38.58         8.59 o
  -4  16  10        196.16        197.16         7.43 o
  -3  16  10        370.85        395.86        16.63 o
  -2  16  10        559.21        608.09        12.51 o
  -1  16  10        876.78        878.95        28.33 o
   0  16  10          2.17         -0.18         7.22 o
   1  16  10         84.80         87.09         7.96 o
   2  16  10        259.58        280.37        13.72 o
   3  16  10        293.71        303.93        10.97 o
   4  16  10        130.22        128.82        10.15 o
   5  16  10         33.10         46.49         8.13 o
  -4  17  10         28.44         23.37         6.47 o
  -3  17  10        356.61        318.05         7.27 o
  -2  17  10         10.40          7.34         7.26 o
  -1  17  10          0.25         -5.80         5.80 o
   0  17  10        123.87        106.88         6.60 o
   1  17  10          8.23          6.63         7.17 o
   2  17  10          4.79          7.32         7.73 o
   3  17  10          5.90          5.32         7.24 o
   4  17  10          9.43          0.79         7.39 o
  -3  18  10         23.86         18.70         6.75 o
  -2  18  10        176.63        144.68        10.40 o
  -1  18  10        246.96        266.18         8.31 o
   0  18  10          7.76          7.75         7.22 o
   1  18  10         75.07         59.82         7.22 o
   2  18  10         43.76         24.77         9.97 o
   3  18  10        338.60        312.78         8.64 o
  -2  19  10         21.01         18.10         6.54 o
  -1  19  10         33.08         32.67         7.54 o
   0  19  10         21.34         14.61         5.91 o
   1  19  10         10.31         10.27         7.21 o
   2  19  10         10.67          7.90         7.08 o
  -7   1  11        726.48        679.98        16.79 o
  -6   1  11         84.29         81.99         7.42 o
  -5   1  11        406.32        394.40        11.46 o
  -4   1  11         32.49         37.75         7.49 o
  -3   1  11       1445.84       1606.87        21.94 o
  -2   1  11        455.24        490.55         8.23 o
  -1   1  11        945.33        973.42        11.47 o
   0   1  11        384.56        441.34         7.20 o
   1   1  11       1005.30       1082.23        16.23 o
   2   1  11        529.72        540.28        10.88 o
   3   1  11       1626.22       1637.33        43.77 o
   4   1  11        313.49        315.03         9.22 o
   5   1  11        119.92        130.50         7.93 o
   6   1  11         17.89         16.96         9.82 o
   7   1  11         48.65         52.47        14.10 o
  -7   2  11          2.28         10.23         8.35 o
  -6   2  11         20.16          5.15         8.51 o
  -5   2  11          4.18          8.10         7.61 o
  -4   2  11        109.26        108.51         6.68 o
  -3   2  11         47.51         56.40         6.99 o
  -2   2  11        231.43        247.73        11.09 o
  -1   2  11         16.76         22.75         7.67 o
   0   2  11        191.40        232.51        14.23 o
   1   2  11        505.46        482.06         8.87 o
   2   2  11         22.78         34.95         6.98 o
   3   2  11        241.78        222.75         8.31 o
   4   2  11        176.04        150.53         8.85 o
   5   2  11          9.65         11.75         7.69 o
   6   2  11         13.68         -8.31        10.39 o
   7   2  11         54.18         44.40        10.53 o
  -7   3  11         61.36         51.01         8.61 o
  -6   3  11        197.86        189.42         8.90 o
  -5   3  11        683.53        698.49        19.83 o
  -4   3  11         19.37         14.52         6.85 o
  -3   3  11         96.75         98.71        10.83 o
  -2   3  11        238.22        244.53         8.28 o
  -1   3  11       2589.75       2862.51        60.07 o
   0   3  11        497.32        508.28         7.98 o
   1   3  11        214.73        221.44         7.56 o
   2   3  11         19.57         22.25         8.58 o
   3   3  11        377.02        417.84         9.48 o
   4   3  11        645.39        656.02        12.96 o
   5   3  11        200.84        181.14         8.22 o
   6   3  11        222.40        238.75         9.14 o
   7   3  11        213.84        139.73        10.05 o
  -7   4  11          5.72          3.88        10.71 o
  -6   4  11          0.67         11.89        10.87 o
  -5   4  11         33.29         36.20         8.47 o
  -4   4  11        134.38        144.30         7.23 o
  -3   4  11         19.27         24.49         9.16 o
  -2   4  11        319.07        335.35         8.36 o
  -1   4  11          0.29          4.52         9.88 o
   0   4  11        110.26        121.24         6.79 o
   1   4  11        376.96        399.16         9.86 o
   2   4  11        511.26        534.08        21.27 o
   3   4  11         72.85         57.78         7.09 o
   4   4  11        699.21        711.40        10.05 o
   5   4  11          5.58          8.85         7.58 o
   6   4  11         69.43         66.02         9.25 o
   7   4  11         13.43         13.39         9.23 o
  -7   5  11        176.74        143.95        10.91 o
  -6   5  11        780.10        809.45        13.23 o
  -5   5  11        976.61        953.57        12.32 o
  -4   5  11        272.54        243.40        10.21 o
  -3   5  11        420.48        416.45        12.72 o
  -2   5  11        243.37        246.25         7.41 o
  -1   5  11         49.11         42.95         6.93 o
   0   5  11       1334.53       1435.20        16.28 o
   1   5  11       1071.11       1123.17        21.85 o
   2   5  11        102.21        104.03         7.79 o
   3   5  11        542.30        529.72        10.65 o
   4   5  11        378.05        391.22         8.90 o
   5   5  11          9.58         18.10         7.75 o
   6   5  11         26.32         10.39        10.21 o
   7   5  11        333.09        307.54        28.68 o
  -7   6  11         69.32         69.20        10.43 o
  -6   6  11         40.99         45.58         9.29 o
  -5   6  11          4.27          4.43         7.08 o
  -4   6  11          6.21         -0.08        10.58 o
  -3   6  11       1840.17       1973.82        38.02 o
  -2   6  11          0.32          4.46         6.78 o
  -1   6  11        164.70        202.70         7.30 o
   0   6  11        106.10        102.29         8.69 o
   1   6  11         29.24         20.55         8.02 o
   2   6  11          0.09         -2.70         6.25 o
   3   6  11        650.21        679.70        10.76 o
   4   6  11         84.38         75.69         8.84 o
   5   6  11         21.36         17.81         9.14 o
   6   6  11        173.45        168.06        10.67 o
   7   6  11         75.72         74.85         8.95 o
  -7   7  11        101.99         86.56        11.20 o
  -6   7  11        623.80        598.13        10.63 o
  -5   7  11          1.66         -6.89         7.51 o
  -4   7  11          7.76          9.15         7.50 o
  -3   7  11        110.97        138.60        10.53 o
  -2   7  11       1187.68       1217.93        17.57 o
  -1   7  11        488.41        530.84        22.09 o
   0   7  11        141.28        147.60         8.60 o
   1   7  11         14.69          9.19         6.76 o
   2   7  11         80.48         66.23         8.59 o
   3   7  11          6.20          7.14         8.31 o
   4   7  11        272.03        269.50        17.91 o
   5   7  11        256.71        266.24         9.83 o
   6   7  11        359.35        359.44        14.27 o
   7   7  11         70.35         55.58        10.01 o
  -7   8  11        206.82        183.12        10.31 o
  -6   8  11          4.33         -1.82         7.71 o
  -5   8  11          8.73         10.13         8.98 o
  -4   8  11         56.48         63.21        10.16 o
  -3   8  11         14.64         17.91         8.26 o
  -2   8  11         10.86          7.33         8.36 o
  -1   8  11        560.50        583.75         9.45 o
   0   8  11         44.81         40.36         7.48 o
   1   8  11        233.18        230.55         9.70 o
   2   8  11        106.05        104.87         7.54 o
   3   8  11         10.29          7.52         6.71 o
   4   8  11        310.93        333.48        13.05 o
   5   8  11          0.18          5.23        14.61 o
   6   8  11         77.63         74.48         8.56 o
  -6   9  11        143.62        148.48        13.47 o
  -5   9  11         88.38        103.19        11.49 o
  -4   9  11        427.00        418.08         8.68 o
  -3   9  11         28.57         32.92         8.88 o
  -2   9  11        310.96        334.84         8.16 o
  -1   9  11          2.36          1.30         6.68 o
   0   9  11        127.84        132.25         6.52 o
   1   9  11          3.52         15.22         8.10 o
   2   9  11        579.89        620.18        12.17 o
   3   9  11        477.77        483.27        12.67 o
   4   9  11        401.53        404.27        14.29 o
   5   9  11          3.28         -6.38         8.90 o
   6   9  11        121.53        130.63         8.71 o
  -6  10  11        212.37        194.75         7.84 o
  -5  10  11          1.07          1.26         8.15 o
  -4  10  11         12.08          7.69         8.80 o
  -3  10  11         13.00         17.42         7.26 o
  -2  10  11          7.54         17.39         6.64 o
  -1  10  11         21.60         19.95         7.28 o
   0  10  11         39.13         48.60         8.15 o
   1  10  11         97.21         88.19         6.36 o
   2  10  11        144.92        159.45        12.06 o
   3  10  11         50.60         65.03        10.70 o
   4  10  11         55.75         66.29         8.18 o
   5  10  11          0.04          6.42         8.89 o
   6  10  11         17.72         13.81         9.01 o
  -6  11  11        253.96        242.56        10.43 o
  -5  11  11          4.32          3.59         8.77 o
  -4  11  11        135.55        148.12        13.13 o
  -3  11  11         19.70         11.35        10.09 o
  -2  11  11        380.51        367.30        12.01 o
  -1  11  11         49.57         55.75         6.73 o
   0  11  11        473.57        524.84        10.91 o
   1  11  11          5.33         -0.35         6.59 o
   2  11  11        162.20        151.97         7.10 o
   3  11  11        174.38        172.94         9.04 o
   4  11  11        259.34        293.76        18.44 o
   5  11  11        428.00        449.04        22.07 o
   6  11  11        279.73        275.32        17.20 o
  -5  12  11         28.72         13.84        10.17 o
  -4  12  11          8.38         -1.38         8.77 o
  -3  12  11         55.87         55.80         8.07 o
  -2  12  11          0.81         -2.50         6.12 o
  -1  12  11         10.50         18.99         6.51 o
   0  12  11         12.28          5.56         9.63 o
   1  12  11          0.96          3.05         7.92 o
   2  12  11        451.06        425.87         9.10 o
   3  12  11         43.31         26.83         8.06 o
   4  12  11          0.06          2.54         6.84 o
   5  12  11          2.83          1.51         8.02 o
  -5  13  11         63.00         56.08        11.63 o
  -4  13  11        247.47        263.00        17.01 o
  -3  13  11          7.64          8.76         7.93 o
  -2  13  11         17.45         25.44         7.95 o
  -1  13  11        169.51        164.57         8.25 o
   0  13  11         49.91         45.23         9.40 o
   1  13  11          2.91          0.42         8.60 o
   2  13  11          6.54         14.81        14.41 o
   3  13  11         41.48         44.73         7.34 o
   4  13  11        483.82        504.17        18.91 o
   5  13  11         10.58         17.37        14.94 o
  -4  14  11         19.76         28.11         7.99 o
  -3  14  11         24.09         11.57         8.73 o
  -2  14  11         19.38         19.57         9.62 o
  -1  14  11         15.36         14.34         8.68 o
   0  14  11          8.73         -7.04         7.92 o
   1  14  11          7.03          2.55         7.97 o
   2  14  11        117.14         94.15         8.62 o
   3  14  11         70.81         72.35         7.60 o
   4  14  11         13.44          4.89         6.93 o
  -4  15  11        442.08        401.20        13.37 o
  -3  15  11         35.98         23.88         8.79 o
  -2  15  11        130.94        162.08         9.52 o
  -1  15  11        128.79        125.60        12.97 o
   0  15  11          6.77         12.13         7.80 o
   1  15  11         78.02         76.34         9.15 o
   2  15  11         61.23         70.27         7.05 o
   3  15  11          1.00         -5.78         8.53 o
   4  15  11         41.82         39.07         9.13 o
  -3  16  11          1.49         -6.48         8.01 o
  -2  16  11         59.19         42.86         6.96 o
  -1  16  11        317.36        313.18         8.07 o
   0  16  11         12.59         10.46         6.49 o
   1  16  11         38.26         30.32        10.06 o
   2  16  11        167.07        153.37        10.25 o
   3  16  11         16.49         17.96         8.39 o
  -2  17  11         40.57         27.58         7.00 o
  -1  17  11        347.81        293.11        13.33 o
   0  17  11          4.87         14.81         6.43 o
   1  17  11         51.46         33.73         7.34 o
   2  17  11         31.13         26.21         7.91 o
  -6   0  12         90.84         86.84        12.12 o
  -5   0  12        564.29        501.95        32.22 o
  -4   0  12         38.07         22.33        12.04 o
  -3   0  12        146.14        145.91        12.39 o
  -2   0  12       1169.82       1321.38        13.15 o
  -1   0  12        254.62        251.07         9.41 o
   0   0  12        387.70        402.81        21.91 o
   1   0  12         36.82         21.62        11.79 o
   2   0  12        251.93        331.87        12.69 o
   3   0  12        587.13        562.65        50.38 o
   4   0  12        767.28        795.15        15.73 o
   5   0  12         20.77          6.55        14.37 o
   6   0  12          1.42          5.54        14.47 o
  -6   1  12          1.24         17.76         9.03 o
  -5   1  12          8.10        -12.94        15.84 o
  -4   1  12        495.31        496.55        19.17 o
  -3   1  12        341.57        330.19        12.22 o
  -2   1  12        221.29        222.26         9.07 o
  -1   1  12        177.56        149.37        11.19 o
   0   1  12         83.61         78.52         7.56 o
   1   1  12          0.03          0.36         7.47 o
   2   1  12          6.36          7.32         6.73 o
   3   1  12          3.61         -3.97         8.32 o
   4   1  12         34.76         37.50         8.06 o
   5   1  12         64.72         48.20        10.30 o
   6   1  12          0.10         -8.35         8.35 o
  -6   2  12        345.38        332.38        15.18 o
  -5   2  12        116.48         80.42        11.82 o
  -4   2  12         14.44         20.22         9.01 o
  -3   2  12        279.21        249.58        15.34 o
  -2   2  12        233.99        247.47         8.87 o
  -1   2  12        676.37        707.24         9.94 o
   0   2  12        945.20       1032.23        17.72 o
   1   2  12         91.10         71.33         7.11 o
   2   2  12         19.50         30.96         8.66 o
   3   2  12         94.96         80.85         8.54 o
   4   2  12        888.36        929.97        20.22 o
   5   2  12         16.01         19.29        10.10 o
   6   2  12        124.06        119.28        12.50 o
  -6   3  12         16.07         14.82         9.08 o
  -5   3  12        161.02        157.19        10.57 o
  -4   3  12        398.21        377.98         9.43 o
  -3   3  12          8.16         16.44         8.51 o
  -2   3  12         79.48         73.15         7.03 o
  -1   3  12         19.00          5.98         7.98 o
   0   3  12        569.30        544.54        15.06 o
   1   3  12         44.28         27.91         9.27 o
   2   3  12        146.07        120.55         7.19 o
   3   3  12        124.75        123.46         7.18 o
   4   3  12        164.17        166.57        11.30 o
   5   3  12          0.13          0.79         8.93 o
   6   3  12         37.36         37.43        10.26 o
  -6   4  12        118.00         97.52         9.46 o
  -5   4  12        191.10        171.06         9.58 o
  -4   4  12        139.47        136.09        10.38 o
  -3   4  12          8.83          4.20         8.19 o
  -2   4  12        417.31        399.11        11.35 o
  -1   4  12          1.15         -4.76         7.39 o
   0   4  12        189.63        218.39         7.97 o
   1   4  12        189.46        180.16         9.07 o
   2   4  12        182.10        181.96         8.77 o
   3   4  12          4.60         17.11         6.63 o
   4   4  12        112.19        127.07        10.50 o
   5   4  12        110.95        107.40        12.63 o
   6   4  12         64.09         65.07        10.73 o
  -6   5  12        164.55        148.45        11.78 o
  -5   5  12         36.77         38.37         8.27 o
  -4   5  12        162.54        171.27         9.47 o
  -3   5  12        193.78        187.92        16.14 o
  -2   5  12        180.68        186.37        12.25 o
  -1   5  12         61.54         50.53         6.85 o
   0   5  12        175.28        145.36         8.61 o
   1   5  12         13.25         11.97         7.36 o
   2   5  12         25.96         26.57         7.41 o
   3   5  12        144.19        135.33         7.81 o
   4   5  12         38.52         35.33         7.71 o
   5   5  12          3.80         -4.69         8.20 o
   6   5  12          0.39         -0.56         8.27 o
  -6   6  12         48.77         31.97        10.16 o
  -5   6  12        263.82        238.72        14.71 o
  -4   6  12        708.40        699.33         9.96 o
  -3   6  12        226.86        226.10         8.85 o
  -2   6  12        108.18        103.42         7.89 o
  -1   6  12        109.09         92.27         8.37 o
   0   6  12         74.59         83.19         8.34 o
   1   6  12        262.20        266.44        10.19 o
   2   6  12         29.64         41.36         6.75 o
   3   6  12         16.89         26.21         9.15 o
   4   6  12        116.25        101.35         8.52 o
   5   6  12         61.98         54.10         8.31 o
   6   6  12        237.10        251.46        11.76 o
  -6   7  12        185.15        171.55        11.27 o
  -5   7  12        218.38        212.03        10.52 o
  -4   7  12          0.46          6.19         7.67 o
  -3   7  12        291.27        298.61        10.41 o
  -2   7  12          6.32         18.30        10.38 o
  -1   7  12        136.47        138.64         7.71 o
   0   7  12         21.82         25.08         6.69 o
   1   7  12          1.39          7.64         6.58 o
   2   7  12        171.45        176.63         8.57 o
   3   7  12        242.28        240.56        12.65 o
   4   7  12        313.78        331.29        10.81 o
   5   7  12          0.08          6.73         8.01 o
  -5   8  12        115.36        108.47         8.71 o
  -4   8  12        233.33        201.48        10.51 o
  -3   8  12        586.80        570.60        22.40 o
  -2   8  12        421.23        394.77         8.54 o
  -1   8  12        488.62        522.16         9.49 o
   0   8  12        711.59        714.11         9.20 o
   1   8  12        170.42        145.89        11.05 o
   2   8  12        216.70        215.03         8.42 o
   3   8  12        723.35        735.24        15.91 o
   4   8  12        260.08        268.41        10.66 o
   5   8  12        123.35         98.78         9.49 o
  -5   9  12          3.04          5.37        10.03 o
  -4   9  12         14.47         17.48         8.89 o
  -3   9  12          3.46          9.91         9.82 o
  -2   9  12        286.49        304.19         9.61 o
  -1   9  12          1.59         20.88         7.43 o
   0   9  12          2.71          9.96         6.59 o
   1   9  12         64.38         59.19        11.53 o
   2   9  12        215.13        220.78         9.02 o
   3   9  12         72.82         71.21         8.21 o
   4   9  12         45.62         44.11         9.19 o
   5   9  12        137.38         94.24         8.58 o
  -5  10  12        264.94        238.89        12.59 o
  -4  10  12        172.49        150.37         8.72 o
  -3  10  12         85.16         98.58         9.04 o
  -2  10  12        117.95        111.70         9.21 o
  -1  10  12        167.94        153.71         9.11 o
   0  10  12         58.22         64.75         8.13 o
   1  10  12        365.92        402.57         8.96 o
   2  10  12        115.56        108.13         8.31 o
   3  10  12        591.47        543.24        11.84 o
   4  10  12        303.61        275.66        17.89 o
   5  10  12        127.59        104.27        10.14 o
  -4  11  12        114.24        113.63         8.46 o
  -3  11  12         39.41         25.77         8.05 o
  -2  11  12          3.83          1.56         8.68 o
  -1  11  12        104.56        115.49        11.88 o
   0  11  12          1.05         -4.38         7.91 o
   1  11  12         76.38         60.82         8.87 o
   2  11  12        145.12        127.24         8.41 o
   3  11  12         27.18         20.33         8.94 o
   4  11  12          0.81         12.93        11.42 o
  -4  12  12         25.39         43.35        10.18 o
  -3  12  12          4.92         -5.55         7.99 o
  -2  12  12         21.85         16.57         8.03 o
  -1  12  12        538.76        507.05        16.62 o
   0  12  12         61.70         70.31         9.64 o
   1  12  12        172.16        186.70        13.99 o
   2  12  12        101.01         89.44        10.07 o
   3  12  12         92.08         66.23         9.01 o
   4  12  12         10.91         12.12        10.84 o
  -3  13  12         38.17         32.53         9.74 o
  -2  13  12         13.12          9.66         8.00 o
  -1  13  12        260.24        239.10        17.02 o
   0  13  12         17.85          9.78         7.65 o
   1  13  12          0.20         -5.02         8.36 o
   2  13  12        161.51        145.59        15.90 o
   3  13  12         21.44         25.83         8.14 o
  -3  14  12        151.90        150.42        11.96 o
  -2  14  12         65.50         49.55         8.89 o
  -1  14  12        255.05        231.13         9.46 o
   0  14  12         39.90         31.57         8.12 o
   1  14  12         35.70         13.83         8.80 o
   2  14  12         47.93         42.21         6.19 o
  -1  15  12          4.54          0.22        10.60 o
   0  15  12         20.67         13.29        11.00 o
   1  15  12        235.30        210.06        10.25 o
  -5   1  13          8.47         -1.41        13.47 o
  -4   1  13        270.01        241.24        10.74 o
  -3   1  13        109.14         82.85        11.32 o
  -2   1  13        996.66       1087.22        25.61 o
  -1   1  13         33.43         26.92         8.08 o
   0   1  13        739.79        795.70        21.13 o
   1   1  13        200.33        209.68        13.61 o
   2   1  13        246.17        243.32        11.34 o
   3   1  13         35.78         47.32         8.96 o
   4   1  13        536.96        518.91        10.57 o
   5   1  13         17.93         20.17         9.44 o
  -5   2  13         25.74         21.80         7.59 o
  -4   2  13         31.00         25.14        10.12 o
  -3   2  13          0.94          0.53         8.16 o
  -2   2  13        174.32        164.78        12.84 o
  -1   2  13         84.08         74.18         9.15 o
   0   2  13         29.55         41.66         8.71 o
   1   2  13         14.32         16.73         7.54 o
   2   2  13        118.36        143.71         9.31 o
   3   2  13          0.37         -3.83         9.81 o
   4   2  13         43.11         39.76         9.23 o
   5   2  13          3.94         -1.51        11.01 o
  -5   3  13        364.91        286.87        12.91 o
  -4   3  13        365.77        354.80        20.25 o
  -3   3  13          6.47          4.50         8.12 o
  -2   3  13        452.17        471.74        11.28 o
  -1   3  13        143.55        146.29         9.09 o
   0   3  13        174.07        194.34         7.99 o
   1   3  13         25.41         10.49         7.59 o
   2   3  13        208.36        217.74        11.08 o
   3   3  13         56.50         43.58         9.16 o
   4   3  13        149.21        105.58        10.40 o
   5   3  13          0.93         -8.14        10.83 o
  -5   4  13         97.17         77.48         9.91 o
  -4   4  13         36.94          8.45        10.72 o
  -3   4  13         70.84         70.86         7.99 o
  -2   4  13         13.00         21.19         8.13 o
  -1   4  13          0.80         -5.98         8.03 o
   0   4  13         27.32         17.74         8.26 o
   1   4  13          2.58          8.88        11.06 o
   2   4  13         58.50         33.94        14.68 o
   3   4  13         38.81         40.88         8.18 o
   4   4  13         69.84         57.00         9.14 o
   5   4  13         94.26         72.05        10.07 o
  -5   5  13        178.28        164.75        26.02 o
  -4   5  13         71.85         73.76         8.33 o
  -3   5  13          8.29         -0.85         8.01 o
  -2   5  13          1.65         14.59         8.72 o
  -1   5  13         55.51         49.32         8.85 o
   0   5  13        262.14        265.71        11.48 o
   1   5  13         27.33         42.45         8.81 o
   2   5  13        130.34         91.34        10.17 o
   3   5  13          1.34         -6.10         9.85 o
   4   5  13        335.94        343.19        11.02 o
  -4   6  13         18.26         16.47        14.70 o
  -3   6  13        191.81        155.85        12.55 o
  -2   6  13         38.12         33.02         8.86 o
  -1   6  13         89.45         86.22         8.38 o
   0   6  13         19.68         45.29         8.79 o
   1   6  13         16.40         16.77        11.12 o
   2   6  13          0.55         17.99        11.73 o
   3   6  13          2.04         -3.56         8.93 o
   4   6  13         64.81         51.30         8.37 o
  -4   7  13        155.12        112.16         9.44 o
  -3   7  13        188.03        157.69        15.35 o
  -2   7  13         90.21         81.31        10.02 o
  -1   7  13        235.33        235.57         9.37 o
   0   7  13          3.74         -4.14         7.46 o
   1   7  13        127.35        122.34        13.89 o
   2   7  13        143.11        153.31         7.48 o
   3   7  13        482.23        420.80         9.05 o
   4   7  13        196.69        148.59         9.70 o
  -4   8  13          3.42          0.22        11.12 o
  -3   8  13         74.00         71.74         9.01 o
  -2   8  13         99.00         75.84         9.69 o
  -1   8  13          0.06         -4.85         8.10 o
   0   8  13         39.05         23.78         8.85 o
   1   8  13          7.99         13.10         8.15 o
   2   8  13         18.68         15.53        12.21 o
   3   8  13         11.46          7.15         8.90 o
   4   8  13          7.42          9.66        11.81 o
  -3   9  13        119.22         95.02         9.22 o
  -2   9  13        143.02         96.46        11.55 o
  -1   9  13        294.45        278.98        12.06 o
   0   9  13         94.03         69.38         9.96 o
   1   9  13       1108.38       1059.95        11.82 o
   2   9  13         56.33         58.83        10.44 o
   3   9  13         93.58         80.61         9.00 o
  -3  10  13         13.53         24.94         9.22 o
  -2  10  13          0.17         -3.14         7.89 o
  -1  10  13          1.49         -1.32         8.03 o
   0  10  13        107.38        100.29         9.16 o
   1  10  13         47.37         43.74         8.92 o
   2  10  13          1.46         12.99         9.72 o
   3  10  13        112.54         82.32         9.85 o
  -2  11  13         71.89         65.10         9.21 o
  -1  11  13        276.35        258.04        10.55 o
   0  11  13         95.84         93.80         7.17 o
   1  11  13        150.65        109.00         7.45 o
   2  11  13          4.38         -8.22        10.08 o
  -1  12  13          6.84         -5.99         9.50 o
   0  12  13          8.01         19.42        10.71 o
   1  12  13         56.10         46.16        11.43 o
  -3   0  14         38.06         54.99        15.43 o
  -2   0  14       1033.85        907.39        27.73 o
  -1   0  14        120.08        134.17        14.47 o
   0   0  14        176.59        122.78        14.65 o
   1   0  14          2.33         14.09        11.41 o
   2   0  14        374.21        301.21        60.47 o
   3   0  14          5.36          2.12        11.94 o
  -3   1  14         25.16         16.82         9.41 o
  -2   1  14          9.99          1.54         8.86 o
  -1   1  14         82.63         73.98         8.34 o
   0   1  14         38.14         33.02        10.00 o
   1   1  14         63.36         52.23         9.09 o
   2   1  14        252.27        240.92        16.35 o
   3   1  14          1.02          9.12         9.56 o
  -3   2  14         95.38         85.24         9.53 o
  -2   2  14        268.78        234.00        12.15 o
  -1   2  14         32.39         27.59        10.00 o
   0   2  14         34.98         28.17         9.93 o
   1   2  14         20.72         17.38         8.96 o
   2   2  14         88.15         60.10         8.43 o
   3   2  14        108.78         97.20        10.83 o
  -3   3  14         20.90         21.02        10.26 o
  -2   3  14          8.94          8.09         9.44 o
  -1   3  14         76.48         70.68        10.86 o
   0   3  14         12.99         22.45         9.87 o
   1   3  14          8.48         -1.23         8.09 o
   2   3  14        237.33        226.15        13.29 o
   3   3  14        115.30        101.75         9.95 o
  -3   4  14          1.76          7.29        10.49 o
  -2   4  14        110.05         91.84         7.35 o
  -1   4  14         99.67         81.10         9.11 o
   0   4  14        228.46        185.61        18.23 o
   1   4  14        117.54        102.83         7.91 o
   2   4  14         40.82         42.68        10.03 o
  -2   5  14         94.97         80.29        10.94 o
  -1   5  14        118.84         96.64         8.55 o
   0   5  14         12.07         14.72         7.49 o
   1   5  14         26.21         13.10         8.93 o
   2   5  14         28.39          5.62         8.95 o
  -2   6  14         15.10         23.73        11.45 o
  -1   6  14         76.14         45.33         8.38 o
   0   6  14        279.59        261.60        12.74 o
   1   6  14        626.47        567.26        19.73 o
   2   6  14          8.60         13.91        10.46 o
  -1   7  14        232.79        188.39        11.06 o
   0   7  14         36.53         41.22         8.78 o
   1   7  14         56.31         60.66        12.55 o
                                                
